# Supplementary material for: Integrative Transcriptomics and Machine Learning Identify Macrophage-Associated Biomarkers in Hypertrophic Cardiomyopathy
Source: Int J Mol Sci. 2026 Jun 4;27(11):5102. doi: 10.3390/ijms27115102 (PMC13256712; doi:10.3390/ijms27115102)
Supplement: Supplementary file 1 [file ijms-27-05102-s001.zip]

Archive with 10 entries (10 files):
- Supplement table S1 DEG_B_cell_HCM_vs_Normal.csv
- Supplement table S2  DEG_Cardiomyocytes_HCM_vs_Normal.csv
- Supplement table S3 DEG_T_cell_HCM_vs_Normal.csv
- Supplement table S4 DEG_Endothelial_HCM_vs_Normal.csv
- Supplement table S5 DEG_Fibroblasts_HCM_vs_Normal.csv
- Supplement table S6 DEG_Macrophage_HCM_vs_Normal.csv
- Supplement table S7 DEG_Neutrophil_HCM_vs_Normal.csv
- Supplement table S8 DEG_NK_cell_HCM_vs_Normal.csv
- Supplement table S9 DEG_Pericyte_HCM_vs_Normal.csv
- Supplementary figures.pdf
