# Supplementary material for: Integrative Transcriptomics and Machine Learning Identify Macrophage-Associated Biomarkers in Hypertrophic Cardiomyopathy
Source: Int J Mol Sci. 2026 Jun 4;27(11):5102. doi: 10.3390/ijms27115102 (PMC13256712; doi:10.3390/ijms27115102)
Supplement: Supplementary file 1 [file ijms-27-05102-s001.zip › Supplement table S1 DEG_B_cell_HCM_vs_Normal.csv]

p_val	avg_log2FC	pct.1	pct.2	p_val_adj	gene
1.06274503410543e-110	2.77922475117047	0.994	0.814	3.11745628304486e-106	MYL2
2.10262927786306e-99	2.36415014355926	0.953	0.515	6.16785272368351e-95	ACTA1
1.46381328548432e-89	2.01244148459846	0.969	0.67	4.29394989163972e-85	TNNI3
1.31477325816491e-62	2.35499211757167	0.846	0.454	3.85675587550096e-58	MYL12A
2.06450295149207e-61	-5.29849594099012	0.007	0.23	6.05601295790685e-57	PLA2G2A
4.89384338816748e-61	1.22768989792302	0.983	0.808	1.43556001948505e-56	TPM1
2.16899413640587e-58	1.37848363513515	0.953	0.622	6.36252739973297e-54	ACTC1
6.17576370315346e-57	1.59759360827384	0.902	0.584	1.81159852468304e-52	TNNC1
5.36283557969957e-51	1.29477407692803	0.93	0.643	1.57313418894907e-46	TCAP
7.57052658190382e-49	-1.72566952242356	0.851	0.979	2.22073826753567e-44	NEAT1
1.71318269873061e-48	-5.04591163614897	0.005	0.179	5.02545012845637e-44	RARRES1
2.64652201144243e-48	-1.25092515724879	0.818	0.993	7.76330766836523e-44	MT-ND2
1.88264348363923e-47	1.21817720195694	0.93	0.622	5.52254639490731e-43	MB
1.92280992610768e-47	-0.931605184707333	1	1	5.64037063724428e-43	MALAT1
1.10207113151573e-46	2.29630846433117	0.716	0.313	3.23281545718824e-42	PTGDS
4.66930620274874e-42	2.02401002739026	0.734	0.371	1.36969428151432e-37	COX7C
1.2783359620316e-41	-1.24065586823561	0.971	0.99	3.74987071102348e-37	MT-CO2
4.15671152323131e-40	-1.17304772087112	0.893	0.983	1.21932975822467e-35	MT-ND3
8.42280480080065e-40	1.7993514418165	0.745	0.44	2.47074556026686e-35	COX6A2
4.94795387870471e-39	-1.32531530430723	0.766	0.938	1.45143279077924e-34	MT-ND1
1.54699792119859e-38	1.4663354153346	0.803	0.495	4.53796370204396e-34	RPLP1
3.89291379637948e-38	2.10748900296185	0.73	0.43	1.14194733302996e-33	NDUFA4
5.67075870251431e-38	0.890758710768814	0.968	0.784	1.66346035779555e-33	TNNT2
1.36231500905332e-37	-1.16613495630392	0.91	0.983	3.99621484755701e-33	MT-CYB
1.83383952386e-36	1.11302092484161	0.892	0.711	5.37938485929094e-32	CRYAB
2.08711604129376e-36	0.938702832827537	0.984	0.773	6.12234619553111e-32	MYH7
3.49658314295812e-36	-1.96721010476986	0.055	0.292	1.02568769915533e-31	GADD45B
5.33855901072017e-35	2.1784556985688	0.637	0.282	1.56601290020465e-30	COX6C
4.94722705201103e-34	2.0795108412434	0.693	0.399	1.45121958343692e-29	COX7A1
6.88873222115168e-34	-1.0563559326978	0.953	0.993	2.02074070975263e-29	MT-ND4
1.33577817606849e-32	2.08523740443169	0.635	0.313	3.91837170167932e-28	COX5B
6.89038202428924e-32	-1.26760971529136	0.963	0.979	2.02122466300501e-27	MT-ATP6
3.40241192000329e-31	1.77205876600066	0.657	0.323	9.98063512613764e-27	COX4I1
5.19188678846542e-31	-0.964316026065398	0.987	0.997	1.52298807052845e-26	MT-CO3
3.08427264627058e-29	2.15813308429137	0.578	0.265	9.04740538057012e-25	NDUFA1
1.5347327763735e-26	-2.77149356429938	0.012	0.137	4.50198512621403e-22	EIF1AY
7.92429980381409e-26	1.49920053011324	0.669	0.395	2.32451410445083e-21	UQCRB
9.87549190302269e-26	-0.687826850292112	1	1	2.89687679483268e-21	MT-CO1
2.82385318940522e-24	2.07213020126964	0.538	0.247	8.28349094580126e-20	UQCRQ
7.52411304976603e-24	1.7418620514334	0.604	0.326	2.20712332201837e-19	COX7B
2.42568261370434e-23	2.19587225605727	0.468	0.172	7.1154973790403e-19	S100A1
1.67521241023568e-22	1.82433401373134	0.532	0.265	4.91406808418535e-18	UQCR10
4.06221010203874e-22	1.81010392071419	0.554	0.289	1.19160871133204e-17	MGST3
9.2105700886674e-22	1.87259355634263	0.537	0.275	2.70182862980969e-17	NDUFA13
1.29750259417579e-21	-1.89402290558604	0.027	0.165	3.80609410975526e-17	FAM46A
1.50558743657149e-21	1.90802023023133	0.515	0.237	4.4164901864388e-17	LGALS1
4.45257855260197e-21	-1.8811363832627	0.017	0.134	1.30611939262026e-16	HPR
8.45595942164953e-21	1.97639989474631	0.508	0.258	2.48047113674667e-16	RPL35A
3.11559596513357e-20	0.917533823411606	0.776	0.515	9.13928920412282e-16	CSRP3
4.57127544806344e-20	1.36451031576017	0.625	0.381	1.34093793993493e-15	HSPB1
4.93717906523889e-20	-3.86230513773361	0.009	0.1	1.44827210699718e-15	F13A1
6.99818297443696e-20	1.80797227575062	0.519	0.268	2.05284699372134e-15	UQCR11
1.04702238649361e-19	-1.95250321881267	0.016	0.124	3.07133546854036e-15	HEY2
1.68671461680525e-19	1.24211213714908	0.596	0.354	4.94780865693651e-15	GAPDH
1.89000042594286e-19	2.02268567184999	0.452	0.189	5.54412724946077e-15	NDUFS5
2.96252768329212e-19	-2.70303046232436	0.014	0.117	8.6902787061691e-15	ADM
3.25918713303859e-19	0.876351016531808	0.785	0.56	9.56049953605539e-15	MYL3
4.85169005210438e-19	2.08979674162296	0.39	0.117	1.4231947598843e-14	MYL7
6.75515591142868e-19	-1.8276954744113	0.208	0.45	1.98155743505849e-14	APOD
1.10731555418447e-18	-1.44111692703283	0.057	0.22	3.24819944664472e-14	LINC00969
1.45737473385081e-18	-2.47846501455229	0.052	0.203	4.27506304427797e-14	THBS1
3.12799221536986e-18	2.12023308277628	0.472	0.244	9.17565236456594e-14	COX7A2
6.45687171447573e-18	1.42319914452665	0.541	0.292	1.89405874872431e-13	RPS14
6.54363097796518e-18	1.16394239279676	0.657	0.45	1.91950871107631e-13	RPL41
7.42856124509924e-18	1.34574486120688	0.597	0.357	2.17909415563741e-13	CKM
2.40430180185001e-17	1.15388800111677	0.691	0.512	7.05277890554683e-13	CMYA5
6.58620815395098e-17	-1.58332612865087	0.251	0.474	1.93199829987998e-12	SAT1
8.3444736390271e-17	1.22443786319641	0.581	0.361	2.44776789727221e-12	ACTN2
1.24416044918993e-16	0.651911904763397	0.869	0.646	3.64962026165373e-12	DES
1.27638353125344e-16	1.42302257167228	0.583	0.371	3.74414345057883e-12	RPL34
1.28881076171956e-16	1.60408053847515	0.506	0.285	3.78059748842815e-12	UQCRH
1.34046179526506e-16	-1.83226701871886	0.044	0.179	3.93211063023053e-12	ZFP36
1.38787604531232e-16	1.79966056608716	0.486	0.265	4.07119559131915e-12	COX6B1
2.40669738117955e-16	0.720836003815324	0.875	0.704	7.0598060979521e-12	ANKRD1
2.9363065585122e-16	-1.58446330606805	0.014	0.103	8.61336165873968e-12	KCNIP2
6.33874161506451e-16	1.45497687930447	0.541	0.333	1.85940646536302e-11	RPL21
7.79581303440412e-16	1.86865100436812	0.433	0.21	2.28682379551211e-11	UBB
8.96270283566437e-16	-1.08546777086848	0.027	0.137	2.62911924981379e-11	ADCK3
1.14817061354201e-15	0.954871737936116	0.68	0.485	3.36804367776414e-11	RPL10
1.48574323374174e-15	1.50848833908327	0.525	0.32	4.35827920185803e-11	SERF2
1.53105734555513e-15	1.27372311570904	0.552	0.33	4.49120361745141e-11	RPL37A
1.92878079789715e-15	1.22432156858975	0.575	0.351	5.65788559255149e-11	RPL13
5.22093498765356e-15	1.78855874014178	0.421	0.199	1.53150906927829e-10	RPL19
6.11450395461243e-15	-1.49429049532191	0.051	0.186	1.79362859004601e-10	PLIN5
7.7833185282326e-15	1.74127136243743	0.421	0.203	2.28315865707175e-10	RPL39
1.06754325079786e-14	-1.85746253218789	0.05	0.179	3.13153137189043e-10	MPP3
1.26338456704004e-14	2.06570815582608	0.38	0.165	3.70601228895526e-10	COX8A
1.34622832941112e-14	-1.30491599797445	0.112	0.289	3.94902618149457e-10	CEBPD
1.45955872649592e-14	-1.30626484984632	0.148	0.34	4.28146956830312e-10	NUDT4
2.91959280286629e-14	0.973446463003411	0.652	0.478	8.56433352792796e-10	B2M
4.54093512532016e-14	1.63670671956201	0.462	0.268	1.33203790966142e-09	COX5A
5.22087691083097e-14	-1.62862813855979	0.034	0.144	1.53149203302316e-09	ADRB1
9.6788658474312e-14	-1.49678689574793	0.08	0.23	2.83919850768547e-09	AQP7
1.44792674836912e-13	1.96059317184287	0.402	0.21	4.24734832366597e-09	SRP14
1.67468163224115e-13	-1.43213038790316	0.196	0.402	4.91251110001619e-09	CFD
1.75206422888592e-13	1.68091596704694	0.447	0.254	5.13950520901395e-09	NDUFB4
2.30945580236907e-13	1.33441939884485	0.505	0.299	6.77455765066944e-09	RPS18
2.83927880733927e-13	-1.26126696179017	0.079	0.227	8.32874045344901e-09	CBLB
3.16128610524571e-13	-1.22194730490612	0.125	0.299	9.27331666112776e-09	POLR2J3
4.20974651014473e-13	-0.917190746107552	0.032	0.137	1.23488704128586e-08	FAM195A
4.51983835758761e-13	1.91526086398028	0.389	0.199	1.32584938381475e-08	NDUFAB1
5.6999401903241e-13	1.07695295706161	0.522	0.309	1.67202045542967e-08	RPS28
5.89452731305528e-13	-2.59891655895045	0.019	0.103	1.72910064201164e-08	AREG
6.28505776731906e-13	1.35997336895453	0.455	0.261	1.84365884546537e-08	CHCHD10
6.80487022667371e-13	0.983904356828824	0.597	0.381	1.99614063229246e-08	FABP3
8.99666947608145e-13	0.802401706066004	0.523	0.241	2.63908302411373e-08	XIST
9.04148833313752e-13	-1.36495364861442	0.042	0.155	2.65223018764256e-08	FRMD5
1.50729336171356e-12	1.68974578680234	0.399	0.206	4.42149434725056e-08	NDUFB1
1.80597893503899e-12	-1.53847206329455	0.027	0.12	5.29765860804337e-08	MGEA5
2.18261483349098e-12	-2.37701146774691	0.061	0.186	6.40248235256244e-08	ADH1B
2.7259310470223e-12	-1.34479639685975	0.042	0.151	7.99624613333521e-08	B4GALT1
3.4935111077717e-12	1.15806455348602	0.54	0.361	1.02478654835375e-07	RPS27
3.49787389232437e-12	2.30356147243768	0.306	0.12	1.02606632757443e-07	POLR2L
4.36915555985602e-12	1.44093754660806	0.445	0.251	1.28164809192816e-07	NDUFB2
5.22471382632569e-12	2.63260058100431	0.235	0.058	1.53261755381438e-07	IFI27
6.72559423941967e-12	-2.6320918080497	0.028	0.117	1.97288581419137e-07	ADAMTS9
7.03329763223176e-12	-1.48797313370609	0.113	0.261	2.06314752743886e-07	VMP1
7.21540155838113e-12	-1.46812244397414	0.043	0.151	2.11656589313552e-07	PCDHGA10
8.13193529082572e-12	1.53272968410708	0.385	0.189	2.38542189821082e-07	RPS4X
9.30808034779726e-12	-1.16177743125376	0.025	0.113	2.73043228922285e-07	INADL
9.79221725987737e-12	-1.64187474158984	0.04	0.144	2.87244901101243e-07	MLX
9.97507334872338e-12	1.33036631678891	0.462	0.275	2.92608801611452e-07	RPS15
1.35026937818014e-11	-0.724946707470158	0.617	0.784	3.96088019395363e-07	MT-ND5
1.64714778163233e-11	1.52269497428014	0.396	0.21	4.83174330264027e-07	SMPX
2.21027568401495e-11	-1.51582231705379	0.227	0.395	6.48362269148947e-07	RRAD
2.78293054233658e-11	1.2929877878415	0.446	0.268	8.16344845289011e-07	RPS3A
3.62162013356169e-11	1.33191824514096	0.427	0.247	1.06236604997899e-06	RPS23
4.06049865121879e-11	1.79681285675956	0.324	0.144	1.19110667434852e-06	PHPT1
4.42767277192951e-11	1.14903179058652	0.489	0.296	1.2988135309178e-06	RPS27A
4.93497498058715e-11	1.81616374386092	0.338	0.162	1.44762556080544e-06	PGAM2
5.07114985334031e-11	1.30497226590237	0.454	0.275	1.48757109797885e-06	RPL32
6.76194394509063e-11	-1.28020007438674	0.121	0.271	1.98354863685288e-06	MDM4
6.93780089079069e-11	-1.3674819289061	0.078	0.206	2.03513451330454e-06	PLCXD3
7.22919308223882e-11	-1.63828252921354	0.022	0.1	2.12061149874394e-06	B3GAT2
7.76586996162005e-11	1.3114757469169	0.436	0.247	2.27804029454162e-06	FAU
8.50706053174558e-11	1.08449512877318	0.505	0.323	2.49546113638225e-06	RPL13A
9.06494724727648e-11	2.01194570302645	0.296	0.124	2.65911162551608e-06	UBL5
1.22333216970515e-10	1.04006302655318	0.507	0.33	3.58852258661308e-06	MYL9
1.23624133283544e-10	-0.981654515183544	0.046	0.151	3.62639032573948e-06	C14orf180
1.29228256993309e-10	0.70739870818674	0.463	0.282	3.79078169064172e-06	XIRP2
1.6789173553245e-10	0.578290345073737	0.734	0.519	4.92493617010889e-06	SLC25A4
2.10715501959847e-10	1.66443007053293	0.317	0.144	6.18112853449017e-06	HRC
2.16087476415471e-10	-1.60714873998533	0.032	0.12	6.33871003317143e-06	FAM49B
2.30458281863398e-10	1.67977986164365	0.344	0.179	6.76026324018092e-06	CFL2
2.5277557980977e-10	-1.73119698624505	0.026	0.107	7.4149188581398e-06	FBLIM1
2.57346630443407e-10	2.16000517569121	0.313	0.155	7.54900605742691e-06	PRDX2
2.60706217833118e-10	1.05608208970273	0.472	0.302	7.64755619391667e-06	IGFBP7
2.68179913662226e-10	2.02194979906265	0.256	0.093	7.86678958736774e-06	ETFB
2.75545772158255e-10	-1.36501670814521	0.06	0.172	8.08285968049024e-06	VPS13D
3.75171509045567e-10	-0.913137587502965	0.026	0.107	1.10052810463427e-05	ZCCHC11
3.86192369184028e-10	-1.68620381079943	0.119	0.251	1.13285669576443e-05	ANKRD2
3.93303312239774e-10	1.39786993656391	0.335	0.158	1.15371593612415e-05	RPS20
4.39525729593063e-10	1.37808510080552	0.403	0.241	1.28930477518829e-05	CALM2
4.69827447957372e-10	1.67240792099947	0.318	0.148	1.37819183583815e-05	UBA52
5.27497996200687e-10	-0.95238739119547	0.06	0.172	1.5473626220551e-05	COQ10A
6.11823177899885e-10	1.76509147418403	0.309	0.144	1.79472211005152e-05	NDUFB7
6.92870017107191e-10	1.22585907538206	0.441	0.282	2.03246490818223e-05	RPL15
7.36124930407523e-10	-1.81719993313309	0.031	0.113	2.15934887085743e-05	CD163
7.70535335425611e-10	-1.40865134430302	0.039	0.131	2.26028835293749e-05	CCL2
7.70830149664997e-10	1.65392524591038	0.34	0.179	2.2611531610273e-05	RPL24
8.9259547888995e-10	1.03168918711297	0.511	0.344	2.61833957777578e-05	MDH1
9.19782291296599e-10	0.969573529784635	0.549	0.402	2.69808937328944e-05	TMSB4X
1.07417974203103e-09	1.25513551393181	0.427	0.265	3.15099885527382e-05	RPS19
1.09035886994552e-09	1.83159967243038	0.223	0.065	3.19845870909819e-05	ATP5MPL
1.11446412611986e-09	-0.851368899542131	0.065	0.179	3.26916906756e-05	CLK4
1.20058969816678e-09	-0.825746226402797	0.059	0.168	3.52180982060242e-05	CRLS1
1.25797490117876e-09	-1.42329790666895	0.034	0.12	3.69014357511779e-05	SAMD8
1.64264419746237e-09	-1.13859123508446	0.043	0.137	4.81853248883612e-05	FGF7
1.66718971275333e-09	-0.909778348034752	0.031	0.113	4.89053430339062e-05	KLF10
1.75574393267411e-09	1.30732117677814	0.365	0.192	5.15029925210622e-05	RPS29
1.8113628185695e-09	1.65967925450541	0.307	0.144	5.31345169199178e-05	RPL38
1.88742897926753e-09	-0.885519299680291	0.043	0.137	5.53658416778337e-05	GMPR
2.02753937802126e-09	-0.943750806632876	0.029	0.11	5.94758401148757e-05	ASB11
2.04479187178341e-09	1.34146942931424	0.407	0.258	5.99819247668945e-05	RPL7
2.53472362261491e-09	1.25760109851022	0.431	0.285	7.43535827457859e-05	HSP90AA1
2.55591869079324e-09	1.44005219578362	0.393	0.241	7.49753188757288e-05	RPL23A
2.6842927623345e-09	3.18215987129353	0.152	0.024	7.87410438903203e-05	APOA1
2.8983937708429e-09	1.15399015454472	0.418	0.251	8.50214828739056e-05	RPL26
3.23539970677243e-09	-0.942240916301339	0.098	0.227	9.49072149984624e-05	CEBPB
3.24325352405759e-09	1.47052147498505	0.34	0.179	9.51375988747054e-05	NDUFB10
3.29834635718062e-09	1.07249997286645	0.47	0.313	9.67536920415362e-05	S100A6
4.62161515462113e-09	-0.62587306932694	0.046	0.141	0.000135570458945656	RCHY1
4.89376583191817e-09	-0.873563664520944	0.098	0.227	0.000143553726913488	LRRC2
5.27807800226158e-09	0.937225902426342	0.498	0.337	0.000154827140118341	RPL11
6.33999458084436e-09	1.47060897846136	0.256	0.096	0.000185977401034488	ATP5PF
6.38459369133074e-09	1.29844337863177	0.397	0.244	0.000187285671341496	RPL9
6.50926243780517e-09	1.52059830633737	0.254	0.096	0.000190942704350577	ATP5F1E
6.71458654596491e-09	1.37268383198919	0.373	0.213	0.000196965681739335	RPL27A
6.71793949758492e-09	-0.908482131996353	0.075	0.189	0.000197064037222156	MT1X
6.73225389251745e-09	-0.841644703652433	0.062	0.168	0.000197483935683107	TMEM67
7.18538978938847e-09	2.22969686853905	0.204	0.065	0.000210776224081921	PRDX5
7.61738309008277e-09	-1.08701684583001	0.062	0.165	0.000223448315564488	TMEM165
9.80119230565302e-09	-1.51620107707903	0.039	0.124	0.000287508175094026	PCNT
1.0018634364791e-08	2.28333908326314	0.332	0.213	0.000293886620456779	ATP5L
1.00942410776227e-08	-0.946038586636109	0.067	0.175	0.000296104467770984	SLC25A37
1.07007646374967e-08	-0.965867910865788	0.032	0.11	0.000313896229876328	CLDN12
1.16162588459387e-08	-1.50509996533136	0.042	0.127	0.000340751336986766	C3
1.19704164732439e-08	-0.827125713346316	0.059	0.162	0.000351140196826136	SEPP1
1.96223490093439e-08	-0.844730476887207	0.067	0.172	0.000575601985840093	FNIP1
2.01767675656462e-08	-1.07869458513788	0.094	0.213	0.000591865299770666	STAT3
2.02293741740711e-08	-0.972190750393653	0.045	0.134	0.000593408462022201	PHACTR1
2.03328439111255e-08	-0.410668277885207	0.029	0.103	0.000596443643288955	GIN1
2.06584589493368e-08	-1.38820355742417	0.029	0.103	0.000605995234819845	MTSS1
2.12174970610611e-08	-0.950540674426236	0.145	0.285	0.000622394058789167	PNRC1
2.15458296696547e-08	-1.2749968158514	0.05	0.141	0.000632025367529651	FOSL2
2.24333214538825e-08	1.26427565639495	0.408	0.268	0.000658059051528189	RPS6
2.43424433477282e-08	1.45601881063343	0.227	0.079	0.000714061233162259	ATP5IF1
2.52840061365788e-08	1.32557864748641	0.322	0.165	0.000741681036010404	RPL23
2.59759151136148e-08	2.00516086015019	0.29	0.155	0.000761977493942778	NDUFB3
2.7066300820781e-08	0.895268436862857	0.44	0.271	0.00079396286827679	RPS24
2.72281989971771e-08	-0.834140798642523	0.061	0.162	0.000798711989383194	SCPEP1
2.84589252065619e-08	2.80361575099441	0.289	0.168	0.000834814112009286	ATP5I
3.22523617048989e-08	2.90051698015289	0.123	0.014	0.000946090778251505	ATP5PD
3.64849988463236e-08	-0.91622250565717	0.184	0.33	0.00107025095615806	AAK1
3.90722278011573e-08	-0.841916642886843	0.083	0.196	0.00114614473031915	MARK3
3.93855292958124e-08	1.25575227897724	0.363	0.22	0.00115533511636336	RPL5
4.0453809596834e-08	-1.30260839252213	0.09	0.199	0.00118667205071353	MAT2A
4.12286090470447e-08	1.53708737192741	0.34	0.203	0.00120940001778601	SKP1
4.57082114805057e-08	2.20765424616932	0.34	0.237	0.00134080467556916	ATP5J
4.77486433551982e-08	-0.811102880201227	0.08	0.189	0.00140065870418138	MRPS25
4.91787272349916e-08	-1.56593442000098	0.031	0.103	0.00144260878471124	MRRF
5.27715770724153e-08	1.00115066174424	0.449	0.313	0.00154800144184223	SLC25A3
5.75901646063198e-08	0.987074119154187	0.426	0.265	0.00168934988856178	RPL8
5.84194235416068e-08	1.32046401667721	0.367	0.223	0.00171367537016949	RPL36
6.05879524666579e-08	2.866756172147	0.12	0.014	0.00177728699765694	HBB
6.25575559107516e-08	-1.12984461551796	0.07	0.172	0.00183506334508599	HIF3A
6.57430332739979e-08	1.8979784734315	0.212	0.076	0.00192850613805945	PLCG2
6.69146318603362e-08	-0.848524488286424	0.108	0.23	0.0019628738109911	FAM133B
7.26943239835075e-08	-1.06239534939809	0.031	0.103	0.00213241529973221	IRF2
7.53022868719331e-08	1.35555032266749	0.205	0.072	0.00220891728310129	IGFBP5
7.70874311141609e-08	1.83986887472995	0.189	0.058	0.00226128270430279	NPPA
8.12581202461347e-08	2.11818030227117	0.152	0.034	0.00238362569930012	ATP5F1C
9.13649502258962e-08	-0.839917030651744	0.086	0.196	0.00268009944992644	ATF4
9.60194130546324e-08	1.64501749348527	0.29	0.155	0.00281663346254459	YBX1
9.60406903985425e-08	1.67592969603134	0.261	0.124	0.00281725761215085	FXYD1
9.73535850755454e-08	1.30688229551918	0.324	0.179	0.00285577006460605	RPL18
1.0155307163861e-07	-0.995211165146384	0.052	0.141	0.00297895780344699	PLIN2
1.03554048871395e-07	-0.812482598732653	0.07	0.172	0.00303765446959351	RABGGTB
1.10731524546138e-07	0.644129710276204	0.691	0.584	0.00324819854103641	FTH1
1.16227773608153e-07	-1.42997652449774	0.039	0.117	0.00340942551102156	THUMPD2
1.16676949609007e-07	-0.69659213208953	0.125	0.254	0.00342260163983061	KLF6
1.23344869225531e-07	1.58999194667767	0.254	0.117	0.00361819839386174	RPL17
1.32604931308355e-07	1.20848547927762	0.261	0.113	0.0038898330549993	ATP5MG
1.5595562232325e-07	-2.12628071249987	0.032	0.1	0.00457480222523022	TNFRSF11B
1.55987245793148e-07	1.22360434838987	0.248	0.103	0.0045757298680962	ATP5F1A
1.56179237388112e-07	-0.958363120279933	0.03	0.1	0.00458136174954288	PLEKHF1
1.64757484995025e-07	-1.057630708663	0.042	0.12	0.00483299606484407	ZNF75A
1.69561503932955e-07	-1.06148653991955	0.06	0.151	0.00497391715636931	STARD7
1.7473347972488e-07	-0.699809879113889	0.176	0.32	0.00512563189424964	PCDH9
1.85068390021921e-07	-1.2887156476959	0.038	0.113	0.00542879615290302	TRMU
2.05093793108941e-07	-1.47534854728885	0.033	0.103	0.00601622132705769	ERP44
2.105168445715e-07	-1.13916814884368	0.085	0.189	0.00617530111866037	FAM134B
2.17559226405983e-07	0.695627161607633	0.576	0.436	0.00638188234739311	EIF1
2.18585860075477e-07	1.20572920923168	0.354	0.213	0.00641199761945405	RPLP2
2.21358023204392e-07	-0.90597162033113	0.164	0.296	0.00649331625267764	BTG2
2.28632840450431e-07	-1.04270790724209	0.065	0.158	0.00670671574177293	MIR22HG
2.36938183877323e-07	-0.759820901458537	0.071	0.168	0.0069503446858574	ACACB
2.44549130640236e-07	-1.32423643212218	0.047	0.127	0.00717360419820067	ABCC5
3.06701117974429e-07	-0.967992226870907	0.055	0.141	0.00899677059466191	NFYC
3.17740697420379e-07	1.20739288033484	0.327	0.186	0.0093206056181294	RPS11
3.46532947318432e-07	-0.951970147337986	0.11	0.223	0.0101651974766389	PTP4A2
3.48101222947809e-07	-1.17169998997882	0.037	0.11	0.010211201273951	ASB15
3.50439302646084e-07	-1.45886999451565	0.045	0.124	0.0102797865038202	FSD2
3.69030301161681e-07	2.07224341149757	0.322	0.223	0.0108251348542768	C14orf2
3.71676570912023e-07	-0.926884834085875	0.098	0.206	0.0109027605311333	MTCH1
5.22256842506515e-07	-0.57324060000385	0.07	0.165	0.0153198822180861	ESF1
5.3975136375275e-07	-0.857376904208223	0.057	0.144	0.0158330665043232	SLC2A4
5.44220480800825e-07	-0.765413695176139	0.034	0.103	0.0159641635838114	HSF2
5.45974251252055e-07	1.27625674273331	0.203	0.076	0.0160156086862278	ATP5F1D
5.46562597994091e-07	-1.1122443477657	0.063	0.151	0.0160328672495587	CORO6
5.48601737960444e-07	-0.904706038650041	0.098	0.203	0.0160926833813317	REV1
5.68048560939183e-07	-0.543035691213361	0.063	0.155	0.01666313648659	TRIM13
6.38328874502283e-07	-0.843649022129071	0.032	0.1	0.01872473920465	PRKRA
6.94948219211553e-07	1.12993506579677	0.372	0.241	0.0203856110623517	RPL35
6.98980182532476e-07	-0.930778649932115	0.038	0.11	0.0205038846744077	EPB41L4A-AS1
7.42955744865343e-07	-0.619028174382286	0.102	0.213	0.02179386381988	EPC1
7.5729463168666e-07	-0.753723029354127	0.069	0.162	0.0222144807258965	ORMDL1
8.27855829477311e-07	1.40018466679249	0.2	0.076	0.0242843229018875	ATP5MD
9.55722995668471e-07	-0.948676714989576	0.156	0.278	0.0280351783549389	TIMP1
1.00745175252123e-06	0.924731458976386	0.381	0.234	0.0295525897084577	EEF1A1
1.03154724509188e-06	-0.7673972914373	0.083	0.182	0.0302594068875251	IFNGR1
1.12592762424773e-06	1.71361477689955	0.233	0.113	0.033027960929683	NDUFB11
1.29459243716419e-06	1.32365796736957	0.189	0.069	0.0379755745517744	EEF1G
1.3219440186755e-06	-1.02616252726194	0.052	0.131	0.0387779058438272	ATG12
1.34482977970183e-06	-0.389699814490504	0.131	0.254	0.0394492367577735	THUMPD3-AS1
1.36601324725087e-06	-0.604058856285944	0.067	0.158	0.0400706325948569	WIPI1
1.4045849349177e-06	1.00560246793313	0.267	0.127	0.0412020944808758	ATP5ME
1.45339996502223e-06	2.67641819444014	0.226	0.12	0.0426340345739622	ATP5J2
1.52693787940565e-06	-0.488047775095592	0.091	0.196	0.0447911957544853	MLF1
1.68594162711845e-06	-0.548180384147107	0.069	0.158	0.0494554116898928	PLK2
1.70223744926983e-06	-1.40368701314828	0.039	0.107	0.0499334333368813	FOS
1.7345886507979e-06	-0.516501972027859	0.034	0.1	0.0508824234825056	POLR2M
1.73867162957453e-06	-0.569011909477924	0.434	0.57	0.0510021935819393	DDX5
1.88827757282963e-06	1.104214574704	0.4	0.289	0.0553907343213843	HSP90AB1
2.09341019070273e-06	-1.54166063380362	0.115	0.21	0.0614080945340739	MTRNR2L8
2.09762484908377e-06	-0.617757849258863	0.062	0.148	0.0615317273230233	WTAP
2.16978271745173e-06	-0.738282517044824	0.093	0.192	0.0636484062337291	PALMD
2.24417340841005e-06	-0.920749181824141	0.057	0.137	0.0658305827623005	ASB2
2.31894316902266e-06	1.18336892930179	0.345	0.223	0.0680238789201108	PEBP1
2.54584849187399e-06	-0.550715596444766	0.461	0.605	0.0746799196606315	MT-ND4L
2.67965059075556e-06	1.68068730334007	0.248	0.134	0.0786048704292237	COX17
2.7392524082912e-06	1.35660990376652	0.276	0.155	0.0803532301448141	RPL27
2.76825021755909e-06	-0.682924677536953	0.072	0.162	0.0812038518818783	RDH14
2.799680786115e-06	1.71650426386527	0.256	0.144	0.0821258361798975	GHITM
2.81261348975219e-06	-0.711846489434042	0.128	0.241	0.0825052041083908	GABARAPL1
2.82390133792138e-06	1.02377971518366	0.226	0.1	0.0828363218465858	ATP5MC3
3.01019927681662e-06	1.12406618664583	0.316	0.192	0.0883011855861389	RPS15A
3.06008854338615e-06	1.03000037255844	0.337	0.21	0.0897646373316892	TOMM7
3.08585938716474e-06	-0.921243909900138	0.035	0.1	0.0905205992630905	MTHFR
3.08715073367547e-06	3.51429877065765	0.121	0.031	0.0905584796216362	LUM
3.15689215933184e-06	-0.659514947654853	0.061	0.144	0.0926042746018401	GATA6-AS1
3.22589981831191e-06	1.00363384545409	0.397	0.278	0.0946285452703616	DSTN
3.24248977066307e-06	-0.992984529273434	0.035	0.1	0.0951151949326306	ZMYM5
3.29810282791055e-06	-1.01188909710876	0.101	0.199	0.0967465483539281	GABPB1-AS1
3.35910780854273e-06	1.50340277167116	0.3	0.192	0.0985360684557924	NDUFC1
3.3823918416637e-06	-1.3955819851889	0.1	0.192	0.0992190822833631	CACNA1C
3.38848220673024e-06	1.09509172833937	0.373	0.258	0.099397737052225	RPS13
3.4552375036966e-06	1.04000365291683	0.341	0.213	0.101355936933436	RPL30
3.54171375675585e-06	1.03625569984972	0.314	0.182	0.103892631340676	FLNC
3.68063940291867e-06	-0.805101705958798	0.069	0.155	0.107967876245216	PIAS1
4.05332231663927e-06	0.88477570733088	0.434	0.32	0.118900156836296	CYCS
4.17701793402846e-06	-0.909752076662732	0.039	0.107	0.122528644076791	EFNA5
4.34181230512753e-06	-0.611613096033033	0.108	0.213	0.127362722158611	SRSF2
4.49759258925241e-06	0.889277377188349	0.426	0.313	0.13193238101313	CKMT2
4.51972398098984e-06	-0.796296459201536	0.072	0.158	0.132581583258356	PPP1R3C
4.5252221560201e-06	-0.32536274192536	0.035	0.1	0.132742866724694	PPP3CC
4.66594835966096e-06	2.04732145791955	0.207	0.103	0.136870929182294	MSRB2
5.1309231722492e-06	-0.80979026463657	0.055	0.131	0.150510500334758	ELF1
6.25456459207864e-06	-0.316620599329185	0.036	0.1	0.183471397744035	CCNG1
6.50678524446858e-06	-0.902407460208245	0.095	0.189	0.190870038361241	RP11-532N4.2
6.52267360421095e-06	1.37488012880614	0.144	0.045	0.191336107505924	ATP5MF
6.88643287015665e-06	1.06126284278538	0.324	0.203	0.202006621813175	RPS3
7.10302259555992e-06	-0.834967275353472	0.164	0.278	0.208360064818155	AKAP6
7.6839512724349e-06	0.5503999850794	0.528	0.43	0.225401026625605	GSN
8.05081897171688e-06	2.37194632044551	0.19	0.093	0.236162723716343	ADI1
8.11164487248277e-06	-0.896639943697924	0.043	0.11	0.237946990689409	PERM1
8.13761398082229e-06	-0.67842767966458	0.155	0.268	0.238708768513441	FBXO32
8.50059255655626e-06	2.22018806473709	0.131	0.041	0.249356382054021	NDUFA7
8.73822782223708e-06	0.845585854542202	0.365	0.241	0.256327174937503	RPS16
8.76181546799672e-06	-0.583433146355019	0.039	0.103	0.257019094938216	TSC22D4
8.85382826033801e-06	-0.657956708762049	0.06	0.137	0.259718198188755	CACNB2
9.09349355314196e-06	0.981901572194479	0.36	0.251	0.266748539887866	PTMA
9.27484594217627e-06	-0.851561528735236	0.07	0.151	0.272068330867799	C1R
9.30545383296732e-06	-0.640122104749179	0.098	0.192	0.272966182736263	PSMA3-AS1
9.68956371712753e-06	4.5247315639775	0.103	0.024	0.284233662078219	SMIM4
9.72711992346612e-06	1.38451771723008	0.136	0.041	0.285335335834955	ELOB
9.74593950529458e-06	-0.922872690485057	0.083	0.168	0.285887389448311	NAMPT
9.84885153404303e-06	2.4048028519405	0.174	0.079	0.288906210899618	PPDPF
1.04910339680391e-05	-0.58943472795809	0.092	0.186	0.307743990418458	MEIS2
1.08724659360968e-05	-0.612339810288838	0.073	0.158	0.318932915769462	TOB1
1.12975689528057e-05	-0.602871632414652	0.054	0.127	0.331402887661602	DAPK2
1.15766668771785e-05	0.884318676930428	0.354	0.234	0.339589946175153	RPL18A
1.1647958919933e-05	0.908416618635167	0.249	0.127	0.341681226957316	RPS21
1.17820557958375e-05	1.68918926993443	0.266	0.168	0.345614824715096	ISCU
1.22663871201939e-05	-0.431754380747683	0.135	0.247	0.359822199783768	SRSF3
1.24659370317279e-05	-0.677623423995416	0.086	0.175	0.365675796888707	TAF1D
1.2487592673058e-05	-0.615088972869745	0.062	0.141	0.366311043471484	KCNJ2
1.24912655447499e-05	1.6255005918045	0.23	0.127	0.366418783489694	PARK7
1.29004352309963e-05	1.55704278744638	0.224	0.12	0.378421367066047	EDF1
1.32159124344736e-05	1.53000329027683	0.159	0.062	0.387675575352848	FABP5
1.35028980972895e-05	-0.652422603339358	0.142	0.247	0.39609401278589	GLUL
1.35308124700704e-05	2.10553839188368	0.197	0.1	0.396912852997046	OTUD1
1.36958564069976e-05	1.98726670193051	0.225	0.127	0.401754251842867	SLIRP
1.37247281916086e-05	1.81348788761598	0.246	0.148	0.402601176772647	AK1
1.39144424769183e-05	-0.684385401528917	0.063	0.141	0.408166255617921	TOB2
1.39618789200073e-05	-0.735341324227653	0.055	0.127	0.409557756239494	CMC2
1.42941821691415e-05	1.06302298022512	0.204	0.093	0.419305539749597	SCN7A
1.52161372247604e-05	-0.704217771316791	0.038	0.1	0.446350169351121	HRAT17
1.57140912625649e-05	0.925280874699573	0.413	0.313	0.460957153096079	RPS25
1.62888791856801e-05	-1.15618880902285	0.056	0.127	0.477817982032741	HRH2
1.64685508239761e-05	-0.843101101605224	0.04	0.103	0.483088469870516	ESRRG
1.70406613912012e-05	1.04565776858982	0.296	0.182	0.499870761249497	NDUFS6
1.70957329025827e-05	1.44223198781743	0.295	0.196	0.501486228964362	ENO3
1.75134696216306e-05	1.57399434445525	0.149	0.055	0.513740117880913	NES
1.76877388836844e-05	1.7898427008402	0.19	0.093	0.518852132413997	UQCC2
1.79814458684794e-05	-0.519873419204492	0.09	0.182	0.527467733105975	LDHA
1.81291088826828e-05	1.08968306255203	0.312	0.203	0.531799279964617	MPC1
1.8201359489636e-05	-0.989181741089877	0.043	0.107	0.533918679268983	FGD4
1.82263510183509e-05	-0.606948439699714	0.111	0.21	0.534651780772306	CHPT1
1.84131986945494e-05	-1.00882484528614	0.055	0.124	0.540132770505914	IGFBP4
1.88312767269572e-05	1.8658603726573	0.204	0.107	0.552396671508564	HINT1
1.91062853033503e-05	-0.663013930303456	0.055	0.127	0.560463773088478	PNRC2
1.94156580148343e-05	-0.892100407750257	0.043	0.107	0.569538912207148	TUBE1
2.00965690474012e-05	-0.677396751196334	0.264	0.385	0.589512756436467	ACTG1
2.21607620168367e-05	1.43155606570595	0.27	0.168	0.650063793001887	CHCHD2
2.21878442493428e-05	0.676472472738352	0.496	0.392	0.650858223210221	TPT1
2.32021751776543e-05	-0.691589010869663	0.151	0.258	0.680612606661311	MLIP
2.401858729963e-05	1.36616273114062	0.269	0.168	0.704561239847345	NDUFB9
2.76250961535318e-05	1.26490728878902	0.312	0.213	0.810354570567702	EIF3K
2.7929568452133e-05	1.0600635790057	0.156	0.058	0.819285960974869	SEPTIN7
2.79443401200218e-05	1.35973457943908	0.214	0.113	0.81971927308072	PPP1CB
2.84170520783039e-05	-0.835762727122014	0.05	0.117	0.833585805664967	TRIP10
2.92249446010688e-05	1.44838321361144	0.267	0.168	0.857284524927751	NDUFA6
2.95444878057483e-05	1.53488692838158	0.24	0.141	0.866658005293819	NDUFA3
2.96953320852796e-05	1.48346100387022	0.28	0.186	0.871082871389592	SOD1
3.14296866928072e-05	1.55629223283286	0.209	0.11	0.921958429446805	OST4
3.21854594731365e-05	-0.596302738080897	0.136	0.237	0.944128268184986	FNIP2
3.29718924786648e-05	2.97349478947707	0.116	0.038	0.967197493969153	C12orf57
3.35381194188543e-05	-0.599807362159964	0.075	0.155	0.983807195032672	LINC00881
3.65953551206944e-05	1.21270121757244	0.295	0.196	1	MRPL41
3.67731256991994e-05	1.42703213975292	0.266	0.172	1	DBI
4.24374435037493e-05	0.877514394254016	0.268	0.151	1	SELENOW
4.37786380375372e-05	-0.711102348296775	0.04	0.1	1	GCNT2
4.40505369803163e-05	-0.476409626637359	0.073	0.151	1	SESN1
4.41903301431069e-05	-0.708562211621027	0.045	0.107	1	SLC7A6
4.56416998700009e-05	1.97189505831925	0.196	0.107	1	PDHA1
4.79197289520193e-05	0.993771096717939	0.319	0.216	1	ITGB1
4.89460229547907e-05	0.850058492069356	0.388	0.292	1	SVIL
5.2126365061052e-05	2.00763621725241	0.233	0.151	1	ATP5G1
5.36409763034781e-05	0.853734303905366	0.307	0.192	1	RPL29
5.40940246106107e-05	-0.74186976791752	0.045	0.107	1	ENOSF1
5.54753664601521e-05	0.796954322502013	0.448	0.351	1	LMOD2
5.82227467231233e-05	2.67603413342701	0.15	0.069	1	TCEB2
5.82688357052377e-05	-1.24163852194235	0.16	0.254	1	KCNQ1OT1
5.83772554802975e-05	-0.81499489472351	0.128	0.22	1	TRIM63
6.48468881442901e-05	-0.965460349881405	0.044	0.103	1	PHYKPL
6.5375787744997e-05	1.12231481455825	0.307	0.21	1	RPL7A
6.95307820377907e-05	-0.534637477028511	0.13	0.227	1	PTP4A3
7.03232889697955e-05	1.08645252745318	0.214	0.117	1	HSPB6
7.22135249403216e-05	-0.812817714646549	0.046	0.107	1	SAR1A
7.3856215243597e-05	-0.712378068669877	0.071	0.144	1	MXI1
7.69313401123693e-05	1.30633793710375	0.158	0.069	1	MIF
8.35428634154284e-05	-0.520269870730257	0.05	0.113	1	PPP2R2A
9.17585357459275e-05	0.937318730229649	0.369	0.282	1	TRDN
9.18590162934184e-05	-0.68061555538901	0.146	0.244	1	GPX3
9.25339748906599e-05	-0.66647651089899	0.085	0.162	1	PPP1R15A
9.87463030972341e-05	-0.734117396703081	0.049	0.11	1	EHD4
0.000101561119126402	-0.643333921062047	0.047	0.107	1	CES2
0.000104285678900511	-0.519214233149448	0.179	0.289	1	RBMX
0.000105204367519516	1.56598441095311	0.156	0.072	1	CLIC5
0.000107385864002763	0.840217027141447	0.405	0.32	1	LPL
0.000108076197110993	1.14704947340504	0.135	0.052	1	ATP5MC1
0.000108967427032538	-0.779915220180027	0.05	0.11	1	EGLN1
0.000111566988152724	0.811022120664905	0.364	0.258	1	RPS9
0.000113181532941065	1.89234004170369	0.22	0.137	1	RPL36AL
0.000114447814690173	-0.327011290575472	0.116	0.21	1	CLK1
0.000115775890878936	-0.491562737644169	0.045	0.103	1	HNRNPF
0.000117763066455785	-0.315077893194547	0.104	0.192	1	CDH13
0.00011815855964226	-0.429902984477843	0.493	0.584	1	TXNIP
0.000118693714231502	0.861153053340832	0.335	0.227	1	GNAS
0.000120571993194996	1.08343140179792	0.12	0.041	1	NORAD
0.00012309204449792	-0.346516096687077	0.088	0.168	1	ANKRD9
0.000125859586972097	-0.300916845409467	0.117	0.21	1	BCO2
0.000125942325958223	1.42211357735141	0.167	0.082	1	NDUFA2
0.00012596649491101	1.15052090739479	0.197	0.103	1	TCF4
0.000129208579269838	-0.251435271810406	0.049	0.11	1	EAPP
0.000132188300558356	1.52152052472919	0.102	0.031	1	MICOS13
0.000143807014232209	0.714988657327012	0.436	0.351	1	TECRL
0.000146717988028105	-0.321006304734865	0.108	0.196	1	KANK1
0.000146934948517349	-0.733949268184176	0.073	0.144	1	CRBN
0.000149290425198009	1.27422011215518	0.255	0.165	1	UQCRC1
0.000155942955874281	-0.715464000078575	0.066	0.134	1	PRPF38B
0.000157835709737926	1.3584850455543	0.226	0.137	1	MZT2B
0.000162284853260473	-0.471528375037676	0.092	0.172	1	PSD3
0.000164050565194745	-0.797350540658403	0.067	0.134	1	GNAI3
0.000169326754223986	-0.492700850466544	0.057	0.12	1	ACSS1
0.000174175527674388	-0.292861456525792	0.075	0.148	1	WASF2
0.000178801719084804	1.35637552786004	0.261	0.179	1	MORF4L1
0.00018295975448992	-0.392715193982066	0.078	0.151	1	PCNP
0.000183865534470652	-0.973757495979032	0.045	0.1	1	ARID4A
0.000184456605811126	-0.341981762209948	0.059	0.124	1	ZNF680
0.000186919597364695	-0.593115599983391	0.067	0.134	1	KDM5A
0.000192544573089857	-0.297073861275638	0.057	0.12	1	ENO1
0.0001971068090248	1.63469882358572	0.108	0.038	1	GNG11
0.000201537120579106	1.60004710066152	0.118	0.045	1	CCDC85B
0.000201671893222414	0.61727046205589	0.415	0.316	1	ZNF106
0.000204532413238515	0.835599891595991	0.192	0.096	1	NIBAN1
0.000204817121669037	0.446834901526064	0.227	0.12	1	NPPB
0.000206562361880028	0.919044399500094	0.267	0.172	1	RPL14
0.000208560639412065	0.956010469434016	0.324	0.237	1	CALM1
0.00020955196239199	-0.44515058205023	0.094	0.175	1	APOBEC2
0.000210984752902112	-0.473036493671531	0.4	0.522	1	N4BP2L2
0.000211027622964539	0.944639069169316	0.266	0.172	1	NDUFA11
0.000213972116649114	-1.09217553361785	0.05	0.107	1	RNASE1
0.000223120548900637	1.87878683198205	0.152	0.076	1	ECHS1
0.000223529907317178	1.98129519486936	0.262	0.196	1	ATPIF1
0.000228441207589775	-0.669353057884725	0.091	0.168	1	IFRD1
0.00022895234639558	1.66363030213726	0.196	0.117	1	DYNLL1
0.000233098281619685	0.732703381332587	0.25	0.144	1	ATP5F1B
0.00023506636874532	1.42239236425047	0.234	0.151	1	NDUFA12
0.000237302383038862	-0.781590395002195	0.083	0.155	1	RASSF4
0.000243467151047919	1.80274290953818	0.219	0.141	1	NDUFS7
0.000245975486637619	-1.10087068827402	0.052	0.11	1	CD55
0.000248161126985018	-0.716757352346266	0.054	0.113	1	CWF19L2
0.000249912336495691	-0.727092342887028	0.073	0.141	1	NSD1
0.000255679515457612	-0.652573585965985	0.054	0.113	1	ABCD3
0.00026140187419388	1.34308744905462	0.279	0.203	1	ECH1
0.000261696245785349	-0.63357197105396	0.101	0.179	1	USP15
0.000267785614682475	-0.468337675928128	0.095	0.172	1	G0S2
0.000270527538618918	-0.544150090296657	0.186	0.285	1	MYH7B
0.000273322973848007	0.958099261535347	0.104	0.034	1	OIP5-AS1
0.000273657919433176	-0.707284854788878	0.059	0.12	1	LARP1
0.000277297757461023	-0.322484695198624	0.123	0.213	1	PDE7A
0.000283862057340393	-0.617300722635158	0.05	0.107	1	CAPZA1
0.000288274906547311	-0.794037812402752	0.052	0.11	1	LINC-PINT
0.000292766206298373	0.746316191785956	0.386	0.306	1	ITM2B
0.00029345279416219	-0.37044533365181	0.2	0.309	1	TNRC6B
0.000301151024527442	-0.550399692749987	0.056	0.117	1	CHRM2
0.000321412586692987	-0.488646002461702	0.05	0.107	1	HNRNPL
0.000324370443187323	-0.60913217444791	0.064	0.127	1	ZBTB43
0.000327074992274104	-0.972361110251279	0.046	0.1	1	RNF149
0.000330113579223836	-0.463870302912834	0.068	0.134	1	RGS3
0.000334237696045474	-0.540776261077343	0.09	0.165	1	CITED2
0.0003407142952381	-0.468111637684893	0.047	0.103	1	ST3GAL6
0.00034547896990625	-0.524337176467377	0.047	0.103	1	CRY2
0.000358132194358423	-0.516689633885237	0.064	0.127	1	PPP6R3
0.000361057394383817	0.668468704696247	0.299	0.199	1	NFIA
0.000395106159852199	0.754905225535766	0.142	0.062	1	ATP5MC2
0.000395752509803657	-1.97624460359312	0.052	0.103	1	AC010680.1
0.000396164377580272	-0.539461488686393	0.05	0.107	1	SDCCAG8
0.000408021796183681	0.999678164590272	0.337	0.261	1	PRKAR1A
0.000410709002909771	-0.379365718632758	0.055	0.113	1	NDUFAF4
0.000415212387461384	-0.516230860528656	0.153	0.244	1	DUSP1
0.000425441352494494	-0.764519547169706	0.086	0.155	1	RASAL2
0.000434033860065471	-0.255479202041106	0.1	0.179	1	HAND2
0.000439716618330299	-0.725711891671459	0.07	0.134	1	C1S
0.0004491469451804	1.52420114563018	0.203	0.127	1	PAM
0.000456730018397882	-0.311337047003003	0.078	0.148	1	MITF
0.000465909042419037	-0.323425408206337	0.05	0.107	1	ZSCAN18
0.000468513257072306	1.2364064918499	0.262	0.186	1	NDUFB8
0.000473169108960684	0.591103037633668	0.483	0.392	1	LDHB
0.000477102173017901	1.19415443988048	0.267	0.189	1	MRPL33
0.000479102684186466	1.35211646615511	0.167	0.089	1	APLP2
0.000518753551076682	1.56760894307437	0.182	0.107	1	HSPE1
0.000521030110114237	-0.584230076180497	0.146	0.234	1	BTG1
0.000527508506019653	0.839735265615153	0.263	0.168	1	ARGLU1
0.000533171259549386	0.886258554081582	0.294	0.21	1	EIF5B
0.000540640019706406	1.44407374684613	0.22	0.144	1	PSMA7
0.000544818121870994	1.46466618766594	0.177	0.103	1	GPX4
0.000553850385939678	-0.667689325062448	0.059	0.117	1	FAM214A
0.00055858581723547	-0.954918841169994	0.052	0.107	1	DPP7
0.000573844318512151	1.03416916004031	0.261	0.179	1	EID1
0.000587536593007898	0.251305516468042	0.05	0.107	1	ST5
0.000595242906833821	-0.445029749994557	0.149	0.237	1	HOOK2
0.000598816120717414	0.865894209738232	0.31	0.223	1	RPL28
0.000600877514141465	-0.28236036921001	0.062	0.124	1	XBP1
0.000631872119473798	-0.723800717964094	0.082	0.148	1	GGNBP2
0.000642574166122839	1.7483784885268	0.185	0.113	1	NDUFS8
0.000650396152502786	-0.876091441881881	0.048	0.1	1	PTAR1
0.000654253726310436	-0.425133214882918	0.052	0.107	1	ART3
0.000657916594813643	-0.343023483169841	0.07	0.134	1	GPATCH8
0.000675114191266516	-0.3167536418437	0.118	0.199	1	PMP22
0.000675781295611172	-0.282808779209673	0.063	0.124	1	BRD2
0.000679314189673973	1.62231956772909	0.268	0.206	1	ALDOA
0.000680760322289143	-0.621236010561633	0.421	0.491	1	ACTB
0.000687769687918638	0.98608931555628	0.262	0.182	1	EIF4G2
0.000718247068433681	1.73281591533142	0.257	0.199	1	ATP5B
0.000718790921142555	-0.453044524929417	0.181	0.278	1	ATP1B1
0.000727299314115666	-0.464456329730767	0.149	0.237	1	POPDC2
0.0007374377490413	1.78755461563515	0.136	0.069	1	ANXA5
0.000739959089052322	-0.433344060704113	0.047	0.1	1	DYRK2
0.00074892089152308	-0.352900671483945	0.047	0.1	1	TM2D3
0.000765628493517	1.61841800645771	0.134	0.065	1	NDUFAF3
0.000768332286474953	1.63735528797671	0.278	0.223	1	ATP5G3
0.000773325615281258	1.33236505715253	0.105	0.041	1	EPAS1
0.000773679208899843	1.26622540321285	0.263	0.192	1	VDAC1
0.000774634187594431	1.12854723681395	0.239	0.162	1	CSDE1
0.000779586804248671	3.11271894780223	0.104	0.045	1	CYR61
0.000790352639776446	1.05076982667959	0.294	0.22	1	EEF1A2
0.000792460773739054	-0.731008971802235	0.048	0.1	1	SLC5A1
0.000793227232707599	0.827450594198905	0.117	0.048	1	MICOS10
0.000794663999653805	2.3419758014155	0.134	0.069	1	CRYM
0.000852277797337435	1.66158130907582	0.251	0.189	1	ATP5O
0.000880160108999438	-0.573172763261418	0.055	0.11	1	SNHG25
0.000881686586889999	1.44437960347772	0.258	0.192	1	CYC1
0.000882825476651405	-0.567222875157593	0.078	0.141	1	COPS5
0.000890690568214355	0.797557424725095	0.362	0.292	1	CD63
0.000894080720686764	1.17649705009744	0.2	0.124	1	RPL36A
0.000904223630793367	1.3543480227901	0.104	0.041	1	TSIX
0.000928462841024599	1.63724829658667	0.27	0.213	1	ATP5E
0.000960301557367292	1.42933716818324	0.22	0.151	1	SAP18
0.000964011054292484	-0.2784498017075	0.072	0.134	1	UBE2I
0.000964226958995287	0.588644368211762	0.18	0.096	1	ATP5PO
0.000992536924955925	0.958131877071635	0.115	0.048	1	NIPSNAP2
0.00100058029725815	-0.535865258915905	0.053	0.107	1	PPTC7
0.0010423574091949	-0.601733836994057	0.051	0.103	1	SCAPER
0.00105180762192456	-0.295533027819315	0.113	0.189	1	LONP2
0.00105610651636422	-1.31789304862716	0.085	0.141	1	AOPEP
0.00109244338079823	0.56048386686498	0.05	0.103	1	RP11-356J5.12
0.0011244246491347	2.2149618983866	0.103	0.045	1	ALKBH7
0.00112519219972752	1.29161719575392	0.203	0.131	1	NDUFV1
0.00114100544755899	-0.31424491935793	0.051	0.103	1	NUTM2B-AS1
0.00116232218504421	0.765521377747232	0.322	0.237	1	SPTBN1
0.00119923713818552	-0.319701975379911	0.144	0.23	1	USP53
0.00124957300003494	-0.431894967233121	0.058	0.113	1	VIMP
0.00124957439294433	-0.328081511174824	0.073	0.134	1	SLC39A14
0.00127119362004659	1.25262137606849	0.188	0.117	1	ACADM
0.00128584006600592	-0.461416210146998	0.054	0.107	1	LCLAT1
0.00133788537571648	-1.4788969150992	0.075	0.127	1	AC010680.5
0.0013736369904605	-0.385141450049604	0.059	0.113	1	C1orf43
0.00139698777931614	-0.662586425461735	0.155	0.23	1	TGM2
0.00143447480123015	0.640184507041114	0.146	0.072	1	RACK1
0.00146173838851619	-0.650848121105568	0.05	0.1	1	TRIOBP
0.00146419938102388	0.851269550267508	0.323	0.254	1	CASQ2
0.00146687293028542	-0.277872036983587	0.052	0.103	1	CEP85L
0.0014776655861762	0.976255822220179	0.312	0.244	1	HMGB1
0.00150850186184694	-0.400114452606062	0.122	0.199	1	SRSF7
0.00166287618047382	-0.567538743833279	0.08	0.141	1	CEP350
0.0017237381501488	0.811735066051907	0.329	0.258	1	RPL37
0.00175414197402253	1.52242767021065	0.102	0.045	1	EGR1
0.00179524021167351	1.6231163359067	0.114	0.055	1	CD9
0.00180838448189745	1.55842881762111	0.139	0.076	1	HES4
0.00184996000899471	1.10908698503326	0.212	0.141	1	NDUFS1
0.00186635963943041	-0.525716805565033	0.053	0.103	1	USP2
0.00188897137932518	-0.63456951698284	0.051	0.1	1	CACUL1
0.00193246319569667	1.31144489893556	0.151	0.086	1	ADIRF
0.00194957881834024	-0.589871521999227	0.063	0.117	1	ZBED5
0.00195059673462698	0.668897127854444	0.279	0.196	1	VIM
0.00200030531395681	-0.27897917000311	0.085	0.148	1	TM9SF3
0.00203050509884092	-0.736562426057001	0.054	0.103	1	SNHG8
0.00212273180981416	-0.36169687290871	0.155	0.237	1	TRA2B
0.00213237299187679	-0.353579979986883	0.06	0.113	1	MMP23B
0.00214862966526884	0.911341568011964	0.272	0.203	1	RPL10A
0.00218466652675407	0.646115693225499	0.314	0.237	1	PSAP
0.00226402811868521	1.16894565402073	0.2	0.131	1	DSP
0.00226929605743665	1.84278018435023	0.108	0.052	1	CLU
0.00233000865493839	0.764129329258334	0.144	0.076	1	PALM2-AKAP2
0.00233035386998682	-0.255105091132095	0.065	0.12	1	ZNF24
0.00240348683255914	-0.283938759253253	0.129	0.206	1	FGF12
0.00244566628524947	-0.87880699355045	0.124	0.186	1	MT-ATP8
0.00245149374687281	-0.556074447555887	0.057	0.107	1	RBM28
0.00263582198155611	-0.499133716317563	0.09	0.151	1	ZNF91
0.00263955550908314	-0.316024530230435	0.134	0.21	1	INSR
0.00273243063467052	0.809904464313481	0.131	0.065	1	ATP5PB
0.00274988130025503	-0.312954833071877	0.071	0.127	1	CCDC107
0.00277486713391341	1.5125275013786	0.252	0.203	1	ATP5A1
0.00282592559641508	-0.572996038995375	0.106	0.172	1	DTNA
0.00285666912522853	-0.301076950772107	0.071	0.127	1	PPP2R3A
0.00290970836794789	-0.311593960232314	0.057	0.107	1	MAP1LC3A
0.0029605321939519	-0.318196821905535	0.113	0.182	1	ZFP36L2
0.00300097754295758	-0.640604795512973	0.06	0.11	1	CSNK2A1
0.00309738061791954	1.33803947148087	0.266	0.216	1	USMG5
0.00317438540022963	-0.41009577051598	0.052	0.1	1	IST1
0.00329902775870957	0.84799291816553	0.142	0.079	1	ACTA2
0.00333597675765937	0.840596495036789	0.307	0.244	1	OAZ1
0.00333912140217605	-0.818314494244204	0.059	0.107	1	ZNF326
0.00334915357872429	0.709630810612699	0.348	0.282	1	MYOM2
0.00336125864192618	0.811384291304429	0.314	0.247	1	RPL6
0.00344487524861555	0.632846395644144	0.363	0.292	1	RPS12
0.00347543254128369	-0.329854868055656	0.078	0.134	1	PLPP3
0.00350764381225987	-0.598435239302208	0.084	0.141	1	RSBN1L
0.00353154216126377	-0.273611901235941	0.088	0.148	1	RAB1A
0.00355998277852944	1.07728327309199	0.284	0.227	1	NDUFV2
0.00379315448379513	-0.657845941448131	0.118	0.182	1	MBNL2
0.00383583305464238	0.406459503990715	0.063	0.117	1	SELK
0.00392024042924126	-0.508048260438963	0.132	0.199	1	IFITM3
0.00392929746685102	-0.256703579473688	0.093	0.155	1	PCSK7
0.0040061092386965	0.848975534081564	0.192	0.124	1	HLA-A
0.0040304974065814	1.2528293122236	0.182	0.12	1	NDUFC2
0.0041556679951817	1.23531982156959	0.23	0.172	1	UQCRC2
0.00415852408905076	0.845333154160969	0.289	0.227	1	EEF2
0.00421431013448787	1.35894349598017	0.108	0.055	1	FIS1
0.0042485516150671	-0.563849585916155	0.102	0.162	1	CTSB
0.00425549956420607	-0.419207965377392	0.117	0.182	1	CCNL1
0.00432878945447923	1.17170602100645	0.219	0.158	1	POMP
0.00433341523831524	0.750426315175816	0.314	0.247	1	RPL3
0.00442009015368407	-0.35293181065564	0.056	0.103	1	RNF146
0.00443088993477778	1.31794782381202	0.144	0.086	1	TUFM
0.00446792254480114	0.623797005211194	0.38	0.309	1	MAP4
0.00451081583213726	-0.44715167142189	0.064	0.113	1	GPD1L
0.00457184811882295	-0.338367091931816	0.054	0.1	1	SSNA1
0.00461574713730669	-0.290496882369387	0.076	0.131	1	SNX6
0.0048166725233705	-0.399835205595782	0.056	0.103	1	OSBPL1A
0.00484034796894028	1.08930855145133	0.227	0.165	1	RPL22
0.00485799021648498	-0.390682472822666	0.066	0.117	1	CGGBP1
0.00500025269291194	1.02988409258461	0.255	0.192	1	RPL31
0.00502029426347195	1.05822070894892	0.242	0.182	1	HSPA5
0.00502268737544764	0.779921138479846	0.052	0.1	1	MTFR1L
0.00507394318973607	1.66476550287322	0.148	0.093	1	PSMB6
0.00509303717127766	0.27520019556787	0.062	0.113	1	CCNDBP1
0.00512088782687607	1.26846060614141	0.166	0.107	1	AURKAIP1
0.00514343767858036	-0.64715238267493	0.07	0.12	1	STT3B
0.00522066856456323	1.2451121888444	0.112	0.058	1	TLN1
0.00530447807754151	1.38550461782555	0.123	0.069	1	COMMD6
0.00540131005405374	-0.264891632676898	0.057	0.103	1	CBX3
0.0054988379816275	-0.388888992058361	0.055	0.1	1	PPP2R3B
0.00562372558133766	-0.329270493166468	0.065	0.113	1	ELL2
0.00562878977668847	1.28807029013173	0.217	0.162	1	NDUFS2
0.00574574577543428	0.93839630950635	0.26	0.199	1	NACA
0.00576865156345115	-0.527228157853175	0.101	0.158	1	FOXP1
0.00579450907018264	-0.459928467673646	0.09	0.148	1	RB1CC1
0.00581442388515431	0.970615536804581	0.182	0.12	1	CANX
0.00588352287984542	0.509265321675178	0.413	0.354	1	ASAH1
0.00599116075751889	-0.443665283237896	0.057	0.103	1	TIA1
0.00600812606729087	1.32339349790727	0.102	0.052	1	PTN
0.00605541111249228	1.52267733857628	0.105	0.055	1	CCDC80
0.00605573498083214	-0.331076849035503	0.06	0.107	1	CRK
0.00609490622051626	-0.632638356403033	0.149	0.213	1	PHLDB2
0.00627084655734858	1.43497581186721	0.208	0.155	1	TIMM8B
0.00628157948655509	1.35429848465204	0.126	0.072	1	GUK1
0.0063355239933788	1.07130482472795	0.173	0.113	1	SNU13
0.0063724484935363	0.645820296094649	0.237	0.165	1	RPS5
0.00649255112688743	1.12374326855443	0.253	0.199	1	TMA7
0.00653580691503833	-0.455161891074844	0.084	0.137	1	VPS35
0.00656760898916446	1.73397274620592	0.1	0.052	1	NAA38
0.00657293889006904	-0.633159927326674	0.093	0.148	1	TRPM7
0.00664034116779505	-0.348575766796378	0.116	0.179	1	YIPF4
0.00680491242395421	-0.713130145006639	0.086	0.137	1	RBPJ
0.0068793156962317	1.0889562107947	0.194	0.137	1	ANAPC16
0.00697548055519597	1.05875976889815	0.114	0.062	1	POLR2I
0.00760628328263777	-0.668622009509764	0.057	0.1	1	TTC17
0.00774087970921115	1.1902316130968	0.136	0.082	1	VPS13C
0.00774377632108333	1.53822064527579	0.162	0.11	1	DDT
0.00789251905916159	0.649601058906274	0.436	0.395	1	NRAP
0.00801303465987234	1.35709547208937	0.157	0.103	1	NEDD8
0.00802115990394846	-0.329145893267002	0.188	0.265	1	NKTR
0.00809706190687853	-0.586727383629336	0.057	0.1	1	TDG
0.00823036596855649	0.729830925733307	0.162	0.1	1	TAGLN
0.00825915622735548	-0.256140797256531	0.071	0.12	1	PSME4
0.0082971570245187	-0.446897585599668	0.119	0.179	1	FNBP4
0.00861328182180249	1.08240483245792	0.212	0.158	1	VDAC3
0.00866710640973097	-0.444250294975961	0.159	0.227	1	KLHL24
0.00875740723356026	2.31231184184324	0.126	0.079	1	PRDX3
0.0088055171277196	-0.354630093927699	0.064	0.11	1	CCDC12
0.0088340544578755	0.978313731082665	0.241	0.189	1	UQCRFS1
0.00889069261933034	0.780156506720804	0.256	0.196	1	PFDN5
0.00910530590714502	-0.487125788704363	0.065	0.11	1	MTUS2
0.00923839136495925	-0.467741985713467	0.091	0.144	1	SHPRH
0.00935859129085517	-0.29892043082058	0.067	0.113	1	FGFR1OP2
0.00938820204547915	-0.653976098986416	0.109	0.165	1	ABCA6
0.00948986930155415	0.531832955697722	0.062	0.11	1	F3
0.00969610987610428	-0.422165091117242	0.078	0.127	1	ZC3H15
0.0100737828358546	1.45272219623753	0.199	0.151	1	RPS27L
0.0101437599618072	0.798459734039653	0.146	0.089	1	JPX
0.010156471814548	0.937111081619652	0.264	0.21	1	RPS17
0.0101820915802749	-0.566013375971961	0.131	0.189	1	MIR133A1HG
0.0101920258070868	1.94467273881721	0.111	0.065	1	MRPS7
0.0102712791621107	0.462374712548608	0.469	0.426	1	CALD1
0.0102880317037249	1.47413581791443	0.146	0.096	1	EEF1B2
0.0105232294927221	-0.364898743012438	0.057	0.1	1	SLC16A1-AS1
0.0105891284443517	0.863830116090032	0.242	0.186	1	GSTP1
0.0106207523013033	-0.351706544113638	0.06	0.103	1	ABCA5
0.0109263393689389	1.0727709885595	0.11	0.062	1	UACA
0.0110103205606534	1.39523790424737	0.101	0.055	1	LIMA1
0.0112232535178195	0.775667865049875	0.129	0.076	1	S100A13
0.011321328941312	-0.348014393917734	0.132	0.196	1	SH3RF2
0.0117539616314503	0.455073224285304	0.066	0.113	1	MTX2
0.0118403402698222	-0.469132297315121	0.08	0.127	1	TRIM44
0.0119522064099906	-0.314648210470558	0.134	0.196	1	RNMT
0.0122206995248873	1.05564960590441	0.13	0.079	1	HSPG2
0.0122323222296051	2.02591462150335	0.164	0.12	1	ATP5H
0.0123151135910259	-0.427028535417339	0.077	0.124	1	CPED1
0.0123169371687157	-0.366378807877003	0.06	0.103	1	FRMD3
0.012335816481924	-0.452305938440402	0.058	0.1	1	LARP4
0.0123358167805513	-0.396391147862818	0.058	0.1	1	HERC4
0.0123863043197282	-0.39723422567196	0.112	0.168	1	NUFIP2
0.0124487241672476	1.10390266083939	0.151	0.1	1	TJP1
0.0125995289586904	-0.267468430320587	0.108	0.165	1	ZNF330
0.0131525651660909	0.316327288366129	0.113	0.179	1	C9orf3
0.0132553677626173	1.23465706527198	0.163	0.113	1	LGALS3BP
0.0134114210818026	-0.393556312165347	0.274	0.354	1	ABLIM1
0.0134171517876017	-0.263399581607815	0.172	0.241	1	SRSF11
0.0136549281247279	-0.414191466538868	0.128	0.186	1	AP1S2
0.0138382040360506	0.946690243140463	0.14	0.089	1	ID3
0.0140215337563559	0.976389712726816	0.105	0.058	1	SCARB2
0.0140937872746202	1.27879301830641	0.155	0.107	1	HSBP1
0.0141168711480909	1.73925160387933	0.145	0.1	1	PSMB5
0.0142381969765341	1.45329983968622	0.16	0.113	1	NDUFS3
0.0143361243865048	0.862469876767764	0.122	0.072	1	GABARAP
0.0146741599410912	0.38443562140085	0.5	0.454	1	RYR2
0.0151187967830518	0.508903353431304	0.423	0.381	1	RPS2
0.015373446922729	1.52081783868268	0.159	0.113	1	TMEM258
0.0153753268129732	0.461504112702609	0.057	0.1	1	DHX29
0.0156564966367879	1.271304980646	0.164	0.117	1	GPNMB
0.0157759745845729	0.273548656963962	0.06	0.103	1	C14orf166
0.0158077818373001	-0.425359657580802	0.06	0.1	1	CNOT1
0.0159447011161145	0.279569259990683	0.07	0.117	1	THOC7
0.0162380218502537	1.47815488708223	0.145	0.1	1	RAB2A
0.0164421741982255	-0.425928304710682	0.081	0.127	1	MSI2
0.01644717192745	1.33249346182468	0.167	0.12	1	GSTO1
0.016627367815822	-0.472273616543955	0.263	0.33	1	PPM1K
0.0169330074744083	-0.321242350883136	0.06	0.1	1	DCXR
0.0180976789686027	-0.263201107128822	0.073	0.117	1	TLE4
0.0182027173770577	-0.362256276271842	0.115	0.168	1	CELF2
0.0185572885278688	1.18913234657441	0.156	0.11	1	LRRC49
0.0186556224148975	-0.47693807283659	0.074	0.117	1	LIMS2
0.018720027339707	2.05229544322355	0.106	0.065	1	MRPL57
0.0188216970336161	-0.308328345437386	0.165	0.227	1	PRPF4B
0.0188927813605322	0.602144841341073	0.361	0.316	1	MYOM1
0.0189943817553269	0.821460081585729	0.236	0.186	1	NUCKS1
0.0190743980818529	-0.634442195509311	0.172	0.227	1	GADD45G
0.0192577780059114	0.32430515119987	0.128	0.076	1	TLE5
0.0193436845809576	1.06722450432378	0.205	0.158	1	DECR1
0.0196351941701885	0.747868807943934	0.346	0.316	1	ACADVL
0.019739820568242	0.781274659865729	0.07	0.117	1	GBAS
0.0202697414140801	0.295585261053344	0.079	0.127	1	ETFDH
0.0204308685393262	0.574840123545452	0.271	0.213	1	RPS8
0.0206849982462785	0.367594801164261	0.064	0.107	1	TWF2
0.0207802988946761	0.872100804066148	0.122	0.076	1	COL4A2
0.0209049016324789	0.740346292172207	0.261	0.213	1	H3F3A
0.0211946835387629	0.542800961902304	0.355	0.306	1	HNRNPA2B1
0.0215654545887833	1.16282015774161	0.167	0.12	1	TNFRSF12A
0.0218779297107228	0.543674474258415	0.341	0.285	1	MGP
0.0222839908553499	1.10959867562714	0.186	0.141	1	PDLIM1
0.0232856390076627	0.84488810210318	0.243	0.196	1	CD81
0.0234239213248821	1.08957187275557	0.138	0.093	1	NCL
0.0236153606167101	0.373705500216014	0.107	0.062	1	COL3A1
0.0236769959824062	0.322462415406029	0.214	0.148	1	MAP3K20
0.0236834508957687	0.917408177171585	0.203	0.158	1	VDAC2
0.0239390138215649	1.21163354928959	0.115	0.072	1	UTRN
0.0240102860631586	0.291770252533767	0.067	0.11	1	EMC3
0.0242534520147705	1.79956630971921	0.139	0.1	1	MINOS1
0.0242546283161094	0.298596653952021	0.541	0.522	1	DST
0.0247554947195197	-0.464000490764078	0.133	0.186	1	ZFP36L1
0.0251858930492667	-0.334017727687714	0.091	0.137	1	RAF1
0.0252626326688937	0.511864182878544	0.257	0.206	1	HSPA8
0.0254595291356838	1.33860392507086	0.117	0.076	1	OXCT1
0.0256632855096296	0.803151407925301	0.153	0.107	1	FKBP5
0.0258950156860725	-0.462461276498147	0.121	0.172	1	KIF21A
0.0259047524198165	1.57257374382793	0.123	0.082	1	MAP1LC3B
0.0259159837885913	0.737699414590607	0.159	0.11	1	DKK3
0.0262001243735103	-0.289585803598487	0.122	0.175	1	CDC42EP3
0.0265030813852463	0.299104576506584	0.06	0.1	1	CIR1
0.0265203263665679	0.931214647407644	0.25	0.21	1	CDH2
0.0268077892513233	0.412475085052467	0.467	0.423	1	FHL1
0.0274034865678636	1.45063990466283	0.112	0.072	1	GOT2
0.0275997330291982	0.908475516912493	0.187	0.141	1	COX14
0.0280492927627082	-0.524814639150869	0.065	0.103	1	LGALS8
0.030530594252719	-0.41751378281468	0.134	0.186	1	ZBTB38
0.0310707568040159	1.08514065220244	0.184	0.141	1	MDH2
0.0317611184889642	0.789939850178675	0.243	0.203	1	IDH2
0.0318769970328873	0.636531042248418	0.244	0.192	1	ZBTB16
0.0324878588301192	0.588111400067597	0.106	0.065	1	TPM3
0.0335868797328742	0.742596192935601	0.194	0.148	1	KIF5B
0.0348127824382596	0.311131760333853	0.128	0.082	1	FABP4
0.0357371860057579	-0.393232275224412	0.132	0.182	1	C15orf41
0.0357869018391545	-0.283566534695959	0.085	0.127	1	SNRPB2
0.0358472320357236	-0.576927524692199	0.095	0.137	1	TTC19
0.0361221960917509	0.955000609877616	0.104	0.065	1	DRAP1
0.0367277787455736	0.636679143570117	0.272	0.23	1	EEF1D
0.0378983222742892	0.527625524210066	0.184	0.137	1	COL6A2
0.037945361267336	1.26197200834526	0.11	0.072	1	ECI1
0.0387284830497419	0.87753765848828	0.156	0.113	1	KIDINS220
0.0389144265962507	0.915040421875833	0.215	0.175	1	ACO2
0.0394394908820686	1.30239257732947	0.131	0.093	1	FAM162A
0.0394911721282322	0.558674549657481	0.121	0.079	1	APP
0.0396742415573593	1.03689351007214	0.187	0.148	1	GABARAPL2
0.0398166770176876	0.783334383388889	0.132	0.089	1	JUND
0.0402767486328224	1.33196528179427	0.12	0.082	1	TSPO
0.0406492747738915	0.724320409670073	0.12	0.079	1	TIMP2
0.0407529464899789	1.49979192365921	0.149	0.113	1	SDHB
0.0415260011198116	0.561601340681285	0.291	0.244	1	RPS7
0.0417672524389292	0.955186051772887	0.186	0.144	1	SYNPO2
0.0435740453323154	1.07586136079936	0.172	0.134	1	LGALS3
0.0468862347298556	1.16631922884573	0.108	0.072	1	NENF
0.0471257372945803	-0.357063490961381	0.068	0.103	1	ANKRD17
0.0488741175316174	-0.288930560753693	0.119	0.165	1	NFIC
0.0495228834158761	0.255771823268008	0.083	0.124	1	NDFIP1
0.0513630771747252	-0.395255477048983	0.075	0.11	1	FYTTD1
0.0516900485630247	0.93998010500185	0.214	0.179	1	NPM1
0.0525597988240095	0.269750595167194	0.083	0.124	1	DNAJA1
0.0526290022417896	0.856151532887925	0.2	0.162	1	SUB1
0.0528661666543091	1.14296779025843	0.118	0.082	1	PSMB3
0.0532204193553775	0.43513996271086	0.258	0.203	1	MTRNR2L12
0.0532234625843802	0.284095686208945	0.093	0.137	1	MRPL15
0.0532243763256205	0.941782216322055	0.187	0.151	1	RAMP1
0.0532876260766975	0.704965411693773	0.164	0.124	1	MEG3
0.0533605215196346	0.8025675743686	0.139	0.1	1	HIPK2
0.0535661508004078	1.01111637921019	0.202	0.168	1	NDUFA8
0.0536680531193823	1.01668548124132	0.137	0.1	1	MZT2A
0.0540467795951896	0.419732535640287	0.276	0.23	1	TMSB10
0.0546495995592299	0.29365714319878	0.105	0.065	1	TUT4
0.0546590728147391	-0.30983452635813	0.08	0.117	1	RNF150
0.0550630037689794	0.961326210608726	0.134	0.096	1	ALPK3
0.0551676754580581	1.57493951490326	0.116	0.082	1	KLF9
0.0561014063682966	1.21455522008253	0.102	0.069	1	SLC25A11
0.0595392853868846	0.865125827911952	0.266	0.237	1	CPEB4
0.0604380241087005	0.854130406075117	0.182	0.144	1	CAMK2D
0.0605276560973136	1.11927870219298	0.11	0.076	1	IL6ST
0.0608534555773972	-0.492583294501993	0.102	0.141	1	NRP1
0.0632126961690428	0.623045986877481	0.125	0.086	1	TSC22D3
0.0634810393539887	-0.453650765946176	0.074	0.107	1	NPEPPS
0.064433628669975	0.784958572053539	0.122	0.086	1	PTEN
0.0649533290141312	0.694981006794253	0.083	0.124	1	LINC00998
0.0655222575596166	0.456619350174383	0.094	0.137	1	ZNF706
0.065777433918182	-0.342063933367468	0.088	0.124	1	DUSP3
0.0659163577915724	1.07231806081212	0.123	0.089	1	COL6A3
0.0670392717698981	0.813072690662633	0.114	0.079	1	LAMB2
0.0675928905597341	1.26443791771366	0.128	0.096	1	SEC61G
0.068682274522722	0.885353472707836	0.146	0.11	1	FXR1
0.0694530017429403	0.58647709467371	0.107	0.072	1	SPTAN1
0.06976438988689	0.400916430280479	0.121	0.082	1	ID1
0.069771270298717	0.286237797317939	0.077	0.113	1	TFG
0.0717318052550455	-0.301578030643215	0.067	0.1	1	PSMD11
0.0720903052011677	0.405677064220517	0.066	0.1	1	CYHR1
0.0727991245582293	-0.902677504558581	0.476	0.46	1	FHL2
0.0729075760979689	1.25268189750066	0.174	0.144	1	PSMB1
0.0731370501268322	0.66352015730492	0.073	0.11	1	PCID2
0.074677958640943	1.43238666285568	0.13	0.1	1	YWHAQ
0.0750880733078671	1.06308292103194	0.111	0.079	1	PDCD5
0.075153049347462	1.36740693558218	0.103	0.072	1	SERINC1
0.0770267420458441	0.310421183504328	0.128	0.179	1	EPM2AIP1
0.077655107158945	-0.335315845637842	0.093	0.131	1	SLC1A3
0.0784475223434677	0.295655418863586	0.078	0.113	1	ACSL3
0.0813507578360907	1.28573124807045	0.15	0.12	1	MRPS36
0.0815686827870827	1.05732756052719	0.201	0.175	1	ATP5C1
0.0821696254803073	0.910357873022095	0.115	0.082	1	PINK1
0.0851622223376562	0.257306502592169	0.116	0.079	1	RETREG1
0.0856959741788032	0.797404107088098	0.119	0.086	1	ALDH2
0.0863561172152478	0.837481159575333	0.136	0.103	1	PET100
0.0919647376073239	0.849239480812555	0.227	0.199	1	TPI1
0.0955307815137514	0.401463527311456	0.106	0.148	1	PSMA3
0.0981665655639515	1.08273924787111	0.116	0.086	1	RAN
0.0986041385353206	0.930089421584335	0.127	0.096	1	HMGN2
0.0992667291883263	0.934280526821879	0.169	0.137	1	DYNC1H1
0.100059232122855	0.44135950544209	0.108	0.076	1	S100A11
0.10080203882483	-0.333060498622305	0.28	0.316	1	MT-ND6
0.102381893345051	0.866910830594653	0.07	0.103	1	ARF4
0.105993940359371	-0.362878136475827	0.086	0.117	1	DPYSL2
0.106086893288899	0.835431968920978	0.108	0.079	1	USP13
0.106254320434389	-0.275929756301885	0.085	0.117	1	TMEM245
0.107503819687865	0.336226437014543	0.077	0.11	1	PSMD6
0.10847358804478	0.571713370660323	0.32	0.299	1	HADHB
0.108747640401075	0.441240573774455	0.324	0.292	1	SLMAP
0.110465395884867	1.53148835591327	0.141	0.117	1	ATP5D
0.116715133406776	0.902968024844917	0.156	0.127	1	SERBP1
0.117336787145322	0.861659473897156	0.126	0.096	1	ANAPC11
0.118432536247851	0.343251417658147	0.075	0.107	1	SPATS2L
0.119415370996784	0.260564215918004	0.075	0.107	1	TTC1
0.121028944123702	0.922108248054763	0.234	0.216	1	ACAT1
0.12195139502962	0.929904709624204	0.2	0.175	1	ATRX
0.123116783464776	0.730301185095384	0.151	0.12	1	HLA-C
0.123399621363322	1.46114830525668	0.101	0.076	1	PSMD4
0.123425753529681	0.790358569487506	0.085	0.12	1	RAB4A
0.123511708166447	0.977714078571705	0.117	0.089	1	RCAN2
0.125308383009324	1.08187393951753	0.172	0.148	1	NDUFS4
0.126750247038914	0.782413140131846	0.139	0.11	1	LRPAP1
0.127082638912045	0.952018213229879	0.183	0.158	1	TNS1
0.128019708339765	0.326483883306242	0.084	0.117	1	CCT3
0.128864489900829	1.26439801916654	0.135	0.11	1	YWHAB
0.131755868587532	0.800642987904658	0.166	0.137	1	SYNPO2L
0.13191331372327	0.432052624415064	0.081	0.113	1	AKR1B1
0.133649820346114	0.278298215306078	0.104	0.141	1	RHEB
0.134776769479249	0.688465114705707	0.175	0.148	1	LPP
0.135095166638107	0.5706515024037	0.243	0.216	1	CD59
0.135395909473658	0.80135499544239	0.246	0.227	1	RPS26
0.135443211057314	0.924207859511273	0.13	0.103	1	PDIA3
0.13598193154197	1.5254121831698	0.103	0.079	1	ZFAND6
0.136171969203149	1.25780704722153	0.131	0.107	1	HMGN1
0.136475047499512	0.880829172565491	0.137	0.11	1	CYB5R3
0.136532676374767	0.284303488180911	0.142	0.11	1	COL1A2
0.136826772923757	1.24459276754329	0.111	0.086	1	CFL1
0.137123843453089	0.260640498844108	0.071	0.1	1	AIMP1
0.142089478334945	0.74540101862406	0.128	0.1	1	AAMDC
0.142532867791072	0.649522319449516	0.153	0.124	1	RBMS1
0.143140349851848	0.823842215984817	0.104	0.079	1	GBE1
0.145027743626326	0.437380800051557	0.079	0.11	1	SDHD
0.146340996440414	0.82334381560936	0.183	0.158	1	VCP
0.14664176282832	1.28041406084272	0.106	0.082	1	SEC31A
0.147147467176108	0.599729596184852	0.145	0.117	1	HIPK3
0.14872911138951	0.665265443179231	0.109	0.082	1	CPT1B
0.148979650367556	0.94952391047606	0.184	0.162	1	MYL12B
0.149677609415999	0.462737343673963	0.238	0.21	1	RPL12
0.152900163881784	0.366482639587186	0.192	0.158	1	AHNAK
0.153373551524894	0.336558585934939	0.1	0.134	1	LARP7
0.15372070345142	1.07886332535759	0.144	0.12	1	MRPL20
0.154271528718613	0.494076669264267	0.074	0.103	1	SAR1B
0.154951288186017	0.890348072253883	0.192	0.172	1	CAPZA2
0.155247034377886	0.715360904986407	0.147	0.12	1	WNK1
0.161722222111718	0.735074863908334	0.17	0.144	1	CCND2
0.16201046162443	0.452899242184932	0.072	0.1	1	CAPN7
0.162094733324265	0.502236275602745	0.099	0.134	1	CPNE3
0.164075357749318	1.13601375101211	0.136	0.11	1	EMC10
0.164436896491274	-0.268199499767749	0.089	0.117	1	SPPL2A
0.165748422717404	0.727086538225969	0.195	0.172	1	HNRNPK
0.166510928472725	0.440610488325945	0.159	0.131	1	RTN4
0.16792544367594	0.632032024458988	0.258	0.241	1	PDLIM3
0.169290793743267	-0.352004379304088	0.457	0.474	1	LDB3
0.169772819592376	0.653284996714451	0.152	0.127	1	REXO2
0.169984897264107	0.357145466064429	0.121	0.162	1	MYLK3
0.1731116681344	0.993644621810334	0.117	0.093	1	NCAM1
0.175830086682764	0.267448055396228	0.076	0.103	1	RBFOX2
0.177425537388263	1.2545325531437	0.162	0.144	1	TMEM59
0.178806759830286	0.403613195036218	0.078	0.107	1	TCEA1
0.180396879982404	1.61427118326725	0.153	0.137	1	ATP5G2
0.181375515266737	-0.300223265186113	0.106	0.134	1	KIF1C
0.185142508501227	1.11066412666363	0.121	0.1	1	HIGD2A
0.185756584663419	-0.475026013826887	0.123	0.151	1	ZEB2
0.186369244407689	0.699237689324532	0.162	0.137	1	COX20
0.187428866196479	0.478242277016301	0.087	0.117	1	RAD23A
0.192088156170794	0.625837175530678	0.225	0.206	1	ARL6IP5
0.192355884797919	-0.318347430901116	0.113	0.141	1	JMJD1C
0.194261515486556	0.722297391208978	0.2	0.179	1	PKM
0.195950463730491	0.690775223864597	0.127	0.103	1	ARL6IP4
0.196151788952896	0.411536828768336	0.082	0.11	1	MRPL22
0.196568728903248	1.16148629190938	0.127	0.107	1	EIF2S2
0.197023355596821	1.34625642177183	0.106	0.086	1	SRP9
0.197940338414585	0.672221690274883	0.106	0.141	1	SEPT7
0.199882203558874	1.40078475484621	0.116	0.096	1	NOP10
0.200213390770518	0.489234606166875	0.205	0.179	1	HADHA
0.201231127131371	0.989292378389876	0.163	0.144	1	CLIC4
0.203017801570484	0.45054172832067	0.303	0.282	1	TPM2
0.204119569864422	0.261925791297493	0.37	0.351	1	BSG
0.207611017885869	0.451600481511854	0.172	0.144	1	RPSA
0.207761059421245	0.571329092251404	0.145	0.12	1	LTBP4
0.208600273212388	0.802014289066716	0.105	0.082	1	HLA-E
0.209474737405187	0.262166015502973	0.083	0.11	1	TMOD1
0.210072174131101	1.70743274159666	0.104	0.086	1	SHFM1
0.213075859644332	0.370629823627194	0.111	0.144	1	NFE2L2
0.214970687207393	0.392859663582637	0.339	0.32	1	CST3
0.216022139180829	0.427010156355373	0.129	0.103	1	MIR99AHG
0.217076851414906	0.851159264578024	0.118	0.096	1	ITGAV
0.21714192608074	1.25467875386515	0.101	0.082	1	MGST2
0.218523876057909	0.371608875548922	0.075	0.1	1	TXNRD1
0.222868882562016	0.370914948303623	0.08	0.107	1	DNAJC19
0.222891977436876	0.354990859943994	0.103	0.134	1	AKAP1
0.224056367486372	1.28436625406346	0.128	0.11	1	ST13
0.226038051406023	0.40221591724633	0.101	0.131	1	PAIP2
0.226102489710741	1.36394891537391	0.14	0.124	1	SUMO1
0.22635161873271	0.65566548918369	0.175	0.155	1	NDUFV3
0.229544548926514	0.62830998921289	0.153	0.131	1	ZRANB2
0.232765454532342	0.70797829884922	0.175	0.155	1	PRDX1
0.235399834454966	0.878819025229738	0.121	0.103	1	CALU
0.238621802765184	0.541263433317725	0.203	0.182	1	SBDS
0.239712053952961	0.276551741862603	0.102	0.131	1	PPP2CA
0.24074861650155	1.00360635384516	0.164	0.148	1	MPC2
0.243307887410974	0.949992070733994	0.105	0.086	1	ARPP19
0.24333436023751	0.457203500089393	0.081	0.107	1	PTCD3
0.243344497141487	0.728333939556253	0.091	0.12	1	MTA1
0.245633234785808	0.322622174906849	0.099	0.127	1	MRAS
0.246652470006144	0.638934557653046	0.108	0.086	1	TNXB
0.246956165115272	0.499357841307107	0.253	0.234	1	PIK3R1
0.249777263246459	0.335862238590345	0.11	0.141	1	BRI3
0.252115939202598	0.706329464534096	0.092	0.12	1	EZR
0.252359810953684	0.725640875608141	0.08	0.107	1	TIMM17A
0.252779549639582	1.05865713520654	0.101	0.082	1	KIF22
0.254156393566386	0.568165792124338	0.182	0.162	1	MTUS1
0.254436952142341	1.15103780036516	0.161	0.148	1	DLD
0.255450566644194	0.990423109914475	0.141	0.124	1	EIF3A
0.256519641382007	0.94586989040075	0.111	0.093	1	C19orf53
0.258889245466321	0.785202115754453	0.136	0.117	1	GADD45GIP1
0.259711496108139	0.900876924665821	0.17	0.155	1	NDUFB5
0.260633005759052	0.391578887818857	0.219	0.196	1	RPLP0
0.26235861998117	0.951108418430686	0.121	0.103	1	TPR
0.265211063847588	0.912374732723933	0.097	0.127	1	HSPA1A
0.274334618119937	1.42100681134965	0.111	0.096	1	SPCS1
0.274813444486337	0.886798871466298	0.118	0.1	1	P4HB
0.275953540881616	0.533322411078917	0.096	0.124	1	NUPR1
0.276638188626404	0.48573067036746	0.077	0.1	1	RBM17
0.279841142437623	1.05507702597573	0.113	0.096	1	DCAF6
0.28394767260592	0.683503212379515	0.225	0.213	1	RNF115
0.285974249737152	0.321679844019481	0.098	0.124	1	NSRP1
0.287298825341982	0.732794885063525	0.134	0.117	1	TUBA1B
0.289096563634561	0.727418961075601	0.144	0.127	1	LIMCH1
0.291183986717661	0.531422117540755	0.197	0.179	1	HSP90B1
0.29318497035245	0.41729163041574	0.095	0.12	1	ATP6V1D
0.304050142692043	0.690468915302239	0.154	0.137	1	ENAH
0.305346351298885	0.393889134248726	0.184	0.162	1	A2M
0.306903881436045	0.888662926188333	0.132	0.117	1	EIF3E
0.307460815063659	1.04185230437696	0.156	0.144	1	NDUFB6
0.309586854795687	1.73701442089638	0.108	0.096	1	C19orf70
0.309917094999395	1.29711952379901	0.11	0.096	1	PDHB
0.310017576770087	0.982216613471116	0.103	0.086	1	CARMN
0.314321260546709	0.473299751637999	0.126	0.107	1	EIF1AX
0.322343092387163	0.348131309654564	0.122	0.151	1	PCBP2
0.322865985741975	1.0856016690722	0.179	0.172	1	LAMTOR5
0.322966879241337	0.264070558164327	0.375	0.375	1	SON
0.327970844197723	1.06211483861381	0.107	0.093	1	CCT8
0.328888610151938	0.915603923928322	0.154	0.141	1	CHURC1
0.329071210466366	0.666417062767152	0.159	0.144	1	ANXA11
0.331360984370357	0.65095086442894	0.192	0.182	1	SEC62
0.335740550281568	0.670787532154204	0.108	0.137	1	ATP5F1
0.338362444611008	0.675056159437217	0.117	0.148	1	SDCBP
0.339987185499962	0.376531420343665	0.117	0.144	1	IDH3A
0.341740535084518	0.705367557308756	0.087	0.11	1	BBX
0.343219489498633	0.715837242126376	0.105	0.089	1	ECI2
0.344721043940499	0.496111413941753	0.079	0.1	1	NUDT3
0.350178721175075	0.625863978077697	0.128	0.113	1	SPAG7
0.352654959765644	0.792363683411813	0.124	0.11	1	MARCH6
0.357318413423424	0.628927495476387	0.101	0.086	1	STK38L
0.362239542218562	0.645142326310756	0.085	0.107	1	UBE2L3
0.36281271251197	0.331575273902837	0.086	0.107	1	CERS6
0.36522923088649	1.40210101281234	0.111	0.1	1	PFN1
0.366702577377389	0.873835375788091	0.106	0.093	1	PPP2R1A
0.37007721857519	0.517914944433876	0.227	0.216	1	DDX24
0.370458576990552	1.35417194914464	0.104	0.093	1	ERH
0.372514552338213	0.669502936620065	0.185	0.175	1	BTF3
0.374526654745365	1.24082078878152	0.123	0.113	1	RPL3L
0.37515454826106	0.995933284466119	0.106	0.093	1	EIF4B
0.376062317319401	0.267903247454468	0.125	0.151	1	PDE3A
0.376470551207913	0.73944147245866	0.093	0.117	1	OTUD6B-AS1
0.378290967328959	0.318206686527819	0.317	0.316	1	PALLD
0.382018227658044	0.869984634974476	0.126	0.113	1	ARPC2
0.383313187673016	0.699908546866189	0.214	0.21	1	TAX1BP1
0.387802046270512	-0.292887198859018	0.153	0.175	1	LRRFIP1
0.388349540698711	0.547853077775955	0.172	0.158	1	NDUFA10
0.389148509095098	0.463348799887853	0.095	0.117	1	GADD45A
0.389215971309348	0.428375636419533	0.112	0.096	1	PLAC9
0.390017151271061	0.45431348428362	0.258	0.251	1	CRIP2
0.392598629267951	0.959451360734931	0.171	0.165	1	GNG5
0.394632817899261	-0.260862823774991	0.323	0.34	1	EIF1B
0.396139117211103	0.620307851236245	0.228	0.223	1	NDUFA5
0.397896668337447	1.15022935895241	0.12	0.11	1	NDUFA9
0.39835999345347	0.385388037941297	0.191	0.234	1	HMGN3
0.408633316172415	0.440784012314324	0.192	0.179	1	NAP1L1
0.410321220023466	1.02113050883375	0.117	0.107	1	DDX18
0.410890401866122	-0.478242014298512	0.235	0.271	1	DCN
0.411907533488822	0.33529352735103	0.135	0.162	1	AFG3L2
0.414147088917965	0.93676477292253	0.111	0.1	1	NR4A1
0.414559653406772	0.603203661635574	0.191	0.182	1	YWHAE
0.417670140644685	0.275099879956223	0.085	0.103	1	TNS2
0.418085330913889	1.0904099243034	0.116	0.107	1	PCMT1
0.420348592397064	0.387860926070541	0.101	0.086	1	KPNA4
0.420869618759922	0.944498340559322	0.101	0.089	1	TMED10
0.422952267588328	0.397072419498264	0.118	0.103	1	FILIP1L
0.429237105337287	0.611719479375444	0.107	0.131	1	PPIG
0.429863954728452	0.395130978424145	0.126	0.151	1	SPCS2
0.43022207062511	0.518722106204515	0.103	0.089	1	SPCS3
0.433816917654334	0.404906658475648	0.108	0.131	1	GLRX
0.438278939533737	0.563980451976072	0.162	0.151	1	SRRM1
0.43880223854561	0.713316665712601	0.167	0.158	1	RBX1
0.440376222083586	0.349299401612932	0.091	0.11	1	SCOC
0.448598021078101	0.574796845570598	0.111	0.1	1	HNRNPM
0.449795300534913	0.357715296547702	0.1	0.12	1	PSMC6
0.455838180780492	0.748368303861574	0.101	0.089	1	PGM1
0.455974339501044	0.826312698053455	0.193	0.192	1	SNRPN
0.456020319866657	1.33709313315357	0.101	0.093	1	HAX1
0.456043103402848	0.80795166505336	0.167	0.162	1	PRDX6
0.462003790020221	0.69653803072473	0.147	0.137	1	CD151
0.472941368168145	0.896449243730159	0.088	0.107	1	SLC16A1
0.473673936382671	0.594166067514594	0.088	0.107	1	NARS
0.477246725415992	0.606307373916153	0.101	0.089	1	APPL1
0.479736033099571	0.683228039474257	0.106	0.096	1	LAMB1
0.481382623649466	0.547399389858425	0.137	0.127	1	FHOD3
0.483030844648899	0.739105946172252	0.113	0.103	1	SSR4
0.484435142271881	0.984240824367846	0.127	0.12	1	PSMC1
0.485588675731676	0.484959156940372	0.103	0.124	1	MORF4L2
0.485665449577351	1.02131693407755	0.163	0.162	1	LMNA
0.490226839596872	0.638081208270802	0.221	0.223	1	UBE2B
0.491047128468752	0.643367722729248	0.1	0.089	1	PYGB
0.492985701876772	0.738265728730726	0.103	0.093	1	IER3
0.493675097073243	0.571156321196734	0.086	0.103	1	CCNL2
0.500577327689245	0.831558425913192	0.105	0.096	1	CSTB
0.502725376173486	0.548323631803715	0.107	0.096	1	PCBP1
0.503122551373545	0.357153090168516	0.084	0.1	1	DYNC1LI1
0.504769024435837	0.28776937165793	0.184	0.213	1	MYZAP
0.505344389542298	0.731038496277811	0.106	0.096	1	SGCD
0.505972906170059	0.566617202131225	0.119	0.141	1	MRPS21
0.508739088442278	0.51997947051931	0.128	0.151	1	SSBP1
0.517851804136578	0.313109114339192	0.085	0.1	1	AK3
0.519921670835093	0.291986560729344	0.186	0.216	1	VAPA
0.524178159387787	0.4575935540769	0.113	0.103	1	TBL1XR1
0.524389211671039	0.85168422838741	0.116	0.11	1	SNRPG
0.527305488710242	0.463136093981198	0.147	0.137	1	NFE2L1
0.531680997552189	0.468570651247272	0.088	0.103	1	H2AFY
0.535594378596608	0.333913218324552	0.154	0.179	1	NNT
0.53742172911341	0.53597944616775	0.116	0.107	1	ANKRD11
0.541171398576715	0.538074844988176	0.088	0.103	1	NCOA4
0.542185041026543	-0.320239511680497	0.091	0.103	1	DDX39B
0.553337021369215	0.431356557146022	0.106	0.096	1	SPAG9
0.554299455832923	0.276497542589405	0.095	0.11	1	STOM
0.559418310092662	0.386241761304463	0.088	0.103	1	RBM26
0.560862738124691	0.862214782218928	0.106	0.1	1	RTF1
0.564414798460297	0.380352724415275	0.161	0.186	1	SFPQ
0.566138522743041	0.407963965213403	0.257	0.258	1	MT2A
0.585100339451635	0.71049075712299	0.107	0.1	1	DLC1
0.588829936597042	0.83730308464875	0.131	0.127	1	PSMA1
0.594012457222604	0.32590529041308	0.105	0.12	1	SRL
0.597682878647956	0.549032389865693	0.149	0.144	1	HSPA9
0.598119376296588	0.796252941010667	0.156	0.155	1	C4orf3
0.60873138626859	0.288722602592633	0.136	0.127	1	GTF2I
0.609702648212761	0.48715443799301	0.111	0.127	1	ADH5
0.611890293182697	0.859202961752986	0.148	0.148	1	KLHL31
0.614674241514242	0.414902935559233	0.118	0.11	1	NR3C1
0.614817699124955	0.310199925358453	0.268	0.268	1	PRKAA2
0.622189676569306	0.618601886355786	0.162	0.162	1	PFKM
0.624761032256058	0.550655170091854	0.195	0.196	1	MEF2A
0.628093182661863	0.728565318921769	0.136	0.134	1	COX6A1
0.629954436433401	0.367321330947159	0.155	0.151	1	PDE1C
0.631662416320358	0.405440862948432	0.116	0.11	1	SET
0.632830817644428	0.371086555065582	0.146	0.165	1	ZNF638
0.637794482543295	0.65361323582645	0.119	0.137	1	PHF20L1
0.641133213152713	0.295402651267588	0.088	0.1	1	TAOK1
0.641958318669055	-0.602024392293294	0.122	0.124	1	TRDN-AS1
0.642515270137279	0.503354039123414	0.116	0.11	1	YWHAZ
0.648967375922696	0.403939676960766	0.134	0.151	1	PCM1
0.653376111422092	0.422227917731604	0.108	0.103	1	TERF2IP
0.653911654222441	0.923031750485335	0.106	0.103	1	DNAJC15
0.657981519276218	0.882882481333571	0.119	0.117	1	ARF1
0.665642774922245	0.715220025524362	0.111	0.127	1	PTGES3
0.666139923938136	0.281927988038979	0.095	0.107	1	PNN
0.669005192267345	0.932771625971007	0.109	0.107	1	PSMD7
0.6694203182275	0.535608021077924	0.136	0.155	1	YAF2
0.671623356454852	0.342500628489941	0.101	0.113	1	DYNC1LI2
0.675727121774829	0.386584414209768	0.123	0.137	1	RHOBTB3
0.681327521360727	0.357839699860619	0.132	0.148	1	GOLIM4
0.683306322780692	0.564584722336466	0.13	0.148	1	CCSER2
0.700011727845002	0.401989881269388	0.154	0.172	1	CTSD
0.701959521448709	0.533598617596177	0.122	0.137	1	ATP6V0E1
0.703678929958253	0.655228895566932	0.149	0.172	1	HNRNPA1
0.704373440384658	0.506350665084744	0.113	0.127	1	KRT10
0.715186680208119	0.531170697439175	0.089	0.1	1	KMT2C
0.715718164554875	0.565119147042429	0.136	0.134	1	TUBB
0.718753000438378	0.591963637599637	0.218	0.23	1	LAPTM4A
0.721059227012342	0.782304562354671	0.131	0.131	1	MRPL51
0.729546953886492	0.626561850586503	0.131	0.131	1	TCF25
0.730743393462088	1.15541691020968	0.103	0.103	1	PERP
0.73457054771888	0.420340576929964	0.121	0.134	1	RERE
0.735228897637098	0.638259298630368	0.136	0.137	1	MT1E
0.735768242282715	0.301139579509122	0.131	0.144	1	MPHOSPH8
0.737447313357562	0.55619342156432	0.161	0.162	1	GOLGB1
0.743009580735163	0.253819316780913	0.132	0.144	1	ETFA
0.747618163595395	0.549867561521693	0.102	0.1	1	HAGH
0.748011122986825	0.274676568033782	0.237	0.261	1	MBNL1
0.753066042443614	0.548349862859097	0.144	0.162	1	DYNLT1
0.753157147874619	1.02132023595004	0.097	0.11	1	FUNDC2
0.753359322910607	0.470587884267119	0.093	0.103	1	YWHAG
0.753516664602577	0.681067795161519	0.123	0.124	1	UBE2H
0.754866583702681	0.609827300997188	0.093	0.103	1	COQ9
0.755594129590151	0.833985626230117	0.141	0.144	1	TTC3
0.75584266411987	0.671447843817574	0.108	0.12	1	HNRNPH3
0.763198143925165	0.289964896596453	0.107	0.103	1	KIF1B
0.764139384604676	0.733974994237189	0.162	0.168	1	DDX3X
0.764999746276088	0.583616164237402	0.099	0.11	1	HIGD1A
0.76668822327878	0.310768921224875	0.129	0.141	1	ENY2
0.766935611744523	0.75217214742362	0.117	0.117	1	H2AFV
0.769203614893285	0.7099423059372	0.093	0.103	1	TRIP11
0.771957921759249	0.341128482877402	0.256	0.292	1	SRSF5
0.773443283815322	0.772355525547101	0.113	0.113	1	AP2M1
0.773460084250483	0.464961089982065	0.151	0.168	1	ARID5B
0.774125448446233	0.387476441631246	0.189	0.21	1	CAV1
0.775668114843494	0.838718741611916	0.101	0.1	1	ARHGAP10
0.784325211403053	0.279678267251242	0.23	0.251	1	HNRNPU
0.785056723310213	0.501244665023245	0.122	0.134	1	NEK7
0.789040017281547	0.445465795696118	0.165	0.168	1	TMBIM6
0.792644548092349	0.765814150060293	0.131	0.148	1	TAF7
0.797875093344441	0.513047364054885	0.131	0.131	1	MFN2
0.80019018660364	1.14453818873783	0.145	0.155	1	SEPW1
0.805304033044034	0.34268138594309	0.211	0.213	1	VCL
0.805784172526081	0.474493428183733	0.184	0.189	1	GOT1
0.807382379728998	0.737501190286671	0.116	0.117	1	IMMT
0.810052665944706	0.359724645801391	0.098	0.107	1	JAK1
0.810121325844919	0.47280821197361	0.156	0.172	1	LMOD3
0.810358780830821	0.383456624938853	0.205	0.216	1	JUN
0.812624421722319	0.656345529713903	0.15	0.155	1	SNX3
0.813672878939372	0.321634702717855	0.181	0.182	1	ZFAND5
0.822201443420298	0.918943378277623	0.123	0.127	1	REEP5
0.824572355661378	0.359112556380784	0.138	0.137	1	CLTB
0.82648195655266	0.593094846435119	0.107	0.117	1	NCOR1
0.82683532211163	0.488895417379145	0.092	0.1	1	CYB5R1
0.829558156848432	0.614496206352316	0.103	0.113	1	SLC38A1
0.830282488329481	0.428512986705727	0.131	0.131	1	PJA2
0.830374899840434	0.457248627484296	0.123	0.134	1	NDRG2
0.833017523553156	1.06308304972384	0.098	0.1	1	VPS29
0.83319503539993	0.932072131609772	0.102	0.113	1	SSR3
0.834123940933305	0.299751256967543	0.093	0.1	1	PER1
0.839888446643385	0.523257461216376	0.116	0.127	1	LAPTM4B
0.847030499219797	0.371384556096749	0.138	0.137	1	RBM25
0.847100801396569	0.807488140924838	0.108	0.11	1	SLTM
0.854156963690277	0.3904212877014	0.177	0.182	1	SRSF10
0.855215169910672	0.583613567145971	0.122	0.124	1	RAD21
0.857242478450206	0.790425685138431	0.11	0.12	1	SMTN
0.860826787816283	0.380159696756936	0.1	0.107	1	TMBIM4
0.863996746655235	0.335847728674249	0.222	0.234	1	SDHA
0.873667447083604	0.928943870968752	0.106	0.117	1	LRRFIP2
0.876566354070246	0.260147029319097	0.108	0.107	1	ROCK1
0.879054331234705	0.448864955927821	0.145	0.148	1	ATP1A1
0.881583128373106	0.724693478430153	0.185	0.196	1	SQSTM1
0.881728805708414	0.358755337704048	0.097	0.103	1	SERINC3
0.88414170984189	0.991490179282019	0.106	0.117	1	SARAF
0.891475257137482	0.40281274757297	0.159	0.165	1	CKB
0.891740226017648	0.553603898338624	0.134	0.137	1	FLNA
0.895069425002189	0.277383932852103	0.105	0.11	1	HSPD1
0.896374509613515	0.854983950989972	0.113	0.117	1	PSMB7
0.898686629020578	0.542802442787385	0.142	0.155	1	SMYD2
0.900817264025641	0.351970561406306	0.104	0.11	1	ARIH2
0.902041910722347	0.520152852942071	0.097	0.103	1	FOXO3
0.909019456464915	0.768393841661832	0.119	0.124	1	HSPB8
0.910932023461574	0.829130973823949	0.132	0.144	1	PSMA4
0.911749124793834	0.496439924697647	0.098	0.1	1	SNRPD2
0.913433188311485	1.00440576036756	0.099	0.103	1	DUSP27
0.916346589503574	0.432024788578233	0.184	0.192	1	CISD1
0.917160656904289	0.363744648049054	0.192	0.199	1	LAMA2
0.917176720107615	0.318903177929533	0.275	0.292	1	QKI
0.91875905952713	0.818211924332508	0.103	0.107	1	PACSIN3
0.918991269922142	0.867870333919383	0.111	0.12	1	MAP7D1
0.928884520697373	0.915709472631109	0.111	0.117	1	PSMA2
0.929792599038895	0.261515185830133	0.149	0.151	1	FRY
0.931917897551971	0.493079324015817	0.113	0.12	1	ADD3
0.931953713276548	0.945499794922677	0.099	0.103	1	SYNPO
0.934871409415342	0.551197453663003	0.163	0.172	1	RPL4
0.936954371100927	0.543662533919452	0.111	0.113	1	HSDL2
0.938722892438012	-0.281010517909229	0.106	0.103	1	TTN-AS1
0.93981244973012	0.314787715885915	0.225	0.244	1	NFIB
0.939859109213574	0.734068819213381	0.118	0.124	1	TBCA
0.941403256093335	0.847085009476194	0.096	0.1	1	FBXW5
0.941500680293331	0.352214897977822	0.158	0.162	1	CCNI
0.943447354569204	0.608315428231523	0.118	0.127	1	SDHC
0.943933386828531	0.515683970185789	0.103	0.107	1	TINAGL1
0.94401714258924	0.292555223056285	0.162	0.172	1	SF1
0.948077430506521	0.808313849380975	0.112	0.12	1	RDX
0.952160880009748	0.265947320278898	0.1	0.103	1	CUX1
0.95270288974192	0.482946574568338	0.151	0.162	1	ASPH
0.953052889419881	1.00497849217338	0.125	0.134	1	PGK1
0.96087869771812	0.628743527548346	0.116	0.124	1	CAMTA1
0.961308099116871	0.776882541834373	0.153	0.165	1	SLC16A7
0.962183438204482	0.382055971069455	0.101	0.103	1	MRFAP1
0.962258431453923	0.40744156110255	0.126	0.134	1	SERPINF1
0.964258637182141	0.701227298312571	0.103	0.11	1	CD46
0.965256983372532	0.381555007812135	0.116	0.12	1	S100A10
0.965472794646101	0.620292217493524	0.131	0.137	1	SUMO2
0.973411644703469	0.629987756718527	0.096	0.1	1	RBM8A
0.973701870437095	0.395325035106993	0.116	0.12	1	MSRB3
0.978838577682795	0.527200061579151	0.128	0.134	1	HP1BP3
0.981861299540674	0.312305477082584	0.12	0.124	1	AHI1
0.989250813878577	0.601953335238592	0.095	0.1	1	TCEAL4
0.997483102781311	0.609635085413858	0.166	0.179	1	SUCLG1
0.997775514712786	0.684667471432727	0.111	0.117	1	GSTK1
0.99918868119822	0.425943243305421	0.1	0.103	1	KIAA0232
0.999718873789461	0.988398304103829	0.118	0.127	1	ATP6V1G1
