# Supplementary material for: Integrative Transcriptomics and Machine Learning Identify Macrophage-Associated Biomarkers in Hypertrophic Cardiomyopathy
Source: Int J Mol Sci. 2026 Jun 4;27(11):5102. doi: 10.3390/ijms27115102 (PMC13256712; doi:10.3390/ijms27115102)
Supplement: Supplementary file 1 [file ijms-27-05102-s001.zip › Supplement table S2 DEG_Cardiomyocytes_HCM_vs_Normal.csv]

p_val	avg_log2FC	pct.1	pct.2	p_val_adj	gene
0	2.56310152803447	0.71	0.281	0	PTGDS
0	2.28295454944815	0.962	0.538	0	ACTA1
0	2.44031112898048	0.79	0.41	0	CSRP3
0	2.54665006549787	0.68	0.322	0	COX6C
0	2.32220728172019	0.737	0.395	0	COX7C
0	2.70285859692581	0.889	0.551	0	MYL12A
0	-2.09241461819329	0.203	0.53	0	APOD
0	1.69489719571467	0.935	0.609	0	MB
0	2.49723435679959	0.765	0.448	0	NDUFA4
0	2.16066728470643	0.577	0.263	0	NDUFA13
0	1.90724527058726	0.923	0.611	0	TNNC1
0	2.32592842782577	0.6	0.288	0	NDUFA1
0	2.15834133683119	0.618	0.319	0	COX7B
0	2.21422748584343	0.468	0.181	0	S100A1
0	1.98663389887736	0.782	0.498	0	COX6A2
0	2.09663708216403	0.643	0.361	0	COX5B
0	2.26719957359825	0.529	0.252	0	UQCR10
0	-1.54147439308377	0.226	0.5	0	CFD
0	1.78281932442894	0.618	0.345	0	CKM
0	1.83932992341618	0.71	0.437	0	UQCRB
0	-6.19016980889072	0.005	0.276	0	PLA2G2A
0	-1.15314208601208	0.215	0.486	0	MYH7B
0	2.20915857381346	0.581	0.31	0	UQCRQ
0	2.30327770643138	0.504	0.236	0	COX7A2
0	2.58492965363763	0.373	0.105	0	MYL7
0	-1.52920525386772	0.137	0.402	0	POLR2J3
0	1.79223424785671	0.654	0.391	0	COX4I1
0	2.09556330879836	0.519	0.257	0	COX6B1
0	1.88512039251959	0.957	0.7	0	ACTC1
0	-1.34760695699091	0.15	0.404	0	TIMP1
0	-1.96693664119765	0.051	0.303	0	LINC00969
0	2.10527876252953	0.751	0.503	0	COX7A1
0	2.44303538957736	0.44	0.194	0	NDUFB4
0	1.33330184080835	0.896	0.65	0	ANKRD1
0	1.89337043508083	0.929	0.685	0	CRYAB
0	2.01644977797597	0.557	0.317	0	MGST3
0	2.09490272614272	0.452	0.213	0	COX5A
0	1.98570952899275	0.484	0.246	0	NDUFB2
0	-0.588778183142868	0.389	0.624	0	N4BP2L2
0	2.42352597223494	0.386	0.153	0	NDUFAB1
0	1.96838919425354	0.527	0.296	0	MDH1
0	1.43228104597998	0.797	0.567	0	MYL3
0	1.74259655934937	0.608	0.378	0	FABP3
0	1.5336596636989	0.58	0.351	0	ACTN2
0	-0.915485221378199	0.178	0.406	0	HOOK2
0	1.74120134645611	0.558	0.331	0	UQCR11
0	1.92034651374187	0.453	0.228	0	NDUFS5
0	1.36396666458424	0.819	0.594	0	RPLP1
0	-0.737310636518111	0.222	0.445	0	AKAP9
0	1.73134763321471	0.514	0.295	0	RPL35A
0	1.60953418069598	0.953	0.734	0	TCAP
0	2.16870335926796	0.386	0.169	0	COX8A
0	1.72093390609413	0.516	0.301	0	LDHB
0	2.06551899589977	0.383	0.168	0	SMPX
0	1.79587533622421	0.437	0.224	0	UBB
0	-0.902499353941717	0.472	0.681	0	DCN
0	2.28635129223863	0.336	0.127	0	PGAM2
0	-0.842655207112575	0.105	0.314	0	RP11-532N4.2
0	1.68639153740185	0.462	0.254	0	SLC25A3
0	-1.433450845116	0.137	0.343	0	MDM4
0	1.77001592378316	0.43	0.224	0	LMOD2
0	1.33680166898232	0.624	0.423	0	GAPDH
0	1.71664594173028	0.507	0.308	0	UQCRH
0	1.31011964691362	0.57	0.371	0	RPL37A
0	2.28504616249322	0.34	0.142	0	PRDX2
0	1.69837877523079	0.456	0.258	0	CHCHD10
0	-0.753884357701633	0.205	0.402	0	AAK1
0	1.6106672520734	0.44	0.244	0	FAU
0	-2.38801199576334	0.1	0.293	0	COL3A1
0	-1.36181689549361	0.097	0.288	0	AQP7
0	-2.03204317000145	0.153	0.343	0	FN1
0	-1.52992963509376	0.075	0.262	0	PLIN5
0	1.78819704465763	0.419	0.233	0	CYCS
0	-0.742089266486492	0.762	0.946	0	NEAT1
0	-1.80774066874048	0.132	0.313	0	COL1A2
0	-1.08442396859753	0.117	0.296	0	SERPINF1
0	-2.77810721332954	0.049	0.228	0	COL1A1
0	1.56133432172355	0.421	0.243	0	LPL
0	1.70566190870973	0.437	0.259	0	NDUFB1
0	-1.21911797910868	0.085	0.261	0	MEIS2
0	1.33289943219706	0.539	0.364	0	RPS14
0	-1.56883032375215	0.068	0.242	0	PCDHGA10
0	-0.723507613967391	0.154	0.327	0	RRAD
0	2.08698928968434	0.307	0.134	0	NDUFC1
0	1.68771881178633	0.243	0.07	0	SELENOW
0	1.83445918389517	0.321	0.149	0	NDUFB7
0	0.949519504064784	0.869	0.698	0	DES
0	-0.695376347147635	0.164	0.335	0	RSRP1
0	-0.960513164015364	0.106	0.274	0	THUMPD3-AS1
0	1.59037214244718	0.372	0.205	0	HSP90AB1
0	-1.24320763380028	0.092	0.258	0	CBLB
0	2.23621390565834	0.314	0.15	0	NDUFB3
0	1.9239502116853	0.337	0.174	0	CFL2
0	-0.955942607096723	0.114	0.277	0	CDH13
0	1.80818294585569	0.221	0.058	0	ATP5MG
0	1.73490261932049	0.347	0.184	0	TOMM7
0	1.54280494135889	0.421	0.258	0	SRP14
0	1.82340709995535	0.219	0.057	0	ATP5PF
0	1.34531686221698	0.46	0.299	0	RPL39
0	-5.65143175595715	0.003	0.163	0	RARRES1
0	1.30152173385092	0.497	0.337	0	RPS27A
0	1.41686999808156	0.389	0.23	0	HSP90AA1
0	1.67536087819995	0.328	0.169	0	NDUFB10
0	-0.288198024088313	0.107	0.265	0	C9orf3
0	1.62982100022112	0.447	0.29	0	CKMT2
0	1.56478784172457	0.359	0.202	0	RPL24
0	1.30407711208754	0.419	0.262	0	RPL19
0	1.61113806074235	0.221	0.065	0	ATP5F1B
0	-1.38058440776865	0.097	0.253	0	HIF3A
0	1.85477064346256	0.342	0.187	0	POLR2L
0	1.73330522390176	0.331	0.176	0	UBL5
0	1.51025853503217	0.225	0.071	0	ATP5ME
0	1.28385167406371	0.556	0.402	0	RPL21
0	1.54814915126272	0.297	0.144	0	HRC
0	1.2653924140597	0.442	0.29	0	RPS3A
0	1.18653296121554	0.467	0.315	0	RPS23
0	2.03314829604603	0.262	0.11	0	GHITM
0	1.20085648385451	0.986	0.835	0	MYH7
0	-1.05672215738556	0.113	0.264	0	GABPB1-AS1
0	1.1420759398051	0.509	0.358	0	LGALS1
0	2.07604524709046	0.984	0.834	0	TNNI3
0	1.12093642738834	0.48	0.33	0	MYL9
0	1.56805381227694	0.214	0.065	0	ATP5F1E
0	1.08695219511872	0.655	0.507	0	RPL10
0	1.13765712312588	0.616	0.468	0	RPL34
0	1.07423614197931	0.663	0.516	0	RPL41
0	1.4982370839931	0.461	0.315	0	XIRP2
0	1.26379541506172	0.553	0.408	0	EIF1
0	1.10439691295846	0.498	0.353	0	RPL11
0	1.77317605613343	0.198	0.053	0	ATP5MPL
0	1.96626750366389	0.25	0.105	0	ETFB
0	-2.15823733074482	0.051	0.195	0	ADH1B
0	1.01396292667242	0.632	0.488	0	HSPB1
0	1.07071962985457	0.54	0.396	0	RPS28
0	1.75312312017753	0.196	0.053	0	ATP5MC3
0	1.14457456131215	0.759	0.617	0	SLC25A4
0	1.69009866859757	0.347	0.205	0	SKP1
0	1.03752004598606	0.704	0.563	0	PLN
0	-1.73558898903401	0.024	0.165	0	FAM46A
0	1.38988016209429	0.404	0.264	0	RPL23A
0	-1.60909766580037	0.028	0.166	0	INADL
0	2.03524861053435	0.176	0.038	0	ATP5IF1
0	-1.80073096895296	0.042	0.179	0	GADD45B
0	-1.43450653898299	0.102	0.238	0	CCDC80
0	-0.629952862436395	0.066	0.202	0	AC013461.1
0	2.82974847261555	0.173	0.037	0	NPPA
0	-0.764304073987617	0.07	0.206	0	GATA6-AS1
0	-1.43777685293439	0.032	0.167	0	RP11-499P20.2
0	-1.39381958935811	0.061	0.195	0	C1R
0	1.30777245788011	0.453	0.32	0	RPL7
0	-1.51112080871263	0.026	0.159	0	MGEA5
0	1.14687052544676	0.466	0.334	0	RPL32
0	2.98277360098699	0.152	0.021	0	HBB
0	3.42385125249894	0.155	0.027	0	APOA1
0	-3.57360279892926	0.006	0.134	0	PSMD5-AS1
0	-2.15458417653812	0.017	0.141	0	FPGT-TNNI3K
0	-2.09090890912361	0.02	0.144	0	PCNXL4
0	-1.63379162146444	0.091	0.213	0	POSTN
0	-0.985890760360112	0.074	0.194	0	YPEL2
0	-1.58108395565624	0.034	0.153	0	ASB11
0	2.2760930885517	0.382	0.263	0	C14orf2
0	-1.17501716657871	0.051	0.168	0	C14orf180
0	-1.52205853468378	0.039	0.156	0	RIC3
0	2.33491685322911	0.402	0.286	0	ATP5L
0	-2.12690233361746	0.016	0.132	0	PRR4
0	-1.533552740704	0.033	0.149	0	CHN2
0	-1.34269317731096	0.026	0.142	0	ZCCHC11
0	0.873522579346177	0.561	0.446	0	RPL13
0	-0.589740363905525	0.048	0.161	0	AP000769.1
0	-1.25136757706509	0.027	0.139	0	C14orf159
0	1.35969482862216	0.985	0.873	0	TPM1
0	2.2675031414448	0.406	0.296	0	ATP5J
0	-1.01536915022698	0.055	0.163	0	PPIB
0	-2.07672741922488	0.013	0.119	0	MUM1
0	1.06484676523861	0.535	0.43	0	SERF2
0	-2.29516728475561	0.013	0.118	0	LINC01116
0	-1.53813529760137	0.022	0.126	0	RP11-138A9.2
0	-2.05385741779122	0.014	0.118	0	RP11-1000B6.3
0	-1.34747719974463	0.042	0.145	0	FN3K
0	-1.50085345579448	0.038	0.139	0	C3
0	-1.4278313789311	0.029	0.129	0	B3GAT2
0	-2.9890151436775	0.007	0.107	0	RP11-166O4.6
0	-1.07142256629287	0.045	0.143	0	HNRNPL
0	-2.9780992409349	0.007	0.104	0	PDDC1
0	-1.36582330807309	0.039	0.134	0	MFAP5
0	-2.17412838556923	0.019	0.114	0	MGST1
0	-2.39963004811921	0.012	0.105	0	GAN
0	-1.40935606438557	0.031	0.123	0	CCL2
0	-0.703375352236126	0.789	0.881	0	MT-ND2
0	-1.57594034454617	0.018	0.109	0	LHFP
0	-1.72526705631721	0.016	0.107	0	PWAR6
0	-1.5042834954867	0.026	0.113	0	ADRB1
0	0.76240483358972	0.684	0.598	0	FTH1
0	3.10705288499702	0.994	0.908	0	MYL2
0	-1.59453597800926	0.016	0.101	0	AHSA2
0	-1.65211050012523	0.016	0.101	0	RP11-544A12.8
0	-1.97488773230206	0.018	0.103	0	KCNIP2
0	-1.66920679370349	0.025	0.109	0	PLTP
0	-1.96417754762579	0.017	0.1	0	SMCR5
0	-1.20309824984825	0.022	0.105	0	RP11-23P13.6
0	0.961606086384526	0.98	0.899	0	TNNT2
0	-1.58564653999395	0.026	0.104	0	ELN
0	0.653091745102877	0.695	0.621	0	B2M
0	0.939852809915627	0.717	0.678	0	CMYA5
0	-1.25278674039782	1	1	0	MALAT1
8.10267659179644e-322	1.87390741725564	0.179	0.044	2.37683915143757e-317	ATP5MD
3.2282249299267e-320	1.17760997513285	0.426	0.281	9.469675009447e-316	RPS24
1.69899294291888e-319	0.998043445890081	0.521	0.4	4.98382589875824e-315	RPS18
3.35243303329119e-319	1.24549498286136	0.423	0.284	9.83402705985639e-315	RPL26
4.08114033565537e-318	-0.696861831507929	0.143	0.298	1.19716170606114e-313	CCDC141
1.95700489262139e-317	1.77999175538246	0.29	0.145	5.74067815201557e-313	EIF3K
2.01535429242806e-314	-0.954880446401708	0.096	0.224	5.91184028140847e-310	CEBPD
2.58995161384928e-314	-1.00822590643671	0.335	0.529	7.59736406406548e-310	MGP
2.46895192277956e-312	-1.33237186783377	0.027	0.105	7.24242357028156e-308	SFXN1
1.47797755457199e-311	-0.913647256691627	0.073	0.189	4.33549935858148e-307	SERPING1
2.29498980649156e-311	1.6271617788213	0.331	0.19	6.73212309836233e-307	PEBP1
1.83546021017215e-309	-0.83658385020628	0.092	0.218	5.384138980519e-305	MARK3
4.24939439763091e-306	1.26826924050041	0.4	0.262	1.24651735260105e-301	RPS4X
1.04852141224163e-305	2.31477013659719	0.328	0.213	3.07573271066959e-301	ATPIF1
1.23221794406252e-305	0.9167580927377	0.565	0.473	3.614588117113e-301	RPS27
3.11675555111623e-305	-0.702877273669933	0.077	0.194	9.14269073364436e-301	ZNF302
1.15446773813057e-304	-1.08881233503789	0.032	0.113	3.3865156630322e-300	ATF6B
1.60727562376181e-304	-1.07738500183482	0.042	0.132	4.71478231474291e-300	PHYKPL
2.24111806476279e-304	1.41040072325832	0.332	0.184	6.57409573117517e-300	RPL23
7.46667020455358e-303	1.27685533067722	0.417	0.286	2.19027303780375e-298	RPS25
1.58611340738796e-301	1.69818385892913	0.316	0.179	4.65270506923185e-297	PHPT1
2.53519283970031e-301	1.28299804966787	0.381	0.238	7.43673467597688e-297	RPL9
6.03850690715923e-299	2.22774774100409	0.297	0.172	1.77133561614609e-294	ATP5O
8.60972153412087e-298	-0.822467745894694	0.077	0.192	2.52557571481902e-293	NSD1
3.07199737534879e-297	1.89740473355699	0.285	0.149	9.01139710084813e-293	ECH1
1.43745578423201e-296	-1.19025787241597	0.067	0.174	4.21663279746618e-292	BGN
1.33638642892998e-295	1.36650510071493	0.211	0.071	3.92015595062321e-291	ATP5F1A
2.82580297193958e-295	-0.643583799337325	0.13	0.275	8.28921043788756e-291	EPM2AIP1
6.20345900939073e-295	-1.11326712196229	0.056	0.156	1.81972266581468e-290	FBN1
5.03795843482936e-294	-0.82816493758892	0.065	0.171	1.47783472727284e-289	CACNB2
6.14050762434954e-294	1.91541258006405	0.284	0.151	1.8012565065267e-289	NDUFV2
1.36633792234958e-293	-0.853508815184992	0.102	0.23	4.00801566142027e-289	ABCA8
2.45177405614249e-293	1.06123836648694	0.467	0.345	7.19203401628838e-289	FHL1
2.75580759908112e-293	-1.07993909248405	0.038	0.123	8.08388601114455e-289	PCOLCE
3.80140855369477e-292	-0.540090431867316	0.171	0.333	1.11510518514082e-287	BCO2
3.98799643061963e-288	-1.1994169231798	0.027	0.101	1.16983887295796e-283	RGN
7.86393816168127e-288	-1.5295985950633	0.045	0.133	2.30680762034758e-283	FLCN
3.37363490956391e-285	-1.08272951574337	0.058	0.156	9.89622064371478e-281	C1S
5.9738679462871e-285	1.71908996697534	0.284	0.149	1.75237442336386e-280	SOD1
9.27281007081025e-285	-1.0899612783006	0.035	0.116	2.72008610617148e-280	EFNA5
2.08109343864473e-283	-0.301483358496485	0.056	0.158	6.10467949292045e-279	SEPT2
2.64297362484574e-283	-1.21535644870283	0.027	0.101	7.75289883112248e-279	CCZ1
4.16710549745442e-283	-1.20207508116317	0.029	0.104	1.22237872662328e-278	MTSS1
7.09362041913875e-283	2.15185950109654	0.267	0.14	2.08084261375016e-278	SLIRP
1.91884019416055e-282	-0.656234059267035	0.062	0.165	5.62872582555056e-278	SPSB3
3.23853831474454e-281	-0.794499450608055	0.03	0.107	9.49992829247163e-277	RP5-1096D14.6
6.81433119538957e-281	1.67279742416557	0.278	0.143	1.99891591285558e-276	NDUFS6
1.87996980912279e-280	-1.24417597045304	0.048	0.138	5.51470343808079e-276	SERPINE2
7.67840130632911e-279	-0.729058391957116	0.139	0.28	2.25238223919858e-274	INSR
9.5219330862942e-279	-0.907859748806538	0.046	0.136	2.79316385153354e-274	ST5
2.95549147900648e-278	-0.863635645567116	0.086	0.201	8.66963870451762e-274	SLC25A37
6.58385436189907e-278	-0.735892486615368	0.062	0.164	1.93130783851947e-273	ESF1
7.36727864629687e-278	-0.669098698692774	0.176	0.329	2.16111751810472e-273	MIR133A1HG
6.04256737590464e-277	-0.638972447042616	0.188	0.35	1.77252671404787e-272	TNRC6B
1.12363020962003e-275	1.64580345624978	0.238	0.104	3.29605685689939e-271	RPL17
1.45128913088874e-275	1.64574289683277	0.277	0.143	4.25721153654904e-271	UQCRC1
1.31876907806266e-274	1.40362837983782	0.341	0.208	3.86847721358902e-270	RPL38
7.16853908765582e-274	-0.753315317475778	0.071	0.178	2.10281925597296e-269	GPATCH8
5.69403115678985e-273	-0.984485920405848	0.043	0.13	1.67028709953273e-268	H1FX
2.41304404726455e-272	1.25633784374376	0.387	0.259	7.07842340824583e-268	DSTN
8.95590194184006e-271	1.74283216134241	0.158	0.041	2.62712427561936e-266	ATP5PO
3.09671001716847e-269	1.06570178504775	0.451	0.332	9.08388916436198e-265	RPS19
1.0545858302756e-268	-1.115955994778	0.029	0.102	3.09352207453043e-264	CTGF
3.52981826964773e-268	-0.452628262870665	0.054	0.151	1.03543689121847e-263	SEPP1
9.19226007605008e-268	-0.852514614123073	0.088	0.202	2.69645757070853e-263	TRPM7
1.32759853214263e-266	-1.07912821724156	0.152	0.287	3.8943775341872e-262	SPARC
1.73106404349038e-266	1.29574336087983	0.351	0.218	5.07790326517468e-262	RPL30
3.02862249222956e-264	-0.93328093957924	0.034	0.111	8.8841612187062e-260	C1orf132
1.04424270003608e-262	1.82682051240309	0.253	0.126	3.06318153628584e-258	VDAC1
1.08247919255587e-262	1.87064117044002	0.23	0.105	3.17534446344338e-258	NDUFB11
2.0681766436551e-262	-0.539597108556136	0.065	0.166	6.06678936649786e-258	SNHG25
2.12539945821853e-262	-0.692524995031147	0.088	0.202	6.23464677073824e-258	ANXA2
3.58478598228812e-262	1.5055843567148	0.175	0.053	1.0515611200444e-257	NIBAN1
3.61955467846288e-262	-0.751959171732168	0.064	0.164	1.0617601693803e-257	MMP23B
6.85923697800711e-262	2.31554364130495	0.189	0.072	2.0120885751286e-257	OTUD1
1.59561333938214e-260	1.84761635575891	0.152	0.04	4.68057216974358e-256	EEF1G
1.54443668256683e-259	-0.932903819921223	0.061	0.158	4.53045056464153e-255	RNASE1
1.11418188755936e-258	-1.23601883415346	0.037	0.114	3.26834114896664e-254	GRIP2
1.09118773552868e-257	-1.10622938464079	0.031	0.104	3.20089010339982e-253	HPS4
4.17404379329735e-254	1.34635146305398	0.192	0.066	1.22441400632584e-249	MAP3K20
4.51637451580718e-254	1.01399895144531	0.46	0.349	1.32483330046688e-249	RPS15
5.97769124322674e-254	-0.735200345982495	0.059	0.153	1.75349594928813e-249	SCPEP1
1.24347373371211e-253	1.74812379196806	0.269	0.145	3.64760585047111e-249	NDUFA3
3.04488753144685e-253	-0.861805876520478	0.054	0.145	8.93187308474619e-249	SLC2A4
1.01128740656261e-252	1.87417995758552	0.255	0.134	2.96651047841077e-248	AK1
1.12867656772514e-252	-0.81751782081293	0.233	0.399	3.31085984376493e-248	SAT1
1.447330950792e-252	-0.923556025233395	0.057	0.149	4.24560061105325e-248	MMP2
1.08592837789263e-251	-0.442548076489795	0.045	0.131	3.18546230371025e-247	VIMP
3.41909492919903e-251	-0.417560530230948	0.084	0.195	1.00295730653124e-246	HAND2
7.77987882519088e-251	1.00010896578338	0.476	0.371	2.28214965458149e-246	TPT1
2.29789615220836e-250	1.39316907208099	0.307	0.177	6.74064857288801e-246	FLNC
4.4375052570206e-248	1.51747851178833	0.161	0.047	1.30169779209442e-243	ATP5F1D
5.78337823858792e-248	-1.12937426725973	0.032	0.104	1.69649617250738e-243	SRPX
8.67197902846518e-248	-0.595836964191918	0.137	0.272	2.54383832820998e-243	HAND2-AS1
5.03888795050965e-247	-1.01603957447251	0.059	0.15	1.4781073914025e-242	DAPK2
1.01757857540313e-246	1.90492509038189	0.244	0.125	2.98496499308753e-242	NDUFA6
3.64015517200422e-245	-0.916633958453062	0.081	0.185	1.06780311815572e-240	RNF207
3.67430097719591e-245	1.74690909132141	0.299	0.183	1.07781944865065e-240	ENO3
5.43639272300902e-245	-0.933183274561256	0.058	0.149	1.59471144136747e-240	VCAN
1.4856195916474e-244	-0.916125534642973	0.04	0.118	4.35791651013847e-240	ARHGEF10
7.57577593189919e-244	2.05221045309163	0.124	0.025	2.22227811186331e-239	SEPTIN7
3.36862434305953e-243	-0.735547404781616	0.033	0.106	9.88152264793083e-239	SELM
5.52451791219616e-242	1.11153317178393	0.432	0.327	1.62056208436362e-237	RPL15
1.39076584198679e-241	1.6398716577964	0.304	0.187	4.07967252088406e-237	MPC1
5.24585095211034e-240	2.19676431338117	0.202	0.089	1.53881791829205e-235	NDUFA8
7.4564743489807e-240	-1.03102521972863	0.05	0.135	2.18728218553e-235	DPT
1.56584657463447e-237	1.30772823404003	0.399	0.297	4.59325434203275e-233	CALM2
8.52865542526097e-237	1.62976249682289	0.259	0.139	2.50179578244605e-232	FXYD1
1.11930647223692e-236	2.08438193308325	0.302	0.201	3.28337360565978e-232	ATP5B
2.68555862351278e-235	2.45377731271157	0.105	0.016	7.87781766621239e-231	ATP5PD
9.32466878178099e-234	-0.692513489491855	0.122	0.243	2.73529834044764e-229	TACC2
1.68367686182415e-232	-0.4186804001267	0.034	0.106	4.93889770647496e-228	FAM127A
2.63252005584503e-231	3.10046324142331	0.124	0.031	7.72223433181581e-227	CRYM
4.25854354145289e-231	2.09088542664479	0.113	0.021	1.24920116244979e-226	NORAD
3.51405905493281e-230	2.20014202309603	0.255	0.148	1.03081408317399e-225	ATP5J2
1.3118172739102e-229	1.06445110810826	0.479	0.402	3.84808479128817e-225	NRAP
4.43551781349094e-229	1.61873258048455	0.264	0.146	1.30111479540943e-224	NDUFB9
1.38397624313704e-228	1.77002723368011	0.267	0.153	4.05975591161819e-224	NDUFB8
7.39201239304363e-228	2.08149244465969	0.196	0.086	2.16837291537542e-223	MSRB2
8.32617095360856e-228	1.97933994668771	0.177	0.067	2.44239898753153e-223	PLCG2
6.41508298707524e-226	1.38795496348056	0.289	0.17	1.88180044342865e-221	IFI27
1.16136348746027e-225	2.49135592873262	0.133	0.037	3.40674365411597e-221	NDUFA7
2.8594370277641e-225	0.839678828118537	0.497	0.404	8.38787257724321e-221	RPL13A
4.2411193348848e-223	1.00044156970323	0.422	0.312	1.24408994569511e-218	RPL8
2.27996145284456e-222	1.25828058927172	0.324	0.205	6.68803892577422e-218	RPL5
3.09228773057775e-222	2.02561375142844	0.289	0.19	9.07091682887678e-218	ATP5A1
7.18838581327644e-222	-0.699309771441251	0.034	0.103	2.10864109446651e-217	CRYZL1
1.99238258294176e-220	-0.990513664359453	0.036	0.106	5.84445506880135e-216	ZNF75A
5.72042474107234e-220	1.21233455419226	0.327	0.206	1.67802939354616e-215	RPS11
7.88131151262545e-220	-0.474078406608498	0.414	0.613	2.31190391911355e-215	ACTB
3.96661923682888e-219	1.18182938317946	0.329	0.209	1.16356808693138e-214	CASQ2
6.17008900675617e-218	-0.637531619110728	0.132	0.254	1.80993390924185e-213	DUSP1
1.41044403675594e-216	-0.915532143059945	0.036	0.106	4.13739653741988e-212	FOS
6.60615736892435e-214	-0.527350109826062	0.112	0.226	1.93785020260027e-209	KLF6
5.95591677019017e-213	1.81355495906366	0.242	0.133	1.74710862536759e-208	UQCRC2
7.29428292997274e-213	-0.766668505145529	0.052	0.133	2.1397049546782e-208	NUTM2B-AS1
8.71976566707656e-213	1.83935484382384	0.215	0.106	2.55785606078024e-208	PDHA1
7.6632363797768e-212	-0.71183875229436	0.101	0.209	2.24793375964373e-207	JUNB
6.06247094664166e-211	-0.98479939107158	0.04	0.111	1.77836522748786e-206	ARHGAP24
9.37323308944324e-211	1.89946988828839	0.113	0.025	2.74954419445728e-206	ATP5F1C
2.45290914750887e-210	1.88981664005484	0.363	0.296	7.19536369330251e-206	ATP5I
5.53324930917972e-209	1.73074840351245	0.244	0.136	1.62312335235478e-204	UQCRFS1
8.14711044449392e-209	-0.884460679964829	0.054	0.134	2.38987337778785e-204	CORO6
1.06026365375205e-208	1.59226168233456	0.281	0.174	3.11017740191626e-204	COX17
1.63822898585305e-208	-0.571980416352896	0.056	0.139	4.80558090710134e-204	TMEM67
9.54377616022619e-208	1.62792172215366	0.218	0.107	2.79957129884075e-203	XIRP1
1.36411342974137e-207	-0.594659613974317	0.066	0.155	4.00149033480334e-203	FNIP1
6.16359567877434e-207	0.707607683748402	0.564	0.519	1.80802915641167e-202	NEXN
6.99381029383757e-207	-0.694262728133466	0.13	0.246	2.05156431159431e-202	COL6A1
1.08749452522002e-205	1.39563104965688	0.277	0.164	3.19005644028042e-201	EEF1A2
5.7682579411437e-205	1.7969591468767	0.115	0.027	1.69206078445509e-200	ATP5MF
7.71006716125663e-205	1.02470770785752	0.407	0.306	2.26167110108302e-200	RPS6
8.29912590808226e-205	1.36648318986414	0.152	0.051	2.43446559387685e-200	PALM2-AKAP2
1.50340968567517e-204	-0.457804812305855	0.191	0.334	4.41010197195955e-200	CHD9
2.54891790468578e-204	-0.604190173822288	0.065	0.152	7.47699578160526e-200	CLK4
1.07421416800947e-203	1.56342945621551	0.241	0.131	3.15109984043897e-199	HSPA8
2.92440964980368e-203	-0.639218144112039	0.148	0.27	8.57846326673411e-199	COL6A2
7.26015114016784e-202	-0.706628424042627	0.06	0.143	2.12969273545684e-197	RUNX1T1
8.27811330581479e-202	-0.852471713696737	0.093	0.191	2.42830175712771e-197	COL6A3
1.20730371960578e-200	1.0347673555492	0.439	0.361	3.54150473109158e-196	SVIL
5.82760661223977e-200	-0.541957124939218	0.074	0.165	1.70947012363441e-195	RHOT2
4.96646165134953e-198	-0.879910457799575	0.094	0.192	1.45686186080687e-193	ACACB
3.88698706744982e-197	0.698258684552194	0.308	0.166	1.14020878636573e-192	SNHG14
1.05940232095617e-196	1.73454209808042	0.114	0.028	3.10765076829284e-192	ELOB
1.16669408112857e-196	1.78989354448223	0.245	0.143	3.42238041758256e-192	NDUFA12
1.63513825628133e-196	1.02512862928263	0.361	0.248	4.79651456097566e-192	RPS12
1.66243203507841e-196	1.53426601490802	0.244	0.137	4.876578131699e-192	CHCHD2
1.23763066130682e-195	-0.709944094270767	0.134	0.247	3.63046578187743e-191	GPX3
4.13461201194947e-195	1.87307947337691	0.105	0.023	1.21284708758526e-190	ATP5MC2
1.03734446463905e-194	-0.608901725297956	0.884	0.921	3.04294625257219e-190	MT-ND3
2.97422499890838e-194	1.02989768728573	0.39	0.289	8.72459161179783e-190	RPL27A
4.79668349197158e-194	-0.415850633167754	0.088	0.186	1.40705913553494e-189	ANKRD9
7.29052532271673e-194	-0.738776633071598	0.044	0.116	2.13860269816573e-189	CYBA
1.82911357921686e-193	-0.701098560221438	0.063	0.145	5.36552177327475e-189	ZNF680
2.85884961861906e-193	-0.727824345739703	0.064	0.148	8.38614947125716e-189	LCLAT1
3.7060900084406e-193	-0.430712071684168	0.195	0.335	1.08714444307597e-188	NKTR
9.85750575650687e-192	-0.555704517029154	0.163	0.288	2.89160073861372e-187	MLIP
2.36971836737186e-191	-0.854805319104053	0.043	0.113	6.95133185884861e-187	ESRRG
3.8761988659821e-191	-0.776061000595468	0.047	0.119	1.13704417534719e-186	ADAM17
7.77339833709567e-191	-0.385684842571527	0.282	0.45	2.28024866820364e-186	PNISR
7.35687650705203e-189	-0.388232256344697	0.035	0.1	2.15806615457864e-184	LINC00657
1.98963484152028e-187	1.29306835719764	0.296	0.19	5.83639484411559e-183	MRPL41
3.17210029496074e-187	-0.5814965015274	0.127	0.237	9.30503900523784e-183	FSTL1
9.65277629595994e-187	-0.360363439453841	0.109	0.216	2.83154539865689e-182	SRSF2
1.66314168988603e-185	1.53448538079151	0.118	0.033	4.87865983311169e-181	TLE5
2.32106795610492e-185	1.4331416850413	0.126	0.037	6.80862074243817e-181	RACK1
2.58929437546996e-185	-0.607751498526131	0.036	0.1	7.59543612100357e-181	MIR4458HG
5.21137588577872e-185	-0.561366120571933	0.106	0.208	1.52870500233433e-180	LRRC2
3.74997417727923e-184	1.11854519695862	0.364	0.269	1.10001742516309e-179	MYOZ2
7.85597301843086e-184	-0.569766817406524	0.135	0.249	2.30447112522651e-179	C7
8.15620345088266e-184	1.35993257670286	0.288	0.185	2.39254072028192e-179	NDUFA11
3.0201086730998e-183	1.93501503329269	0.169	0.075	8.85918678167095e-179	NDUFA2
4.89302046277461e-183	-0.45445709813188	0.041	0.109	1.43531862255031e-178	AUP1
8.7946049713312e-183	-0.550497485437361	0.044	0.113	2.5798094222903e-178	FAM219B
1.30314610530849e-182	2.00012505388716	0.173	0.079	3.82264878531192e-178	MPC2
3.42129308466786e-182	-0.605363982506277	0.067	0.149	1.00360211345647e-177	ZNF397
4.64809577171052e-182	1.71669955545463	0.237	0.138	1.36347241367356e-177	POMP
1.42345678587527e-181	-1.12916942681615	0.045	0.113	4.17556813568652e-177	PCDHGA6
1.60975572556181e-180	1.63578850565107	0.229	0.13	4.72205744536302e-176	PARK7
4.167198865424e-180	-0.705242242068547	0.071	0.155	1.22240611518348e-175	GNAI3
8.93284945884579e-180	-0.880340018227994	0.071	0.154	2.62036206025782e-175	ABCA6
4.09041736152378e-179	1.14670148675834	0.333	0.232	1.19988302882939e-174	HADHB
8.6967000071805e-179	1.08467684090941	0.356	0.259	2.55108998010633e-174	RPS13
1.70002900477259e-178	-0.477927301755401	0.087	0.18	4.98686508259992e-174	EPC1
1.5213940683631e-177	1.14713435961763	0.311	0.207	4.46285736013631e-173	RPL18
1.91861786469854e-177	1.90472849073679	0.326	0.259	5.62807364430671e-173	ATP5G3
7.62919760602659e-177	-0.812661325222211	0.058	0.134	2.23794882575184e-172	IGFBP4
1.50345818629879e-176	-0.543632301533411	0.108	0.208	4.41024424368887e-172	PCSK7
1.05493969692129e-175	-0.633120365517836	0.053	0.126	3.09456010694891e-171	SCAPER
2.339533805228e-175	-0.595256649988138	0.073	0.156	6.86278846425583e-171	CAT
4.58564906206469e-175	-0.716631625250286	0.064	0.143	1.34515429586606e-170	TMEM165
5.6017180077238e-175	-0.369309144652143	0.148	0.267	1.6432079603857e-170	ASH1L
5.91533381804513e-175	1.19666742989127	0.29	0.187	1.73520402218536e-170	UBA52
1.2966536794229e-174	1.83185295115792	0.185	0.091	3.80360390321914e-170	UQCC2
3.87726861163607e-174	-0.657645034130462	0.045	0.113	1.13735797453733e-169	PTPRK
3.94065813627051e-174	-0.692718151310252	0.059	0.135	1.15595265769359e-169	PPP2R3B
4.00256640113235e-174	-0.774348352075324	0.041	0.106	1.17411282810816e-169	FSD2
5.16785134124193e-174	1.70923696039311	0.217	0.121	1.51593751243991e-169	SAP18
1.66711503975845e-173	-0.709150054103278	0.039	0.102	4.89031525762744e-169	NHLRC3
5.58941242175112e-173	-0.805185648646446	0.061	0.136	1.63959823979647e-168	IFITM2
5.90830897539341e-173	-0.581354965886904	0.054	0.128	1.7331433548419e-168	KCNJ2
2.68314460471474e-172	1.1647006346126	0.313	0.213	7.87073638347021e-168	CALM1
6.59234625555932e-172	-0.546279404495892	0.199	0.329	1.93379885060577e-167	HNRNPH1
3.33355217062242e-170	-0.629456113707101	0.059	0.134	9.7786419373038e-166	TRIM13
1.36365105744129e-169	1.83156809689919	0.199	0.107	4.00013401189828e-165	DECR1
3.26753856093292e-169	-0.302835786713389	0.247	0.402	9.58499761464062e-165	ACTG1
3.67666193627046e-169	1.58251761383027	0.269	0.177	1.07851201238558e-164	ISCU
3.12576334135503e-168	-0.908276591631153	0.06	0.135	9.16911418553086e-164	TFPI
3.7459839948531e-168	-0.724562078700284	0.048	0.115	1.09884694505021e-163	MLH3
2.10834623190247e-167	-0.329560996049471	0.139	0.254	6.18462283666271e-163	S100A4
2.36430397978476e-167	-0.513743387569011	0.114	0.213	6.93544929430063e-163	PSMA3-AS1
4.90584805422256e-167	-0.785551206983172	0.042	0.105	1.43908146822565e-162	ZNF791
9.27064612989469e-167	2.05188561141734	0.228	0.142	2.71945133574331e-162	ATP5C1
1.93753961290758e-166	-0.604827135609284	0.051	0.12	5.68357870050311e-162	ZSCAN18
4.28175871730892e-166	1.1874854070325	0.3	0.202	1.2560111021354e-161	RPL6
4.65771070069728e-166	-0.368767878181436	0.399	0.567	1.36629285694254e-161	SLC8A1
7.53883052859965e-166	0.976324724844311	0.36	0.262	2.21144054725942e-161	RPS16
1.73132428965699e-165	1.10992941705919	0.334	0.239	5.07866667127983e-161	RPS3
1.22771158607302e-164	1.58043708481277	0.246	0.153	3.60136916658658e-160	NDUFS7
3.61408524422735e-164	1.50061873922986	0.26	0.167	1.06015576554165e-159	DBI
5.08383176429373e-164	-0.480303623656648	0.107	0.204	1.49129120973792e-159	AHI1
9.75354072782236e-164	1.18434196599505	0.292	0.193	2.86110363709941e-159	RPL7A
1.84854281035038e-163	-0.314783493553035	0.169	0.292	5.4225154798818e-159	RBMX
2.24486822698615e-163	1.68430873693151	0.242	0.152	6.58509645704118e-159	ACAT1
2.77817501581066e-163	2.56065250064004	0.106	0.032	8.149498591379e-159	ABRA
4.62375344080142e-163	-1.1603659596046	0.076	0.157	1.35633183432469e-158	HES1
1.03991939830093e-162	-0.676654065568876	0.046	0.111	3.05049956297596e-158	ENOSF1
1.05941053714762e-162	-0.56210534298081	0.07	0.149	3.10767486966883e-158	LRP1
8.39494193888687e-162	-0.483701248710717	0.086	0.173	2.46257226835307e-157	CSDC2
1.25408005927591e-161	1.27630794314987	0.289	0.196	3.67871844587995e-157	YBX1
5.11534608455922e-161	1.24379883691089	0.337	0.256	1.5005356204446e-156	PRKAR1A
5.65288414436779e-161	-0.568125209950976	0.736	0.837	1.65821703490885e-156	MT-ND1
1.42011608760844e-160	-0.537123083679558	0.067	0.145	4.16576853139061e-156	PHACTR1
1.46585428790512e-160	-0.551781237263463	0.081	0.164	4.29993696814087e-156	SRSF6
5.01331376813662e-160	2.45794521075842	0.102	0.03	1.47060546074519e-155	SH3BGR
3.95039594206427e-158	1.41705690864884	0.107	0.031	1.15880914564513e-153	NIPSNAP2
5.66783184860854e-158	1.48712991390075	0.105	0.03	1.66260179447083e-153	ATP5MC1
6.5590054634926e-158	-0.674572921093991	0.042	0.104	1.92401866266092e-153	SAR1A
1.97653056308456e-157	-0.881526764787116	0.049	0.114	5.79795475375225e-153	GOLGA8B
5.55044501690142e-157	1.48427226238702	0.103	0.029	1.62816754125786e-152	ATP5PB
1.41831312195724e-156	1.61589591099938	0.195	0.105	4.16047971194936e-152	NDUFV1
1.25829018953154e-155	-0.640178320286956	0.048	0.113	3.69106844197182e-151	ELF2
2.7153421753226e-155	-0.514881633472644	0.13	0.232	7.96518473709132e-151	ATP1A2
2.89676896307229e-155	1.4114270219332	0.252	0.161	8.49738207627624e-151	EID1
7.71144999969668e-155	-0.425847712613059	0.15	0.26	2.26207674291103e-150	NUDT4
8.48443057209235e-154	-0.580443974381083	0.061	0.132	2.48882286401757e-149	TTC17
2.63246177382535e-152	1.11072205910574	0.304	0.208	7.72206336733929e-148	GNAS
2.12036044362821e-151	-0.418069696892301	0.092	0.178	6.219865325339e-147	MRPS25
6.68201777499731e-151	-0.400443505867048	0.053	0.12	1.96010309411771e-146	AP3S1
1.56588092315307e-150	-1.16921902815165	0.042	0.101	4.59335509997721e-146	ASB15
2.83351880980359e-150	-0.613011230128083	0.08	0.16	8.31184407667784e-146	SLC16A1-AS1
3.4798275404305e-150	-0.61434687840761	0.091	0.175	1.02077261070988e-145	ACOT11
4.58067732500458e-149	-0.532805848672128	0.067	0.142	1.34369588651684e-144	FBLN1
1.13203686128656e-148	-0.639277852112941	0.059	0.129	3.32071692889799e-144	SETD5
6.34607120322125e-148	-0.546785085094863	0.074	0.151	1.86155652675292e-143	IGFBP6
9.64449766756726e-148	-0.556013989293138	0.046	0.108	2.82911694580418e-143	HDAC9
1.43905675427522e-147	1.73683822836183	0.189	0.104	4.22132908299093e-143	ADI1
1.77164101923565e-147	0.978581475228564	0.37	0.287	5.19693176582586e-143	RPS9
6.30094308464628e-147	1.70520021562426	0.184	0.1	1.84831864445014e-142	RBX1
1.4162649421919e-146	-0.393488242163499	0.041	0.101	4.15447158142572e-142	PTRF
4.295155529754e-146	0.940244117213253	0.381	0.302	1.25994092309804e-141	RPL35
2.1106148975919e-145	-0.314826293875139	0.169	0.284	6.19127774059609e-141	PDE7A
2.73607002413971e-145	1.38612155588958	0.215	0.126	8.02598780881143e-141	HSPB6
2.81315808499636e-144	-0.417350349076515	0.431	0.59	8.25211792652831e-140	MT-ND4L
8.24971639818691e-144	0.775551638101724	0.44	0.37	2.41997180824415e-139	RPS2
3.11318240365301e-143	-0.513347358016469	0.1	0.186	9.13220926287574e-139	ZNF91
3.15699384403346e-143	-0.394528473816749	0.072	0.147	9.26072574208774e-139	WIPI1
1.1243956707414e-142	1.23760305752897	0.27	0.182	3.29830226055283e-138	RPL27
1.20273567858565e-142	1.69562976488756	0.174	0.091	3.52810483956313e-138	MDH2
7.76198585880411e-142	-0.700122126626662	0.079	0.156	2.2769009318216e-137	REV1
3.81400862847717e-141	-0.799927107237205	0.045	0.104	1.11880129107749e-136	B4GALT1
3.16092530471527e-140	1.85785186836496	0.146	0.068	9.27225828885176e-136	ECHS1
3.69032949538165e-140	-0.329623063219865	0.059	0.127	1.08252125417525e-135	CGGBP1
1.29539514462908e-139	-0.341488504343051	0.311	0.464	3.79991211725496e-135	PPM1K
2.85013689385809e-139	1.65316509143178	0.315	0.256	8.36059156444331e-135	ATP5E
3.6708057971658e-138	2.17048439991285	0.146	0.07	1.07679417254062e-133	SDHB
4.19733341321518e-138	-0.330360239871481	0.107	0.196	1.23124578343254e-133	PSD3
2.72832037061123e-137	1.23657596445159	0.25	0.161	8.00325497515098e-133	CSDE1
6.00179890341689e-137	-1.0660464136765	0.114	0.194	1.76056769032831e-132	MTRNR2L8
7.86033685512429e-137	1.17764894918898	0.102	0.033	2.30575121308216e-132	OIP5-AS1
4.70399315480474e-136	1.22534160515026	0.245	0.158	1.37986935203042e-131	RPL22
1.10552447907879e-135	1.4687309780842	0.266	0.188	3.24294550692971e-131	MRPL33
1.52456380402467e-135	1.93825519109211	0.154	0.077	4.47215546272596e-131	NDUFS3
5.02448679741035e-135	1.78257973885386	0.171	0.092	1.47388295715235e-130	NDUFB5
1.24788465005301e-134	0.99302997437883	0.322	0.238	3.66054483246551e-130	RPS20
1.77882393291994e-134	-0.361089299740126	0.117	0.209	5.21800212482734e-130	DPY19L2
4.91694840144065e-134	1.01825228754508	0.305	0.218	1.4423376440786e-129	RPL29
5.78980277197618e-134	1.61263657004711	0.202	0.121	1.69838074513149e-129	COX14
1.78864480644074e-133	-0.459953982438271	0.043	0.1	5.24681067521328e-129	SDCCAG8
1.70517824116223e-132	1.51010450853672	0.268	0.194	5.00196985262528e-128	CYC1
2.28051200770032e-132	-0.442895975411655	0.067	0.136	6.68965392338813e-128	TLE4
2.29420018969571e-132	0.917090397231332	0.369	0.293	6.72980683645339e-128	RPL36
4.31921112194595e-132	2.03074254292878	0.134	0.062	1.26699739051162e-127	FAM162A
2.81486004104816e-131	1.42602330319932	0.219	0.137	8.25711044441066e-127	ACO2
1.25020777208062e-130	-0.295145716244592	0.113	0.202	3.66735947862128e-126	RBM6
1.25043917329655e-130	1.74998196153899	0.16	0.084	3.6680382709481e-126	SUCLG1
1.45943889361223e-130	1.70945581518949	0.169	0.091	4.28111805052211e-126	ACADM
2.93527390838642e-130	1.20580462379156	0.272	0.189	8.61033248286072e-126	RPL10A
4.32357574728046e-130	-0.287676400147949	0.333	0.492	1.26827770970725e-125	CFLAR
1.15708212495314e-128	-0.559673588268162	0.044	0.101	3.39418470533754e-124	ENO1
7.53797599336144e-128	2.07371546299815	0.109	0.043	2.21118987789265e-123	DUSP27
9.57261555344293e-128	-0.275180002496629	0.06	0.126	2.80803104644695e-123	CYHR1
1.30963394985637e-127	1.90454308878744	0.254	0.189	3.84168022850867e-123	ATP5G1
2.49149480665191e-127	1.55064994734368	0.17	0.092	7.30855086583272e-123	PDLIM1
3.96656570189488e-127	-0.264436611140738	0.062	0.128	1.16355238299384e-122	IAH1
1.25994147634102e-126	-0.389259936895397	0.058	0.121	3.69591232669874e-122	MAP1LC3A
3.03717719603208e-126	0.44367734814656	0.611	0.591	8.9092555868405e-122	TMSB4X
4.50776232359392e-126	-0.513809353073565	0.048	0.106	1.32230700000304e-121	YPEL3
4.58744214238777e-126	-0.437812671513437	0.058	0.122	1.34568027804803e-121	PAFAH1B2
9.94445750251899e-126	0.765953951458731	0.413	0.343	2.91710716378892e-121	ASAH1
4.0361167735043e-125	1.97208451542332	0.135	0.065	1.18395449433975e-120	NDUFA9
5.02519118287724e-125	-0.519255513136161	0.137	0.229	1.47408958158521e-120	CACNA1C
1.09724621557719e-124	1.7243535831387	0.152	0.079	3.21866204877412e-120	GSTO1
2.91457526337704e-124	0.875181489457682	0.351	0.274	8.5496150775902e-120	RPL18A
3.39173739823579e-124	1.06520459770055	0.1	0.035	9.94932248398486e-120	TUT4
4.79043624276638e-124	1.02537662904246	0.354	0.29	1.40522656745309e-119	TRDN
5.96671716285441e-124	-0.285918282292123	0.132	0.226	1.75027681255171e-119	ECHDC2
8.40423621670004e-124	-0.463539545258476	0.067	0.134	2.46529865180679e-119	ZBTB43
8.59566836728268e-124	-0.470693015441371	0.053	0.112	2.5214533588587e-119	OBSL1
9.95788530560213e-124	0.969788183350369	0.302	0.218	2.92104607554533e-119	RPL37
4.08926860427513e-123	-0.396027675202526	0.081	0.154	1.19954605237807e-118	CTTN
6.28729178238749e-123	-0.444047989783214	0.092	0.169	1.84431417144555e-118	MTCH1
1.06650554357819e-122	1.77370341152861	0.178	0.104	3.12848736153227e-118	CISD1
5.86351316507771e-122	-0.409185688168208	0.069	0.136	1.72000295184389e-117	REV3L
7.31618324658064e-122	-0.523030260991823	0.048	0.105	2.14612919355197e-117	FAM126B
2.77373343526009e-121	0.81843932482849	0.394	0.327	8.13646965899193e-117	RPS29
1.91221734753017e-120	-0.307815643255757	0.048	0.106	5.609298367245e-116	CNOT7
3.35458924810288e-120	-0.526769213478459	0.054	0.113	9.84035210038497e-116	KATNBL1
2.30044792970994e-119	1.70920873785306	0.107	0.042	6.74813395701115e-115	GABARAP
3.57084175131546e-119	1.46349558660515	0.196	0.12	1.04747071933088e-114	PRDX5
3.8216337226284e-119	-0.511319245881018	0.055	0.114	1.12103803619581e-114	ACSS1
4.83248854340274e-119	-0.275571589879464	0.095	0.173	1.41756218932176e-114	NAV1
8.79829970531642e-119	-0.397767295098519	0.064	0.128	2.58089323555752e-114	TRIM56
8.34586250499077e-118	1.10296145695884	0.309	0.238	2.44817530721399e-113	OAZ1
9.72332275081394e-118	-0.31544291414439	0.108	0.191	2.85223949572376e-113	FNBP4
1.40955561355519e-117	0.265950615187792	0.175	0.301	4.13479043680279e-113	SEPW1
2.4784918258373e-117	-0.530795862368326	0.046	0.101	7.27040792191114e-113	FBLN2
3.11543732274329e-117	0.966596763639434	0.104	0.039	9.13882384253518e-113	OGA
1.56734388993343e-116	1.05060928584688	0.301	0.226	4.59764656673071e-112	RPS17
1.32363329015363e-115	1.48342477213469	0.213	0.139	3.88274589333666e-111	RPL36AL
1.48956443651579e-115	1.36871721977311	0.234	0.16	4.36948831807542e-111	SDHA
2.23332417355553e-115	1.24853814102333	0.234	0.157	6.5512331307078e-111	EIF4G2
3.18323384225592e-115	-0.422629064965946	0.377	0.521	9.33769815287353e-111	SPARCL1
2.99917509434824e-114	0.696138065137871	0.46	0.419	8.79778022176114e-110	S100A6
4.72305489838609e-114	-0.455490983282555	0.067	0.131	1.38546092389258e-109	RBPJ
1.31635571798506e-113	1.64595254385654	0.152	0.082	3.86139786313739e-109	SNU13
3.90592380883921e-113	1.48666872704088	0.317	0.271	1.14576369008489e-108	ALDOA
1.31714548369592e-112	-0.318777892374843	0.052	0.109	3.86371456187362e-108	CCDC12
1.05032326826659e-111	-0.558798067539557	0.051	0.107	3.08101827513322e-107	ZNF493
1.47332244514654e-111	1.57757606503627	0.197	0.126	4.32184406059286e-107	LAMTOR5
2.12623785149592e-111	-0.438284525022455	0.066	0.129	6.23710611357813e-107	RASGRP3
6.2403517549763e-111	-0.261691420025288	0.073	0.14	1.83054478380475e-106	PPP2R5C
6.25252079212277e-111	1.70875760953083	0.153	0.084	1.83411444916129e-106	DLD
1.36488366779863e-110	-0.349671790460471	0.057	0.115	4.00374975112051e-106	EMP3
1.3899131649532e-110	1.53288436069988	0.179	0.107	4.07717127807373e-106	NDUFC2
1.79341634320075e-110	0.717618022619312	0.488	0.463	5.26080750114508e-106	TECRL
5.53418259322384e-110	-0.262525442941015	0.12	0.205	1.62339712189628e-105	RICTOR
5.59002437790886e-110	-0.410558461548682	0.121	0.204	1.63977775101579e-105	VMP1
5.62712104356536e-110	-0.255807162044726	0.14	0.232	1.65065968691946e-105	ANKRD12
6.92680597129239e-110	1.06902950557583	0.263	0.188	2.03190926361891e-105	RPL14
1.34788708728786e-109	-0.30267730254629	0.061	0.122	3.95389198185022e-105	ANXA1
1.89185321054109e-109	1.48335316967359	0.182	0.11	5.54956220780124e-105	NEDD8
1.05132448848441e-108	-0.68051585771286	0.051	0.105	3.08395525452018e-104	SLC7A6
1.1204976952044e-108	1.54026285755404	0.222	0.153	3.28686793911258e-104	NDUFS2
1.4189587641102e-108	1.14616119198059	0.189	0.113	4.16237363864087e-104	DSP
1.9650055022076e-108	-0.407734604051275	0.081	0.149	5.76414714017578e-104	CD99
2.46316435105945e-108	1.33235956386905	0.205	0.132	7.22544630739778e-104	HINT1
3.63563476747464e-108	-0.410651397576101	0.071	0.135	1.06647710269101e-103	PRPF38B
1.0348947574794e-107	-0.395999908032632	0.107	0.184	3.03576028159008e-103	FOXP1
1.6991326496816e-107	1.65651069758166	0.161	0.093	4.984235714576e-103	HSBP1
2.5757733067701e-107	-0.432166781728143	0.071	0.135	7.55577341807941e-103	ATXN2
7.12024059961082e-107	-0.486807723451055	0.091	0.161	2.08865137748984e-102	STAT3
2.60905291148429e-106	-0.527618511647869	0.163	0.256	7.65339581054802e-102	HLA-B
2.68090383207108e-106	-0.634682028067306	0.062	0.12	7.8641633009973e-102	MPP3
3.98881852878113e-106	-0.310480015482753	0.586	0.696	1.17008002723266e-101	SORBS2
5.05402099908571e-106	1.68530456806665	0.157	0.089	1.4825465198718e-101	SEC61G
1.60697747713836e-105	1.81484534302463	0.1	0.041	4.71390773143768e-101	ALKBH7
1.24745815032424e-104	-0.25881341233152	0.07	0.133	3.65929373816114e-100	LEPROT
8.39744123860934e-104	-0.421854371512924	0.049	0.101	2.46330541293366e-99	PTPN4
3.58876641400143e-103	-0.285543060063135	0.085	0.153	1.05272873988318e-98	TTC14
5.41445599977703e-103	-0.683011151328686	0.054	0.108	1.5882765229746e-98	NID1
1.42198567620239e-102	-0.432220627255245	0.067	0.127	4.17125278257209e-98	MIR22HG
5.30412288670837e-102	1.84059264492738	0.134	0.072	1.55591140758703e-97	MRPS36
6.46777385872288e-102	1.56744392137555	0.218	0.153	1.89725678371777e-97	TIMM8B
1.39819319316779e-101	-0.445700473135191	0.057	0.112	4.10145991283839e-97	LRCH3
3.5792752319981e-101	1.70112774547134	0.147	0.083	1.04994459655432e-96	NDUFB6
2.50276870095871e-100	-0.326129292214696	0.162	0.255	7.34162170739229e-96	IFITM3
8.74984086241738e-100	1.64264012957906	0.159	0.094	2.56667831858151e-95	SBDS
1.20993022146875e-99	-0.359433878882152	0.14	0.225	3.54920931165643e-95	KLHL24
1.96919254548829e-98	-0.436606441192773	0.164	0.253	5.77642941293536e-94	KCNQ1OT1
2.34357233090874e-98	0.773687714985124	0.405	0.351	6.8746350754877e-94	ZNF106
4.34320627402056e-98	-0.320346867891677	0.103	0.175	1.27403612842119e-93	ZFP36L1
7.17220669970037e-98	1.31396681322471	0.258	0.196	2.10389511329011e-93	IDH2
3.32048042262022e-97	-0.450507607544268	0.064	0.121	9.74029727171415e-93	ABCC5
1.3192612769173e-96	-0.654537842844111	0.093	0.159	3.8699210297092e-92	MAT2A
2.21311152429133e-96	-0.387357638208827	0.109	0.182	6.49194134535618e-92	SLC1A3
2.9930604037574e-96	1.67115302943088	0.181	0.118	8.77984338838196e-92	HSPE1
7.56759548750778e-96	0.941419871463117	0.271	0.2	2.21987846030553e-91	EEF2
1.23416160584944e-95	1.14168179046207	0.268	0.204	3.62028965459875e-91	PFDN5
1.4221757872829e-95	1.77429367253158	0.149	0.087	4.17181045441565e-91	NDUFS4
1.44215705000535e-95	1.87641666106237	0.194	0.134	4.23042349048568e-91	ATP5H
1.93317811650375e-95	-0.381040188908183	0.072	0.132	5.67078468695211e-91	COQ10A
3.05436135714625e-95	1.54489153619808	0.139	0.077	8.9596636050528e-91	GADD45GIP1
4.80045872867579e-95	-0.313034110465111	0.092	0.16	1.40816656346976e-90	CTSB
8.61105342513462e-95	-0.32868328316899	0.051	0.103	2.52596641172899e-90	ITSN2
1.1441516641549e-94	-0.466047399637422	0.062	0.117	3.35625449163199e-90	DLG1
2.57382944475622e-94	-0.393526332451499	0.06	0.115	7.55007129324791e-90	ZNF431
6.1207719817003e-94	-0.418469969764483	0.115	0.188	1.79546725311197e-89	KANK1
1.18773507651093e-93	-0.432666369783607	0.076	0.136	3.48410207343716e-89	PIAS2
1.80572447398353e-93	0.636985693003622	0.208	0.134	5.29691217198327e-89	RGS5
8.12118925052417e-93	-0.435883137678428	0.081	0.144	2.38226965474876e-88	ASPN
2.23745502492004e-92	1.2063774681072	0.193	0.125	6.56335057010045e-88	NDUFA10
8.60614906851696e-91	0.951860381235167	0.282	0.217	2.52452776775876e-86	RPS7
1.28071012449022e-90	1.33827977511354	0.204	0.141	3.75683507917963e-86	SUB1
1.88431336650661e-90	-0.282210122135614	0.068	0.125	5.5274448293105e-86	ZNF451
6.52519724196041e-90	-0.368309830968422	0.059	0.112	1.91410135895667e-85	TDRD3
1.13802632174426e-89	-0.389543008268006	0.103	0.171	3.3382864122046e-85	PLCXD3
5.03436359088089e-89	0.949045697461627	0.284	0.219	1.476780215749e-84	EEF1D
9.66799208366097e-89	1.61570557755762	0.113	0.057	2.83600879782111e-84	POLR2I
1.92882088331307e-88	-0.468599348480574	0.098	0.164	5.65800317911057e-84	ENG
2.67365011385005e-88	1.23538467808218	0.197	0.132	7.84288524396774e-84	NPM1
8.32609420183922e-88	-0.267334848932698	0.082	0.143	2.44237647316752e-83	VPS8
1.38217743050664e-87	-0.500113290557868	0.07	0.126	4.05447927464818e-83	PDGFRB
1.83414463493983e-87	1.1977257352198	0.193	0.128	5.38027987213249e-83	NDUFS1
3.49008453458151e-87	-0.48877425972523	0.057	0.108	1.02378139737414e-82	DOCK5
9.0982383711614e-87	-0.254378122642692	0.061	0.114	2.66887724379649e-82	ADAR
2.41191742955178e-86	-0.354053675285748	0.056	0.106	7.07511858784718e-82	KIAA0355
2.18562453709241e-85	0.316005519756885	0.486	0.389	6.41131101710689e-81	XIST
3.37853848192005e-85	1.54734260937061	0.144	0.085	9.91060478286426e-81	PSMB6
3.89172378283292e-85	1.34523354263207	0.151	0.09	1.14159825445621e-80	HSPA9
9.87241540488281e-85	1.71492209745074	0.116	0.061	2.89597433486832e-80	AAMDC
1.43231900216464e-84	-0.287401936371928	0.063	0.117	4.20156456094977e-80	USP8
2.01600086617756e-84	-0.314785543414432	0.091	0.153	5.91373694084526e-80	CCNL1
5.30256627109687e-84	-0.276406094659568	0.056	0.106	1.55545478996356e-79	ARID4B
5.50590458800935e-84	-0.259220800436125	0.098	0.164	1.61510205184666e-79	BAZ2B
9.02315878711669e-84	1.45943232264848	0.174	0.114	2.64685339861281e-79	PSMB1
1.34178913048387e-83	0.989235044708569	0.283	0.224	3.93600423536139e-79	EIF5B
2.01308209664317e-83	-0.28136948219552	0.061	0.112	5.90517502229308e-79	SLF2
3.52808479714804e-83	-0.432804090873197	0.057	0.106	1.03492839439541e-78	SBF2
6.10454433940224e-83	1.70430495431588	0.124	0.069	1.79070703652025e-78	PSMB3
2.12291606087167e-82	1.07942547145031	0.237	0.175	6.22736197296094e-78	MZT2B
2.229263534112e-82	1.42592903204733	0.188	0.13	6.53932165096415e-78	GABARAPL2
2.55943308627152e-82	-0.370485325215522	0.062	0.114	7.50784101526886e-78	CDC42SE1
2.60063925254472e-82	1.01217861379432	0.257	0.196	7.62871518341467e-78	H3F3A
9.35934169854488e-82	1.73963574898174	0.142	0.087	2.74546929385116e-77	DDT
1.32033659247149e-81	0.58414416965049	0.103	0.047	3.87307536035588e-77	AOPEP
2.58146724409857e-81	-0.420640117150715	0.925	0.933	7.57247601383873e-77	MT-CYB
7.8985271702931e-81	0.977658860207839	0.235	0.171	2.31695396013378e-76	RPS5
1.08813187123159e-80	1.25232722333734	0.247	0.192	3.19192603107075e-76	NDUFA5
1.0261975460877e-79	1.32495297083365	0.19	0.132	3.01024788169367e-75	VDAC2
4.38992191284513e-79	1.17375697181874	0.14	0.082	1.28773969391399e-74	FKBP5
5.07055279309737e-79	1.01317352957182	0.233	0.171	1.48739595632718e-74	NACA
1.28349737892295e-78	1.56988708024948	0.122	0.069	3.76501121133257e-74	PRDX3
1.51547059274267e-78	1.37390966279548	0.183	0.126	4.44548143675136e-74	SNRPN
3.97569176630208e-78	-0.479633412341079	0.057	0.105	1.16622942272705e-73	CDS2
4.66407194332957e-78	-0.279393893586403	0.062	0.113	1.3681588638563e-73	RORA
6.63509497436991e-78	-0.427575771187272	0.115	0.181	1.94633875978167e-73	EXOG
1.20388399896217e-77	-0.366793868364702	0.062	0.112	3.53147332255563e-73	PRELP
2.29109117533114e-77	1.36339373749577	0.162	0.105	6.72068685371636e-73	AURKAIP1
6.08195401764256e-76	1.0918088287566	0.109	0.056	1.78408039153527e-71	TSIX
8.77424298595435e-76	1.03300500996075	0.196	0.134	2.57383643749985e-71	SYNM
1.07293812289392e-75	1.65988660118491	0.123	0.071	3.14735668969704e-71	NDUFAF3
3.50451652706498e-75	1.35846856103672	0.116	0.064	1.02801487804924e-70	CLU
5.37192631023296e-75	-0.318453552036506	0.094	0.154	1.57580086384374e-70	VEGFA
7.6899736327278e-75	1.65068875720077	0.108	0.058	2.25577686542437e-70	OXCT1
2.08633792321937e-74	1.22564412521168	0.2	0.143	6.12006366397171e-70	PSMA7
3.93882280848337e-74	-0.296208123560283	0.061	0.11	1.15541428264051e-69	PPIP5K2
4.32706388670178e-74	-0.44257866956425	0.945	0.943	1.2693009205251e-69	MT-ND4
1.24715403965376e-73	0.939639517904331	0.241	0.181	3.65840165992035e-69	RPS26
6.3567920668811e-73	-0.2916103472265	0.084	0.14	1.8647013848989e-68	PPARGC1A
3.73363753508395e-72	-0.2530219365348	0.064	0.113	1.09522523454153e-67	PABPN1
9.47762494805952e-72	1.46059621120035	0.136	0.083	2.78016650226378e-67	MRPL20
1.49186557193338e-71	1.12684221013278	0.227	0.173	4.37623846870937e-67	MORF4L1
2.32058684310152e-71	1.56767235208238	0.115	0.066	6.80720944555399e-67	ATP6V1F
8.29769689711822e-71	-0.37096065248224	0.079	0.132	2.43404640780066e-66	CDH19
8.36267013492652e-71	0.834657726637955	0.294	0.24	2.45310565737935e-66	NFIA
2.54371326837522e-70	0.78209299451235	0.361	0.324	7.46172850145188e-66	UBC
7.69862740578662e-70	1.49983459268534	0.124	0.073	2.25831536321345e-65	ALDH2
2.99522934305039e-69	0.92605682718617	0.305	0.262	8.78620575490401e-65	PDLIM3
3.00539391400994e-69	-0.372541470707445	0.095	0.152	8.81602250735675e-65	MICAL3
3.03580447342063e-69	1.36220939538462	0.117	0.067	8.90522884233209e-65	NES
7.18990520030373e-69	-0.290224069502403	0.289	0.393	2.1090867914571e-64	ABLIM1
8.92788491286259e-69	1.21785614340817	0.156	0.102	2.61890576033911e-64	SYNPO2L
1.79535334978727e-68	0.397819288487295	0.059	0.107	5.26648951626597e-64	FAM129A
2.28542309623206e-68	1.25094928970026	0.21	0.158	6.70406011048712e-64	EDF1
7.48397174920864e-68	-0.282150213473716	0.083	0.137	2.19534827291286e-63	NNT-AS1
1.66466688412798e-67	1.19411900259361	0.204	0.152	4.88313383790102e-63	TAX1BP1
3.84214763410568e-67	1.22713491361947	0.178	0.125	1.12705558698856e-62	RAMP1
1.51080816275652e-66	-0.272498431151145	0.094	0.15	4.43180466462996e-62	SHPRH
3.48336351393431e-66	0.666749474110044	0.334	0.284	1.02180985317749e-61	MYOM2
3.58967184626786e-64	1.27085359055964	0.133	0.083	1.05299433938421e-59	EEF1B2
6.3643902968798e-64	1.62800716889931	0.122	0.075	1.86693024968672e-59	PSMB5
6.84984099076344e-64	0.923347192652984	0.244	0.191	2.00933235623055e-59	MT2A
7.3671669105502e-64	0.707021384571273	0.38	0.349	2.1610847415408e-59	MAP4
1.09761019567314e-63	1.09003443267787	0.18	0.127	3.21972974798759e-59	CCND2
2.08632021961347e-63	1.49855620046032	0.108	0.062	6.12001173221414e-59	C12orf57
2.36272055528987e-63	0.680842217076937	0.355	0.314	6.9308044768873e-59	RPLP2
3.91838192953868e-63	-0.262363106106099	0.059	0.103	1.14941815521088e-58	MAP3K2
8.34891951487806e-62	1.17820010190148	0.222	0.175	2.44907205049433e-57	OST4
9.44128070872954e-62	-0.285283954188748	0.058	0.101	2.76950528309872e-57	AGO3
1.26808721121891e-61	1.37665309363319	0.311	0.299	3.71980702538954e-57	USMG5
3.36812257969476e-61	-0.289791755617019	0.061	0.104	9.88005077527661e-57	HLA-DRB1
6.021396442009e-61	0.72323632360182	0.29	0.238	1.76631643229892e-56	RPL28
3.67802639980854e-60	1.4129389296838	0.188	0.142	1.07891226411984e-55	VDAC3
5.9716070246093e-60	1.26904795948167	0.147	0.098	1.75171120459889e-55	MZT2A
9.8423168283116e-59	1.52525886135286	0.106	0.063	2.88714521841693e-54	HSPB8
3.10096862396424e-58	1.26463582387724	0.105	0.061	9.0963813615367e-54	NCL
5.89544178625952e-58	0.567951628132782	0.412	0.389	1.72936889358137e-53	MYOM1
1.78624087417007e-57	1.55803915002694	0.116	0.073	5.23975898029047e-53	MAP1LC3B
2.00066533122504e-57	1.08691708480387	0.15	0.102	5.86875168261552e-53	BTG2
4.16370779298512e-57	1.5657445280369	0.122	0.079	1.22138204399425e-52	PDHB
4.1673073816651e-57	1.26551630915401	0.114	0.07	1.22243794733764e-52	RCAN2
4.43132257743542e-57	1.21005445854127	0.139	0.093	1.29988416486491e-52	ACTA2
1.80100821122674e-55	-0.401608598495604	0.091	0.139	5.28307748681251e-51	MEG3
3.28646448947365e-55	1.45279266317289	0.124	0.08	9.64051493342201e-51	MRPL51
3.40925392305958e-55	1.20717768027241	0.18	0.133	1.0000705457903e-50	GOT1
5.89718113868634e-55	1.47174470822048	0.118	0.075	1.72987911522225e-50	PSMC1
5.90239662534228e-55	0.676717914303127	0.197	0.147	1.7314090260779e-50	IGFBP5
6.47396540034905e-55	1.61329420905995	0.144	0.101	1.89907301053839e-50	LRRC49
6.83093008163483e-55	1.42840378015974	0.145	0.1	2.00378503014676e-50	COMMD6
1.00507194372374e-54	-0.397529360572944	0.972	0.962	2.94827803971921e-50	MT-CO2
1.45745479059518e-54	1.37890508840064	0.119	0.076	4.27529788273191e-50	EIF3E
2.27250429620916e-54	1.60792825375803	0.105	0.064	6.66616410249994e-50	LSM3
3.63187401250047e-54	1.50224038755198	0.117	0.075	1.06537392282689e-49	PSMA2
4.91207821664488e-54	1.14196640841012	0.124	0.079	1.44090902407061e-49	CRNDE
5.55990265208835e-54	0.73490991488389	0.318	0.28	1.6309418439636e-49	RPS15A
2.51318227417701e-53	0.436752683440527	0.124	0.074	7.37216888307085e-49	AL136171.2
3.25899951261672e-53	0.403544794502095	0.106	0.06	9.55994917030989e-49	AC010680.1
3.49501602743187e-53	-0.287609249169166	0.078	0.123	1.02522800148686e-48	SLC41A1
5.1570507657217e-53	1.10396666645723	0.172	0.126	1.5127692716168e-48	LGALS3
8.12694216494876e-53	1.07223171934157	0.165	0.119	2.38395721466607e-48	ADIRF
8.3654610433085e-53	1.07020853136611	0.177	0.13	2.45392434244412e-48	YWHAE
3.94624914241078e-52	1.58446979113541	0.103	0.063	1.15759272343478e-47	PSMB7
5.28383392460389e-52	1.12841357829655	0.181	0.136	1.5499598434433e-47	PPDPF
1.20204814248199e-50	1.56034468843353	0.118	0.077	3.52608802115667e-46	SLC25A5
1.2324675718653e-49	0.366026453704731	0.079	0.127	3.61532037530968e-45	FKBP2
1.4129156109549e-49	0.981866976484766	0.207	0.163	4.1446466531751e-45	NUCKS1
7.32553775617162e-49	0.993834860672334	0.188	0.144	2.14887324539538e-44	RPL36A
1.01790899824827e-48	1.05743044550768	0.178	0.134	2.98593425546147e-44	MYL12B
3.16572739329241e-48	1.19532392636263	0.108	0.068	9.28634473548396e-44	MAPRE2
5.89742082055573e-48	0.910306051738521	0.21	0.166	1.72994942350182e-43	DDX24
1.95536996757503e-47	0.890786802142247	0.177	0.131	5.73588226288459e-43	SOD2
1.37693084986069e-46	1.01198980874615	0.2	0.159	4.03908895498136e-42	PAM
1.50313096011053e-46	1.46457012926379	0.105	0.067	4.40928435838822e-42	ECI1
2.88158385970908e-46	0.955225018437104	0.217	0.176	8.45283809407061e-42	HSPA5
3.29002243788878e-46	1.00306460079292	0.209	0.169	9.65095181930294e-42	GSTP1
1.77288939450089e-45	-0.377429317278181	0.063	0.1	5.20059374982891e-41	LINC-PINT
5.95237023611701e-45	1.25048739094078	0.107	0.069	1.74606828506256e-40	NAA38
6.66423680343495e-45	1.32158829769746	0.118	0.079	1.95488722391961e-40	LAPTM4B
7.37756739459362e-45	-0.773858134598243	0.089	0.128	2.16413561953009e-40	MT-ATP8
1.08928665122131e-44	1.12404712178405	0.163	0.123	3.19531346269259e-40	LGALS3BP
2.84455936340727e-44	1.14049259058109	0.117	0.078	8.34423043661889e-40	FIS1
1.33543650141945e-43	1.04629522157793	0.152	0.111	3.91736943326381e-39	ZFAND5
1.54572319037159e-43	0.946728578743897	0.132	0.091	4.53422440663602e-39	SERPINB6
1.68909302366228e-43	1.0555272404603	0.166	0.126	4.95478547561092e-39	PRDX1
1.97875168645534e-43	0.614972043976685	0.287	0.246	5.80447019704811e-39	SORBS1
2.63978506137819e-43	1.07362044072207	0.144	0.104	7.74354549904679e-39	HIPK2
4.30512684355176e-43	1.04049747136139	0.156	0.116	1.26286590828747e-38	CLIC4
5.40975344077123e-43	0.77630229725298	0.225	0.182	1.58689707431583e-38	PIK3R1
6.33926480772926e-43	1.02209546950894	0.159	0.118	1.8595599386993e-38	CKB
1.39768535469775e-42	1.12084103225711	0.12	0.082	4.09997021947037e-38	S100A13
2.01548255517742e-42	0.953113378656532	0.195	0.155	5.91221652735746e-38	NAP1L1
2.57836899553602e-42	1.44164306520331	0.104	0.068	7.56338761150536e-38	PCMT1
3.6902311875066e-42	1.00800463522311	0.154	0.113	1.08249241654319e-37	APLP2
4.17305024458979e-42	1.65286115826784	0.105	0.07	1.22412255874797e-37	SMIM4
1.2537062481621e-41	0.634280195979852	0.339	0.314	3.67762190835872e-37	HNRNPA2B1
1.27802096615171e-41	1.2467389695165	0.109	0.073	3.74894670210943e-37	TPM3
1.60503366358634e-41	1.4330574467774	0.101	0.066	4.70820574876418e-37	HIGD1A
2.10079579630919e-41	1.10927841094034	0.165	0.127	6.16247438889339e-37	BTF3
1.38126731809573e-40	0.676708423197472	0.379	0.373	4.051809550902e-36	ATP2A2
3.05246437022639e-40	1.35560480408221	0.134	0.098	8.95409898362208e-36	HIGD2A
4.82310113032264e-40	1.20372369889916	0.143	0.106	1.41480848556884e-35	GNG5
1.46100951680147e-39	1.51590127870495	0.109	0.075	4.28572531658542e-35	NOP10
2.52433916097894e-39	0.621362056051412	0.312	0.282	7.40489649481562e-35	YBX3
3.31226425689439e-39	0.94384006636695	0.226	0.192	9.71619597117401e-35	CDH2
2.13156944185961e-38	-0.710888418000766	0.144	0.188	6.25274580075099e-34	ANKRD2
4.20348346238669e-38	1.05460841770658	0.188	0.153	1.23304983885651e-33	TSC22D1
4.98198533125404e-38	0.899577608759942	0.131	0.093	1.46141557707006e-33	MFN2
7.8125003097835e-38	0.504367055150552	0.373	0.352	2.29171884087189e-33	EEF1A1
7.87668889264481e-38	0.580147590523869	0.339	0.316	2.31054791976843e-33	PTMA
2.29423156970592e-37	0.930042677321645	0.145	0.107	6.72989888657536e-33	CANX
3.50116600122309e-37	1.26706087638195	0.102	0.068	1.02703203479878e-32	HSPD1
4.55837888532991e-37	0.264616475287827	0.595	0.632	1.33715486222268e-32	PDLIM5
7.85095516306659e-37	1.77433563496325	0.106	0.074	2.30299918753395e-32	LINC00116
1.46039259281772e-36	1.24553040307959	0.132	0.097	4.28391563177151e-32	TUFM
1.62001439835981e-36	0.634574356136336	0.318	0.294	4.75215023614866e-32	ITGB1
2.5062834738292e-36	0.25123516347809	0.078	0.117	7.35193194213058e-32	OTUD6B-AS1
2.52503628848216e-36	0.914058970346282	0.174	0.137	7.40694144863358e-32	RPL4
2.65929960010513e-36	1.06328960530995	0.182	0.147	7.80078944694838e-32	NDUFV3
2.87612858058085e-36	1.02951497738468	0.257	0.234	8.43683557827587e-32	RNF115
4.95243630829424e-36	0.865043864422808	0.107	0.072	1.45274766667503e-31	RGCC
6.10422758037086e-36	1.04642483566639	0.132	0.096	1.79061411842599e-31	TJP1
1.02041529595131e-35	1.14759631255726	0.119	0.085	2.99328622914356e-31	FXR1
1.07099741409071e-35	1.11725797552031	0.165	0.131	3.14166381449368e-31	TNFRSF12A
1.09190624206564e-35	0.384763325462351	0.115	0.076	3.20299777047535e-31	AC010680.5
1.01660893283818e-34	1.30241622855043	0.103	0.071	2.9821206435875e-30	C19orf53
1.21369099107726e-34	1.35432196806474	0.176	0.148	3.56024115322605e-30	TCEB2
1.96913720486076e-34	1.13429764766928	0.206	0.178	5.77626707673854e-30	RPS27L
4.5155077780501e-34	1.39411233310405	0.102	0.071	1.32457905161322e-29	CREB5
5.25056853094191e-34	1.30235356865159	0.116	0.084	1.5402017728665e-29	SSBP1
1.8754956850713e-33	0.752073797732907	0.302	0.285	5.50157904258816e-29	CPEB4
2.91256648219369e-33	0.326663967783332	0.155	0.209	8.54372251886696e-29	EMC10
1.08421678476067e-32	0.914142844505854	0.105	0.073	3.18044151641696e-28	LINC00702
1.48901734361867e-32	1.14567061348392	0.1	0.069	4.36788347577102e-28	ST13
1.60370564508043e-32	1.14562694746437	0.154	0.122	4.70431013927893e-28	CHURC1
2.26044312695845e-32	0.695145775367456	0.298	0.277	6.63078386861991e-28	HMGB1
2.38141159506775e-32	1.12729462277724	0.136	0.104	6.98563277297173e-28	GPNMB
2.56874308695707e-32	1.36619769135402	0.169	0.141	7.53515097127988e-28	ATP5G2
3.94185200998832e-32	1.27681176187144	0.109	0.078	1.15630286860997e-27	EIF2S2
4.04438925596014e-32	0.880368357468716	0.149	0.114	1.18638114434335e-27	MIF
6.00475210613316e-32	0.459737629559274	0.096	0.139	1.7614339828131e-27	MTA1
9.073660008699e-32	1.37529949886533	0.121	0.091	2.66166742695177e-27	SPAG7
3.52512396533525e-31	0.602150094797305	0.219	0.182	1.03405986399144e-26	ZBTB16
3.56438391196224e-31	0.590858691593135	0.216	0.179	1.045576376735e-26	HNRNPU
5.63600551707257e-31	1.0339144701181	0.109	0.078	1.65326585837807e-26	EIF4B
7.35179371095553e-31	1.14905232395334	0.161	0.131	2.1565751671717e-26	TMEM258
3.59194329699097e-30	1.06433160878283	0.17	0.14	1.05366064673933e-25	MYZAP
4.45776745448361e-30	0.635384241998384	0.229	0.195	1.30764150509822e-25	RPS21
1.08094102945529e-29	1.32813231360707	0.104	0.075	3.17083241580416e-25	MRPL57
1.1829430513593e-29	1.25898213256622	0.115	0.086	3.47004514685738e-25	RAB2A
4.23205594520082e-29	0.94018755463641	0.135	0.104	1.24143129096521e-24	SERBP1
4.85480350906986e-29	1.08043616614735	0.136	0.106	1.42410806135055e-24	SMYD2
6.10921475054525e-29	1.02103517595936	0.108	0.078	1.79207705492494e-24	KLF9
1.13750711986832e-28	1.02474985727759	0.111	0.081	3.33676338542172e-24	PINK1
1.14607071761205e-28	1.02590463688846	0.13	0.1	3.36188384304319e-24	EIF3A
1.40715980414333e-28	1.0257649359438	0.194	0.168	4.12776256947403e-24	NDUFS8
1.51213542187199e-28	0.439038017122835	0.392	0.389	4.43569804651931e-24	ITM2B
6.08702222413763e-28	1.54156993127208	0.119	0.093	1.78556709922853e-23	MYEOV2
6.51797370563989e-28	0.667324723919913	0.275	0.252	1.91198240681241e-23	CAST
2.03720530976455e-27	0.818808525602505	0.287	0.276	5.97593805566332e-23	EIF4A2
2.65198813627934e-27	0.993064308644942	0.133	0.104	7.77934199896181e-23	CLTB
2.71333854127203e-27	1.08217573400739	0.104	0.076	7.95930727696737e-23	IMMT
3.07534752529729e-27	1.060961736218	0.146	0.117	9.02122443070707e-23	ENAH
7.36071995989316e-27	1.25844994248284	0.115	0.087	2.15919359303506e-22	DNAJB4
8.64948962497413e-27	0.943533771591958	0.152	0.122	2.53724128658991e-22	VCP
1.23055309642675e-26	1.22033109176373	0.103	0.076	3.60970445305823e-22	RAN
1.27736004926617e-26	0.288825139747984	0.559	0.599	3.74700796851739e-22	HSPB7
1.55079200040432e-26	0.599372629695191	0.254	0.227	4.54909325398604e-22	RPL12
1.82298435335894e-26	-0.337018329072305	0.112	0.147	5.34754230214312e-22	VWF
2.66083049148444e-26	1.28118791649378	0.127	0.101	7.80528016372044e-22	PSMA4
2.80510903680728e-26	0.937699953101239	0.203	0.179	8.22850684857046e-22	ARL6IP5
8.99053574715161e-26	1.12690138331991	0.117	0.09	2.63728375606945e-21	ANAPC11
9.30450965693793e-26	1.12524381059926	0.13	0.103	2.72938486276617e-21	PGK1
9.73927446974274e-26	-0.275988870809021	0.155	0.2	2.85691877295433e-21	ID3
1.4450589456225e-25	0.795438793341884	0.212	0.186	4.23893591108903e-21	PKM
1.53851791036102e-23	0.328474992772473	0.136	0.182	4.51308843825303e-19	LMNA
1.56563671706951e-23	0.942880889703549	0.122	0.095	4.5926387458517e-19	GNG11
1.70714944003382e-23	0.801735451901602	0.153	0.125	5.00775216739521e-19	CCNI
1.91016934134484e-23	0.670553744046622	0.221	0.194	5.60329074590094e-19	VCL
2.17393868674931e-23	0.42613692551927	0.128	0.097	6.37703174371043e-19	ARID1B
3.71385720668748e-23	1.32875988158385	0.108	0.084	1.08942287300971e-18	ERH
4.07347274729887e-23	0.985415409054932	0.162	0.137	1.19491249569265e-18	COX20
5.94749497687577e-23	0.577786730296103	0.3	0.286	1.74463817651674e-18	PSAP
7.10442216613493e-23	1.29057801967193	0.131	0.109	2.08401119821402e-18	CYR61
9.97375975879338e-23	0.901590628864808	0.149	0.123	2.92570268764445e-18	FHOD3
1.17667589070833e-22	0.535023890327786	0.297	0.283	3.45166105780383e-18	RPL3
1.37538079780411e-22	0.426836429096816	0.476	0.504	4.03454203227858e-18	FHL2
1.42072896636294e-22	0.989202313396189	0.104	0.079	4.16756634992904e-18	PPP2R1A
1.5075881255447e-22	0.577642647652429	0.368	0.379	4.42235900747283e-18	ACADVL
3.12322790926299e-22	1.12389887202883	0.107	0.083	9.16167674903206e-18	TSPO
3.3771224341198e-22	0.266722481864251	0.148	0.195	9.90645094824703e-18	TMBIM6
4.1983427645721e-22	0.913090089388494	0.176	0.152	1.23154186655958e-17	KIF5B
5.28301807568344e-22	0.855604779468254	0.27	0.262	1.54972052232098e-17	TMA7
7.2083980262628e-22	0.718557459922228	0.125	0.098	2.11451147702393e-17	MYO18B
1.08810797887708e-21	0.699600279798627	0.243	0.222	3.19185594523802e-17	ARGLU1
1.11260327995807e-21	0.829287800098155	0.154	0.128	3.26371046142901e-17	PRDX6
1.39883860676983e-21	0.838974367984709	0.187	0.163	4.10335316909861e-17	SYNPO2
2.85257969030899e-21	1.03568650925903	0.108	0.084	8.3677572635524e-17	MT1E
3.53111716157808e-21	1.07729528307953	0.116	0.092	1.03581790817732e-16	TBCA
4.52851545122859e-21	0.404340502077528	0.081	0.112	1.3283947224634e-16	RAD23A
8.58185052029776e-21	0.930514580915533	0.218	0.203	2.51740003162414e-16	TPI1
9.48018984624685e-21	0.302905152030557	0.087	0.119	2.78091888949805e-16	TOM1L2
1.78308767818564e-20	1.26177219643866	0.107	0.085	5.23050939518977e-16	KIF22
2.44042357330657e-20	0.690993319424301	0.16	0.134	7.1587385099375e-16	RHOQ
2.80830399408843e-20	1.00102030359996	0.109	0.086	8.23787893625901e-16	NENF
3.93345821641171e-20	0.850552216292303	0.154	0.129	1.15384063320221e-15	PSMD8
5.32046763498101e-20	0.846759571721646	0.107	0.083	1.56070597604533e-15	SYNPO
6.61888843186237e-20	1.29846223477193	0.105	0.083	1.94158473260251e-15	MRPS7
7.16303552352115e-20	0.318913594225437	0.086	0.116	2.1012048404697e-15	IRF2BP2
9.24082153449278e-20	0.288561697034822	0.073	0.1	2.71070258892811e-15	CTSL
1.02902572077727e-19	1.09753346247572	0.112	0.089	3.01854404932804e-15	SDCBP
1.17573324352259e-19	0.74525145400281	0.15	0.125	3.44889589654917e-15	HIPK3
4.10159549827575e-19	0.877555060026206	0.116	0.093	1.20316202346421e-14	JUND
4.20409493119951e-19	1.02461025978625	0.114	0.091	1.23322920711806e-14	JAK2
4.34768636011063e-19	1.27806046099364	0.111	0.09	1.27535031687485e-14	VPS29
2.62218541805467e-18	1.20489197988316	0.108	0.088	7.69191870532158e-14	PSMA1
3.45740819550174e-18	0.452893191091228	0.109	0.145	1.01419612006848e-13	HERPUD1
3.8903838693709e-18	0.367935053973825	0.09	0.12	1.14120520424126e-13	FBXW5
6.99134624361795e-18	0.661966518993983	0.138	0.114	2.05084150710289e-13	ALPK3
7.29401309758739e-18	1.02606868070039	0.12	0.099	2.13962580204629e-13	EIF1AX
1.50181094750139e-17	0.839047527590834	0.152	0.131	4.40541223340059e-13	GPX4
2.36397982920323e-17	1.36115141851249	0.173	0.162	6.93449843098476e-13	MINOS1
2.66476879276638e-17	1.42162124588344	0.122	0.104	7.81683277670091e-13	SHFM1
3.23774358158058e-17	0.487267649703345	0.074	0.101	9.49759702220847e-13	PAIP2
9.81479127487189e-17	1.04002259584353	0.147	0.128	2.87907087257092e-12	ETFA
3.98927980247478e-16	0.875341251558265	0.138	0.117	1.17021533725795e-11	NEK7
1.45270521040817e-15	0.57171963425337	0.187	0.165	4.26136546421133e-11	AHNAK
1.59989635085406e-15	0.986965534595299	0.112	0.093	4.6931359555953e-11	HMGN2
1.6502090755568e-15	0.902579049807773	0.166	0.149	4.84072330223833e-11	DYNLL1
2.19315920499473e-15	0.280714293098261	0.088	0.115	6.43341321193153e-11	CD46
2.53846659541868e-15	0.957939834378762	0.11	0.091	7.44633791100116e-11	YWHAQ
2.91849047063641e-15	0.497662451080302	0.08	0.105	8.56109994656483e-11	PCNP
3.21981543481109e-15	0.863139592023901	0.15	0.131	9.44500659647484e-11	EIF5
3.3960236647461e-15	-0.485371918024351	0.157	0.189	9.96189581816622e-11	ID1
4.67971214763869e-15	1.53765154020038	0.121	0.106	1.37274676138833e-10	ATP5F1
6.2880450408262e-15	0.801712744591621	0.119	0.099	1.84453513227596e-10	RAB21
6.45915019930952e-15	0.686288556884253	0.285	0.286	1.89472711946546e-10	EIF1B
7.65027696607872e-15	0.920050073700131	0.112	0.093	2.24413224522953e-10	CALM3
8.14460677080089e-15	0.663978151769651	0.12	0.099	2.38913895014673e-10	EPAS1
8.36771596527352e-15	0.562264468486179	0.087	0.115	2.45458580125334e-10	LARP7
1.02965239911831e-14	0.636923173942505	0.181	0.162	3.02038234757365e-10	RPSA
1.72511337898923e-14	0.603049096885022	0.141	0.119	5.060447585927e-10	DKK3
1.75112645772198e-14	0.441085836955319	0.079	0.103	5.13675435108165e-10	LBH
3.31679410841977e-14	0.757864853298959	0.2	0.186	9.72948383763855e-10	PPP1CB
4.91585471826054e-14	0.291458253688533	0.122	0.154	1.44201682305455e-09	GAS6
5.54276751643962e-14	0.52284885270962	0.247	0.231	1.6259154232724e-09	OBSCN
6.17536406238251e-14	0.594958159580988	0.136	0.115	1.81148129405929e-09	KIF1C
6.39012172837447e-14	0.527228926130045	0.246	0.232	1.87447830780137e-09	RPS8
1.08598227598265e-13	0.289027775096899	0.11	0.139	3.1856204083675e-09	ARPC2
1.20256903651286e-13	0.289189105498992	0.181	0.226	3.52761601170683e-09	PABPC1
1.41744959835272e-13	1.04589942251251	0.121	0.105	4.15794665180787e-09	SNRPG
2.08354442908313e-13	1.10813774803803	0.11	0.093	6.11186922827247e-09	SRP9
2.09708448258239e-13	0.334143714442569	0.156	0.196	6.15158762120718e-09	JUN
2.28983780772594e-13	0.339893001363487	0.099	0.127	6.71701022518329e-09	RSRC2
2.39187492329763e-13	0.77236057608331	0.171	0.155	7.01632590000125e-09	HNRNPK
7.85001321207781e-13	0.739592610201426	0.139	0.121	2.30272287563091e-08	MIR99AHG
9.24114447110128e-13	0.752018533479221	0.1	0.082	2.71079731915285e-08	RAD21
1.05436900328714e-12	0.657665394142548	0.244	0.238	3.09288603424248e-08	UGP2
1.13790773818001e-12	0.510341445689616	0.323	0.327	3.33793855917723e-08	SPTBN1
1.52411693713305e-12	0.636032510000871	0.165	0.147	4.47084462338608e-08	DYNC1H1
1.62823913414722e-12	0.347640750125418	0.213	0.266	4.77627667610747e-08	ZBTB20
2.26579031339059e-12	0.332521734207125	0.137	0.171	6.64646930529995e-08	PRKAG2
2.9566748806775e-12	1.27854365198842	0.164	0.157	8.67311009497938e-08	ATP5D
6.65756163346391e-12	0.992105618366419	0.188	0.181	1.9529291295603e-07	CAPZA2
9.02854080820256e-12	0.266510932024179	0.194	0.239	2.64843216067814e-07	MEF2A
9.88179408386757e-12	0.300208687971215	0.29	0.364	2.89872547656171e-07	HSPB3
1.16133717574337e-11	0.600761697414567	0.191	0.176	3.4066664713256e-07	HADHA
1.17066053233512e-11	0.77487036737989	0.112	0.095	3.43401560555184e-07	YWHAB
1.71347290302944e-11	0.896778477437391	0.112	0.097	5.02630141374655e-07	YAF2
1.72443038904579e-11	0.424171633094551	0.149	0.186	5.05844410322691e-07	CAV2
3.3651738688197e-11	0.646603236919028	0.131	0.114	9.87140102679571e-07	CLIC5
3.650183057136e-11	0.339170016825792	0.141	0.175	1.07074469798027e-06	ASPH
3.70126222488024e-11	0.724804260454018	0.143	0.127	1.08572826104637e-06	AP1S2
4.34337858969171e-11	0.431586931431855	0.15	0.186	1.27408667550017e-06	HACD1
4.5940499472165e-11	0.293929740899196	0.137	0.168	1.34761861151649e-06	ZRANB2
6.30501875024594e-11	0.944779517029716	0.126	0.112	1.84951420019714e-06	KLHL31
1.34739989499864e-10	0.408874724005387	0.107	0.133	3.95246285198901e-06	MRPS5
1.38399746387307e-10	0.413900924340772	0.09	0.113	4.05981816052526e-06	PPIG
1.96559585193056e-10	0.930512781489812	0.133	0.12	5.76587887205312e-06	PET100
2.43082499414634e-10	0.834219731014975	0.134	0.12	7.13058203782888e-06	LRPAP1
2.45261186939241e-10	0.496248650555043	0.099	0.124	7.19449165767568e-06	BLOC1S1
7.29330770663792e-10	0.497677900016531	0.08	0.101	2.13941888266517e-05	AGL
7.2986263189977e-10	0.855043842118255	0.131	0.118	2.14097904441478e-05	GUK1
7.91604519261023e-10	0.280168903562272	0.088	0.109	2.32209269680028e-05	MARCH7
9.94950123314215e-10	0.377076423133062	0.081	0.102	2.91858669172992e-05	PDIA6
1.12426599865684e-09	1.04939563161115	0.147	0.137	3.29792188045998e-05	C4orf3
1.16080364282523e-09	0.655185617733247	0.113	0.098	3.40510140586354e-05	UBE3A
1.3823139973284e-09	0.817870304093431	0.105	0.091	4.05487987976313e-05	PCBP1
1.45969885073382e-09	0.714723095214374	0.138	0.124	4.28188060874257e-05	DDX3X
1.49003458635665e-09	0.34977688199693	0.1	0.123	4.37086745561859e-05	SARAF
1.72851120670572e-09	0.757272711477128	0.157	0.145	5.07041477375057e-05	WNK1
2.3911235382202e-09	0.336776242736901	0.108	0.132	7.01412178701515e-05	TRA2B
3.67661145737973e-09	0.480972456758233	0.114	0.098	0.000107849720490777	FILIP1L
3.88183883240443e-09	0.563333994566109	0.088	0.11	0.000113869860309752	COPS6
4.60027639937976e-09	1.03464590231974	0.117	0.105	0.000134944507899406	SNRPD2
4.73670043196332e-09	0.968721681564909	0.114	0.102	0.000138946370471212	SDHC
5.13063176416008e-09	0.868989892125804	0.119	0.106	0.000150501952169872	ATP6V0E1
5.52735459756809e-09	0.678189738636892	0.119	0.105	0.000162139419765062	MYPN
1.06559822289448e-08	0.30197791014327	0.103	0.125	0.000312582582703866	SGCD
1.73587039530655e-08	0.338044259494254	0.151	0.182	0.000509200221759223	ARHGAP5
1.92000994087205e-08	0.287436281983262	0.097	0.118	0.000563215716055406	NUFIP2
2.04828637525663e-08	0.369082382489736	0.086	0.105	0.000600844325317779	NR3C1
4.59251196528244e-08	0.376124367946878	0.423	0.508	0.00134716745989595	PDK4
5.38103711977154e-08	0.485924453980553	0.115	0.14	0.00157847342871378	RPL3L
5.94998500047785e-08	0.563089033683336	0.119	0.106	0.00174536860004017	TRAK2
7.0680743379295e-08	-0.443514156618457	0.14	0.114	0.00207334892628824	TRDN-AS1
8.60422759800004e-08	0.535236581331989	0.131	0.118	0.00252396412359733	TXLNB
1.22803307747351e-07	0.333441664942266	0.261	0.32	0.00360231222946079	CRIP2
1.27254635329023e-07	0.898308517739671	0.102	0.09	0.00373288747274155	IDH3A
2.12330751720129e-07	0.35248890848636	0.345	0.357	0.00622851027095826	BSG
2.79568810010092e-07	1.10570564596367	0.091	0.114	0.00820087147283605	LINC00998
2.93512986442342e-07	0.788827727296667	0.125	0.115	0.00860990994429965	BNIP3
3.89121000614722e-07	0.565009324260552	0.089	0.108	0.0114144754320323	KRT10
4.68242846505484e-07	0.325997941020715	0.216	0.258	0.0137354356593919	CIRBP
6.4789692258172e-07	0.325127325237262	0.121	0.144	0.0190054083270122	LTBP4
8.83841459271858e-07	1.0741579838348	0.129	0.122	0.0259266053662807	SUMO1
1.15606497301508e-06	0.42712326234028	0.155	0.185	0.0339120099184242	FGF12
1.19876896873347e-06	0.295975290926377	0.172	0.203	0.0351646889288275	HNRNPA3
1.21429933065788e-06	0.395815342438696	0.13	0.155	0.0356202565655182	DNAJB6
1.85025767957352e-06	0.273532747314379	0.184	0.216	0.0542754587726095	CSNK1A1
2.24459072275376e-06	0.313572100377119	0.088	0.105	0.0658428242612589	USP28
2.39455161858791e-06	0.468194277161598	0.124	0.147	0.0702417771796578	HP1BP3
2.4963790981251e-06	0.27738079429461	0.219	0.259	0.0732287844644017	HNRNPDL
2.72611054207742e-06	0.292414252179453	0.121	0.142	0.079967726641299	NFKBIA
3.03092358756131e-06	0.461648697647594	0.264	0.268	0.0889091125175234	PRKAA2
3.20597862742996e-06	0.286802430196255	0.093	0.11	0.0940441770570305	AFF4
4.49504242651761e-06	0.429000200135834	0.086	0.103	0.131857574539468	PREPL
4.85426333238564e-06	0.761026922462419	0.16	0.155	0.1423949605922	SQSTM1
5.1802720604372e-06	0.443932055363024	0.146	0.173	0.151958100620865	C11orf58
5.87894839212765e-06	0.487745300264537	0.146	0.136	0.172453072134672	NFE2L1
6.3755642471069e-06	0.254663036548345	0.092	0.109	0.187020801624634	MAP4K4
6.52535550995357e-06	0.4890972694832	0.164	0.154	0.191414778528978	FNIP2
8.35149122252221e-06	0.588172301858958	0.262	0.273	0.244982643521467	RPL31
8.57773744536115e-06	0.528422173893285	0.089	0.106	0.251619350222224	DDX18
9.99686773636308e-06	0.317341093268802	0.241	0.231	0.293248118178474	MT-ND6
1.07421733548966e-05	0.309535910659571	0.088	0.103	0.315110913192538	H2AFY
1.3400985920101e-05	0.375315186651139	0.095	0.112	0.393104520980242	SPTAN1
2.03591424675651e-05	0.640784332997876	0.151	0.145	0.597215085143555	LIMCH1
2.20455873168223e-05	0.433299392600198	0.125	0.147	0.646685258351666	GOLIM4
2.20514586828613e-05	0.769636435816181	0.187	0.188	0.646857489003052	ANAPC16
2.20799213098805e-05	0.297652630665838	0.129	0.149	0.647692411704036	ARHGEF12
2.23993253084854e-05	0.736319419979114	0.103	0.094	0.657061808599112	DYNC1LI2
2.72357776312606e-05	0.463765231885193	0.305	0.322	0.798934301035398	TPM2
3.00949207735337e-05	0.982674593563537	0.087	0.105	0.882804405970838	NGFRAP1
3.23961535967969e-05	0.419156786069353	0.098	0.115	0.950308769608441	TMBIM4
3.32771728824369e-05	0.772352706820305	0.083	0.1	0.976152589333404	DNAJC19
3.53558565182521e-05	0.471418829044655	0.133	0.124	1	JPX
3.58739461437982e-05	0.984545990229733	0.139	0.135	1	REXO2
3.9921291305337e-05	0.380055862809274	0.232	0.23	1	CD59
4.16465189019903e-05	0.830406410161212	0.139	0.134	1	SNX3
4.53148036941341e-05	0.388578885426797	0.095	0.111	1	SLC38A1
5.81460410236504e-05	0.294830219033113	0.091	0.106	1	TRIM63
7.00849604837708e-05	0.279694333567135	0.115	0.133	1	RBM25
7.03804834582328e-05	0.544947479994721	0.103	0.121	1	UBXN4
7.40350591739681e-05	0.955725299905657	0.115	0.109	1	ATP6V1G1
8.52138172468686e-05	0.781988774075488	0.12	0.114	1	HMGN1
9.01066749820264e-05	0.750460443955798	0.17	0.169	1	TMEM59
9.67633810826019e-05	0.290298067340954	0.329	0.396	1	PALLD
9.69129511048931e-05	0.556032676171911	0.12	0.141	1	SPCS2
0.000103835905899287	-0.268801810277455	0.987	0.974	1	MT-CO3
0.000126718472599403	0.435897998436927	0.137	0.16	1	PAPOLA
0.000165050779326784	0.370853598874581	0.111	0.128	1	NDRG2
0.000244518530423318	0.778559606957932	0.208	0.216	1	UBE2B
0.000267806099255078	0.367501098491838	0.155	0.179	1	SF3B1
0.000306881412072327	0.364450995078739	0.093	0.107	1	NFIC
0.000372019397321729	1.3070398025346	0.12	0.118	1	C19orf70
0.000425357549636954	0.259483872913216	0.102	0.116	1	BPTF
0.0004372166823823	0.97363886599524	0.127	0.124	1	DYNLT1
0.000462402811765349	0.282773013374658	0.119	0.135	1	RERE
0.000543349807901466	0.416510424998606	0.09	0.103	1	CLTC
0.000544856333449602	0.486158418631292	0.134	0.128	1	MAP1B
0.000688566317186588	0.747348538705894	0.1	0.094	1	CLIP1
0.000776891608574698	0.389168389408045	0.107	0.122	1	LRRFIP2
0.000781933518340792	0.662340917731877	0.123	0.118	1	CD9
0.000837994891340294	0.359256729450551	0.19	0.186	1	FTX
0.000949200758319411	0.598968016252669	0.125	0.12	1	ATP13A3
0.00104425326823908	0.368165347747472	0.138	0.157	1	GABARAPL1
0.00112448530867971	0.827236859586898	0.123	0.119	1	ENY2
0.00115722935770015	0.457669156368205	0.23	0.23	1	MTRNR2L12
0.00116162120453809	1.00098879484686	0.12	0.118	1	CAMTA1
0.00119446367142824	0.605379429182883	0.089	0.103	1	NSRP1
0.00124951434530735	0.378745464967728	0.102	0.116	1	EIF4A1
0.00134485597163786	0.396534081923859	0.111	0.127	1	NCKAP1
0.00138741741030728	0.414152105448326	0.114	0.13	1	CDC42
0.00147073154701571	0.472652934524391	0.175	0.172	1	TCF4
0.00151905738610633	0.252768666587899	0.088	0.1	1	PLEC
0.00169666672740367	0.766517286405852	0.107	0.103	1	PJA2
0.00190907364979611	0.279490486931055	0.164	0.185	1	TNS1
0.00194088982866891	0.594036783044932	0.091	0.104	1	PSMC6
0.00211051784911364	0.697236581909876	0.132	0.129	1	CCSER2
0.00219071826288696	0.614257311188932	0.087	0.1	1	IER3
0.00246821638307769	0.365336794105524	0.094	0.107	1	PAFAH1B1
0.00327286529501669	0.273578005902814	0.204	0.204	1	FABP5
0.0033124788606925	0.721127244680921	0.101	0.096	1	ARF1
0.00340269230802588	0.366147710321894	0.111	0.125	1	LAMB2
0.00357902609562213	0.650756856678242	0.102	0.097	1	SSR3
0.0038045518624569	0.631671480799663	0.18	0.183	1	CNBP
0.00396258853392127	0.476021415756924	0.176	0.176	1	HLA-C
0.00416752229596404	0.535838160571698	0.104	0.119	1	TANC1
0.00454956382094943	0.899603154431294	0.153	0.156	1	PFKM
0.00472070798271797	0.811859692857531	0.1	0.096	1	ADH5
0.00504558118936134	0.430123122074676	0.159	0.181	1	PDE1C
0.00526760576488098	0.474013664330038	0.18	0.207	1	SEC62
0.00600345548091835	0.590784366721062	0.125	0.122	1	KIF1B
0.00714462535866007	0.555500506852742	0.125	0.121	1	VPS13C
0.00718866371529108	0.576059617184263	0.114	0.11	1	HNRNPC
0.00767229159690173	0.359873461227943	0.12	0.134	1	RAC1
0.00809293316517894	0.434737005249074	0.091	0.102	1	RABGAP1L
0.00850908099085797	0.719563687604177	0.106	0.103	1	HNRNPM
0.00962531361894393	0.748606120965298	0.1	0.097	1	CSTB
0.010627757261429	0.824970006845895	0.101	0.099	1	TAF7
0.0114203706801387	0.538203316365653	0.221	0.231	1	MBNL1
0.0122892877692165	0.252813559050561	0.096	0.106	1	STOM
0.0132896758297105	0.357361250505211	0.113	0.126	1	KAT6B
0.0135811073601209	0.822678223652686	0.108	0.107	1	HSPA1A
0.015363945344673	0.670322745076761	0.122	0.138	1	HES4
0.0165724066051613	0.561442459883823	0.2	0.208	1	CAV1
0.0191426098252732	0.415026736985071	0.096	0.107	1	RHOA
0.0194051958108157	0.680868893756569	0.1	0.097	1	OCIAD1
0.0195902725754447	0.576108310495358	0.104	0.101	1	TSC22D3
0.0207539163902804	0.615498610961571	0.123	0.121	1	GJA1
0.0222647272693299	0.617326940710128	0.138	0.137	1	ITGAV
0.0256857902157451	0.271665268210163	0.112	0.123	1	MYH9
0.0272153957608102	0.5994506491613	0.113	0.111	1	SH3RF2
0.02746108031132	0.441791990108928	0.104	0.115	1	SH3GLB1
0.0287493777652621	0.729398261398653	0.099	0.111	1	MORF4L2
0.0296525430452444	0.660168867829339	0.102	0.114	1	RHEB
0.0311296530126691	0.331862936005971	0.176	0.176	1	FRY
0.0311395281809179	0.284756552283762	0.093	0.101	1	TEAD1
0.0373086704195667	0.521143160571666	0.139	0.14	1	SCN7A
0.0424250185944623	0.560615667514842	0.107	0.104	1	UACA
0.0449997700228945	0.756432489443044	0.124	0.14	1	MRPS21
0.0466940052569784	0.440181871338561	0.13	0.128	1	TRIM54
0.0469463757530526	0.576353098770825	0.12	0.118	1	TACC1
0.0484557342180709	0.397739607798025	0.126	0.139	1	ANXA11
0.0516794640557329	0.289645482280467	0.211	0.235	1	RPLP0
0.0542717241802205	0.405944817287409	0.144	0.159	1	UBE2D3
0.0555903281731058	0.390969660180459	0.116	0.127	1	MCL1
0.0564643993194298	0.598898527340668	0.114	0.113	1	SET
0.0606816545703884	0.463074947270457	0.091	0.1	1	SMCHD1
0.0649377359048589	0.351224176319184	0.148	0.162	1	USP53
0.0654018901187329	0.340386806149422	0.145	0.159	1	POPDC2
0.0684493561093097	0.535646968732806	0.108	0.119	1	PPP1R3A
0.0753808706525136	0.452122942178885	0.159	0.161	1	TAGLN
0.0758054741850594	-0.425667578769805	0.961	0.929	1	MT-ATP6
0.0796052147299786	0.552964457707098	0.103	0.113	1	BCAP29
0.105489323153138	0.51923764344845	0.111	0.11	1	RASAL2
0.126085757244819	0.294021480881001	0.359	0.415	1	SLMAP
0.127168444448736	0.378927561199078	0.14	0.153	1	GLUL
0.128042099227766	0.418664236459609	0.106	0.115	1	PHF20L1
0.128555464903773	0.398359104799938	0.106	0.105	1	ARIH2
0.150857738848408	0.390437039700011	0.164	0.167	1	SFPQ
0.16674253235838	0.458007605882733	0.111	0.12	1	TCF25
0.188392048356252	0.424874988062154	0.095	0.102	1	CTNNA3
0.194692089710317	0.418003690912805	0.117	0.127	1	TUBB
0.197228912865201	0.419212136642571	0.118	0.127	1	CTNNA1
0.199182101496833	0.708173668613189	0.111	0.113	1	ARID5B
0.200671864445902	0.503133035619147	0.135	0.138	1	GOLGB1
0.207403670785408	0.811439344741019	0.111	0.113	1	AP2M1
0.220528133238929	0.74092931449947	0.102	0.112	1	STK38L
0.241222824213417	0.572266470997125	0.109	0.11	1	CALU
0.241936266197244	0.611458948173565	0.13	0.142	1	ARL6IP4
0.250438403005024	0.707812364318407	0.099	0.1	1	TNNT1
0.275360718133405	0.328581784755183	0.163	0.177	1	GADD45G
0.276026545492679	0.546986634420686	0.117	0.118	1	LNPEP
0.277146512394869	0.424326917190169	0.16	0.165	1	NNT
0.329868154195849	0.730592480017441	0.118	0.122	1	COX6A1
0.369164093753544	0.542724986101225	0.123	0.133	1	SSR4
0.386489281203085	0.31281867430597	0.112	0.118	1	TUBB4B
0.405620386281243	0.495798622259939	0.095	0.101	1	CALCOCO2
0.407219907006861	0.68694052927672	0.105	0.108	1	H2AFV
0.483827522462721	0.372795255312976	0.172	0.185	1	HSP90B1
0.486859707849815	0.516575481926375	0.128	0.132	1	PDE3A
0.50017108391454	0.699297180780614	0.098	0.105	1	RNH1
0.510314076668445	0.396378522185239	0.1	0.106	1	KLC1
0.540671261169221	0.442385986089447	0.102	0.108	1	KIAA0232
0.557832189283094	0.525020813887091	0.112	0.115	1	AFG3L2
0.55856413524115	0.382150181327823	0.117	0.124	1	FNDC3B
0.575517792977938	0.338025648074463	0.28	0.308	1	QKI
0.577739156937286	0.667062472199296	0.14	0.152	1	LMOD3
0.582942126443914	0.411423179616748	0.121	0.124	1	IL6ST
0.583590373983235	0.291835220578146	0.426	0.499	1	CALD1
0.627287343241091	0.400097414209872	0.215	0.231	1	CAMK2D
0.64701650579745	0.638483676891895	0.133	0.14	1	UBE2H
0.647956739254791	0.447379635502276	0.1	0.105	1	TIMP2
0.665226914056129	0.507711742463555	0.108	0.11	1	KLF2
0.679798833906997	0.490105300967399	0.111	0.117	1	MSRB3
0.693533443243121	0.706043368474482	0.111	0.116	1	SUMO2
0.693585770416489	0.591953686391014	0.131	0.137	1	CYB5R3
0.699932349401677	0.450344424858917	0.1	0.105	1	USP47
0.72852085172806	0.564179125970563	0.158	0.169	1	HNRNPA1
0.730064867394438	0.262318280925336	0.384	0.442	1	KTN1
0.733365790464446	0.56011181871737	0.107	0.111	1	TPR
0.733548992169561	0.58012032341564	0.175	0.188	1	VAPA
0.739098384539894	0.271641219595078	0.187	0.198	1	A2M
0.774192703528562	0.39302796482177	0.112	0.117	1	UTRN
0.807965337396902	0.667135361392011	0.11	0.117	1	BZW2
0.822663420181866	0.596052935616719	0.217	0.241	1	LAPTM4A
0.850778108506266	0.708858585328406	0.115	0.121	1	REEP5
0.870614966259179	0.820966987809437	0.117	0.125	1	NR4A1
0.929345417911683	0.455333526689259	0.106	0.109	1	MYOM3
0.937621988550749	0.396583221355271	0.171	0.181	1	MTUS1
0.953599941793534	0.511763898970708	0.101	0.105	1	MTDH
