# Supplementary material for: Integrative Transcriptomics and Machine Learning Identify Macrophage-Associated Biomarkers in Hypertrophic Cardiomyopathy
Source: Int J Mol Sci. 2026 Jun 4;27(11):5102. doi: 10.3390/ijms27115102 (PMC13256712; doi:10.3390/ijms27115102)
Supplement: Supplementary file 1 [file ijms-27-05102-s001.zip › Supplement table S3 DEG_T_cell_HCM_vs_Normal.csv]

p_val	avg_log2FC	pct.1	pct.2	p_val_adj	gene
3.78121917097998e-127	3.72745337330053	0.996	0.766	1.10918283161527e-122	MYL2
1.70583386336699e-118	3.4873706468784	0.951	0.302	5.00389305480073e-114	ACTA1
1.04002149658184e-115	3.06184081611696	0.969	0.511	3.05079905807318e-111	TNNI3
4.44350792425736e-109	2.82522199723348	0.961	0.312	1.30345861450165e-104	ACTC1
5.72364808041002e-95	1.97877458623983	0.979	0.579	1.67897492790747e-90	TPM1
3.16233953010269e-92	-6.99336518981356	0.008	0.492	9.27640677760323e-88	PLA2G2A
2.29431007285412e-90	3.69052860475786	0.848	0.246	6.73012916771028e-86	MYL12A
2.8771271429798e-88	2.46925958003868	0.912	0.411	8.43976476121694e-84	TNNC1
3.50457671827082e-87	-1.1432975777485	1	1	1.02803253453756e-82	MALAT1
4.84405647326961e-86	2.18568295294528	0.931	0.452	1.42095552586891e-81	TCAP
1.23235662081293e-83	-1.55144374472069	0.831	1	3.61499491149266e-79	MT-ND3
2.43807940175539e-78	2.20201114921933	0.9	0.489	7.15186211710925e-74	CRYAB
3.3331254007034e-77	1.70354724843381	0.964	0.601	9.77739005042336e-73	TNNT2
6.14437313189765e-77	-1.65185796474927	0.73	0.984	1.80239041451086e-72	MT-ND2
2.14976792500501e-71	1.63322759092516	0.973	0.545	6.3061292312097e-67	MYH7
5.12107264653066e-71	1.86170214833162	0.915	0.436	1.5022154501333e-66	MB
5.27836550672583e-70	-1.21548880656635	0.925	0.994	1.54835573774295e-65	MT-ND4
8.32048206260146e-66	-1.19875537197053	0.965	1	2.44073020824351e-61	MT-CO2
1.45743389762188e-65	-1.26112291691478	0.897	0.997	4.27523659528402e-61	MT-CYB
2.5537746142558e-63	-1.12900838728618	0.987	0.997	7.49124245345796e-59	MT-CO3
6.08430364380147e-63	2.72240475411984	0.779	0.321	1.78476963087272e-58	NDUFA4
2.12242125346621e-61	2.46595460826588	0.776	0.293	6.22591050491778e-57	CSRP3
9.31285734352257e-61	2.40380861141588	0.78	0.293	2.73183357314891e-56	MYL3
5.58968864037146e-58	2.38596163109087	0.769	0.312	1.63967926576656e-53	COX6A2
7.04045181277421e-58	-7.54926409385827	0.003	0.315	2.06524613475919e-53	RARRES1
6.4057191696762e-55	2.83381467758461	0.7	0.24	1.87905366123282e-50	COX6C
5.10736649054636e-54	2.72338917705744	0.687	0.193	1.49819488633687e-49	PTGDS
8.66666752515739e-54	-0.862022244338214	0.999	1	2.54228025182967e-49	MT-CO1
2.80849767899865e-53	2.5802119311174	0.726	0.274	8.23844709157464e-49	COX7C
9.69356375575257e-53	-1.21751807757111	0.945	0.991	2.84350999211246e-48	MT-ATP6
1.52865114821048e-52	2.41432574271972	0.748	0.327	4.48414527816061e-48	COX7A1
6.53865987136741e-52	-2.71217976204691	0.207	0.629	1.91805048666692e-47	CFD
2.19223547285831e-50	-2.82043729000051	0.233	0.632	6.43070353608257e-46	APOD
2.41757339332337e-49	-1.29587323654092	0.674	0.96	7.09170979197477e-45	MT-ND1
8.54342286672841e-46	2.36749714762206	0.668	0.224	2.50612766372611e-41	COX4I1
4.08219659014141e-44	-3.42496285164321	0.186	0.539	1.19747154775208e-39	DCN
3.97970229950249e-42	2.61478281572996	0.623	0.199	1.16740587253606e-37	COX7B
4.09003066204252e-42	-3.84799369371698	0.066	0.386	1.19976959440355e-37	ADH1B
7.52274885721957e-42	2.5741539763723	0.612	0.193	2.20672314977679e-37	NDUFA1
3.14995735593854e-40	2.59301152756891	0.594	0.184	9.24008490791012e-36	FABP3
7.65817867483561e-40	2.62564902068192	0.602	0.193	2.24645013247628e-35	UQCRQ
3.61992678048064e-39	-3.41634913894211	0.034	0.312	1.06186932178619e-34	CD2
4.57079804859548e-39	2.11409343888027	0.655	0.277	1.340797899575e-34	UQCRB
5.60401823878599e-38	1.41526205891448	0.795	0.34	1.64388271016548e-33	ANKRD1
1.48187817081005e-36	2.25126139306748	0.625	0.259	4.34694142625421e-32	COX5B
7.25091683319601e-36	1.70609678044689	0.702	0.343	2.12698394384972e-31	SLC25A4
2.97914465555885e-35	1.2749317867101	0.785	0.449	8.73902293261633e-31	DES
6.80839708933699e-35	-5.5231028732184	0.004	0.202	1.99717520218611e-30	CD3D
1.1199663622704e-34	1.50895782464614	0.763	0.477	3.285309327084e-30	RPLP1
1.40793776010527e-34	2.65921114466666	0.524	0.146	4.13004462549279e-30	UQCR10
9.10056441434843e-34	2.47716609801637	0.555	0.19	2.66955956530497e-29	MGST3
1.62501581063733e-33	2.24884856301549	0.566	0.181	4.76682137892354e-29	NDUFA13
7.01314999158407e-33	2.18819853864377	0.579	0.231	2.05723741853127e-28	CKM
8.18173788029082e-33	3.09938714433018	0.488	0.131	2.40003098980451e-28	ATP5L
1.47750633041395e-32	1.95890233724626	0.612	0.268	4.33411706963627e-28	HSPB1
9.02229623085817e-32	2.92617270748215	0.476	0.118	2.64660037635994e-27	NDUFB4
3.20071485388582e-31	2.48665402083501	0.514	0.168	9.38897695238866e-27	MDH1
6.07561971372756e-31	1.53888064243521	0.649	0.28	1.78222228682484e-26	PLN
8.50797872297486e-31	4.78469344187015	0.365	0.028	2.49573047859744e-26	MYL7
4.51062230165826e-30	3.23254750839397	0.463	0.134	1.32314594596844e-25	C14orf2
6.78155904067614e-29	2.77794218942709	0.433	0.087	1.98930252899194e-24	S100A1
1.31711622571144e-28	2.39263868851005	0.508	0.178	3.86362873650194e-24	COX7A2
2.72514707121385e-28	-3.12773839910651	0.021	0.221	7.99394641869871e-24	MGST1
1.33854277842538e-27	3.23640378059231	0.399	0.075	3.92648138623301e-23	COX8A
7.17834150693766e-27	2.24116405967855	0.49	0.162	2.10569469764509e-22	UQCRH
8.45766023711644e-27	2.54511162055141	0.445	0.125	2.48097005395574e-22	UBB
1.09093256655658e-26	-3.26344683030767	0.021	0.212	3.20014159073706e-22	C3
2.05574129465153e-26	-1.70462646679004	0.771	0.903	6.03031151373081e-22	NEAT1
3.47356368106892e-26	2.19817836641016	0.49	0.171	1.01893517020476e-21	COX6B1
6.64689281983984e-26	2.42872835315709	0.497	0.209	1.94979953977182e-21	ATP5J
7.74465216728974e-26	3.07900580523246	0.395	0.084	2.27181626675277e-21	NDUFAB1
1.66040597691192e-25	3.40760575131218	0.376	0.075	4.87063489267342e-21	ATPIF1
3.80112882529423e-25	2.01023144292593	0.521	0.212	1.11502312961181e-20	LDHB
1.21282683758879e-24	-5.13833795941825	0.008	0.159	3.55770624538295e-20	PDGFRB
1.59852752981354e-24	2.94210827773135	0.407	0.115	4.68912065595505e-20	ATP5G3
1.64134316296898e-24	-2.5673585393841	0.044	0.255	4.8147160342532e-20	C1R
2.7408088941865e-24	2.82748897382067	0.434	0.15	8.03988881020667e-20	ATP5I
3.06212873987352e-24	2.03548425248278	0.51	0.224	8.98244844554499e-20	RPL35A
7.93140158552438e-24	2.16638587350758	0.46	0.153	2.32659734109772e-19	NDUFB2
1.21970718928614e-23	1.47000665322569	0.603	0.321	3.57788906905196e-19	GAPDH
1.5444562008118e-22	-3.8254904763843	0.018	0.178	4.53050781946135e-18	PTPRC
2.3333396091684e-22	3.40332064383074	0.332	0.059	6.84461840953459e-18	PGAM2
2.36805428862107e-22	1.80843482601044	0.511	0.224	6.94645045024105e-18	RPS14
2.86633021356881e-22	-10.2719838932607	0	0.118	8.40809304848276e-18	CCL21
2.97103670040865e-22	2.23235367794226	0.43	0.14	8.71523905697872e-18	CHCHD10
5.09807182627056e-22	1.70875576630774	0.536	0.246	1.49546838951821e-17	LGALS1
1.15812611346309e-21	1.85558958434546	0.505	0.218	3.39724714123263e-17	UQCR11
4.19641595075076e-21	-3.60167102091884	0.01	0.15	1.23097665499323e-16	SRPX
1.58889736668296e-20	2.67192405039809	0.377	0.112	4.6608715354278e-16	ATP5B
1.88414982847752e-20	1.90209344459231	0.441	0.159	5.52696510685595e-16	ACTN2
3.20722172292944e-20	2.13084978872989	0.417	0.15	9.40806420204122e-16	CKMT2
3.33675490477496e-20	-1.16562321027715	0.324	0.629	9.78803683766687e-16	MT-ND4L
3.79033543702645e-20	2.27615011347038	0.414	0.15	1.11185699709734e-15	SLC25A3
7.95691026406355e-20	1.90925430666096	0.412	0.131	2.3340800568604e-15	MYL9
8.19038160152014e-20	-2.20269942932075	0.056	0.249	2.40256653898992e-15	SERPING1
2.387115711135e-19	1.07761173428617	0.67	0.43	7.00236522704341e-15	RPL10
2.50578459047976e-19	1.56776753735519	0.429	0.128	7.35046851771334e-15	XIST
2.61620404423507e-19	2.71398513371817	0.354	0.106	7.67437294335916e-15	ATP5A1
2.70155574916303e-19	1.94036612700709	0.45	0.193	7.92474363459484e-15	COX5A
3.02148921962894e-19	2.57571441029286	0.36	0.109	8.86323647685952e-15	ATP5O
4.88148907347593e-19	1.93095219864534	0.44	0.174	1.43193600481343e-14	NDUFS5
7.69879687037632e-19	2.68090886269735	0.32	0.069	2.25836507395619e-14	PHPT1
8.07862892709479e-19	1.42322215662096	0.537	0.274	2.36978500947399e-14	SERF2
1.04076029768488e-18	1.81172800580258	0.44	0.181	3.05296625722882e-14	RPL39
1.7605762030908e-18	1.97881638172587	0.415	0.162	5.16447423414655e-14	CYCS
1.20884548618174e-17	1.98137549134099	0.407	0.159	3.54602734916552e-13	SRP14
1.29852862300752e-17	3.48053274165243	0.283	0.059	3.80910386273025e-13	ATP5G1
3.1146134323804e-17	1.90772539762469	0.407	0.159	9.13640704254468e-13	NDUFB1
3.39785398761447e-17	2.29859053073489	0.336	0.097	9.96726488726828e-13	PRDX2
4.88792642669457e-17	2.30882855049709	0.326	0.09	1.43382433800658e-12	EIF3K
5.26822831186777e-17	2.41750745202072	0.337	0.106	1.54538209300329e-12	POLR2L
6.17661306390632e-17	2.49521901587929	0.313	0.084	1.81184767616628e-12	UBL5
6.84736180824012e-17	1.21489269422568	0.594	0.371	2.00860511282916e-12	RPL34
2.86359306593265e-16	2.21209266615373	0.384	0.165	8.40006389960683e-12	USMG5
3.28376793358405e-16	1.85800905565019	0.415	0.184	9.63260485637544e-12	CALM2
4.04535154760915e-16	-1.59260561624151	0.086	0.28	1.18666342297567e-11	GPX3
4.95553556965131e-16	1.01374607054955	0.666	0.486	1.45365680400152e-11	RPL41
5.77051962631331e-16	-3.01719520870855	0.018	0.14	1.69272422718275e-11	CD163
7.08450712468149e-16	-1.76149969033674	0.151	0.361	2.07816931995407e-11	ABCA8
8.25532820572573e-16	2.99500379653991	0.265	0.056	2.42161797586759e-11	COX17
1.11777352558447e-15	-1.57317977888321	0.126	0.336	3.27887685994949e-11	SERPINF1
1.19535461216027e-15	2.94777897064737	0.286	0.078	3.50645321931094e-11	ATP5C1
2.26624205072721e-15	-1.89316942888559	0.094	0.277	6.64779443160319e-11	KCNQ1OT1
2.32433357929051e-15	2.11323299119517	0.365	0.146	6.81820012149077e-11	ATP5E
2.72337078059656e-15	2.23777002778243	0.312	0.09	7.98873584780195e-11	NDUFB3
3.00235058022435e-15	-0.857553962481046	0.488	0.741	8.8070951920301e-11	MT-ND5
4.47559478153215e-15	1.25398717170304	0.508	0.29	1.31287097321464e-10	RPL37A
5.96514157314308e-15	-1.61188191833215	0.125	0.324	1.74981462906579e-10	C7
5.97438384876534e-15	1.35604443718667	0.497	0.277	1.75252575819682e-10	RPS28
6.36270612954273e-15	2.1721681822713	0.316	0.1	1.86643621604006e-10	NDUFB10
7.00274372390753e-15	1.34366361539606	0.482	0.262	2.05418484397104e-10	RPS27A
8.20383868410704e-15	1.52212986539776	0.425	0.199	2.40651403959596e-10	RPS23
1.25437165691585e-14	1.43471416679713	0.415	0.187	3.67957381839696e-10	FAU
1.40198901679674e-14	5.66497761049142	0.176	0.006	4.11259458187155e-10	APOA1
2.77496603809526e-14	1.99128929246485	0.317	0.103	8.14008537614863e-10	NDUFB7
3.4624888689512e-14	1.27925681464479	0.521	0.321	1.01568648481814e-09	RPL21
3.50826839454015e-14	1.10533693301674	0.571	0.371	1.02911545085441e-09	RPS27
1.19596602622531e-13	-3.45830618332861	0.014	0.115	3.50824674132932e-09	CLEC2D
1.90373317091506e-13	1.95733514194599	0.324	0.121	5.58441088356224e-09	TOMM7
3.19981990442347e-13	1.49958890187494	0.404	0.196	9.38635170763581e-09	RPL23A
3.35895780176499e-13	-1.56716911145732	0.126	0.312	9.85316681569741e-09	ABCA6
3.6049572232391e-13	2.22355509550595	0.274	0.081	1.05747815186496e-08	MPC1
3.68353553718964e-13	1.56977056272692	0.376	0.165	1.08052831447921e-08	RPS24
4.47394306438258e-13	-2.01173932197345	0.057	0.202	1.31238645850599e-08	ABCA9
5.86470421544928e-13	2.39847760632621	0.268	0.081	1.72035233455989e-08	IDH2
6.84574708106767e-13	2.57429714728101	0.248	0.065	2.00813144876039e-08	ATP5H
7.76540645853334e-13	0.982009741807315	0.503	0.277	2.27790433054617e-08	MYBPC3
8.666885054166e-13	1.7757027046879	0.312	0.109	2.54234406178905e-08	SOD1
1.02529103612733e-12	1.94634979546076	0.309	0.115	3.0075887253759e-08	SMPX
1.34183907708672e-12	2.1176194753622	0.294	0.103	3.93615074872619e-08	ECH1
2.64630578842474e-12	-1.20519203660489	0.176	0.383	7.76267339976513e-08	TIMP1
3.28138896734591e-12	2.1037333231172	0.277	0.093	9.62562639681248e-08	NDUFV2
3.63904093424846e-12	2.3789866498936	0.252	0.075	1.06747626765244e-07	NDUFS6
3.63946261200302e-12	2.32408795381379	0.259	0.078	1.06759996260497e-07	NDUFA12
4.70169937828362e-12	1.12371368506268	0.525	0.336	1.37919649562572e-07	EIF1
6.78711680959002e-12	2.15160181689537	0.28	0.1	1.99093284492514e-07	NDUFC1
6.80003253299192e-12	-1.29759297586872	0.088	0.249	1.99472154322785e-07	CEBPD
8.24642565711435e-12	2.09911759617721	0.252	0.075	2.41900650225792e-07	CFL2
9.93710102019476e-12	1.12559038240566	0.479	0.29	2.91494921326393e-07	RPL7
1.09463134680887e-11	1.45922591938935	0.358	0.165	3.21099159272915e-07	RPS4X
1.23260116384098e-11	1.99502235842394	0.277	0.097	3.61571225401113e-07	DBI
1.26064363897768e-11	2.26397056987832	0.241	0.069	3.69797205057713e-07	NDUFB8
1.29448414808871e-11	2.23424141642702	0.261	0.087	3.79723980000343e-07	ENO3
1.41614491597552e-11	1.38764265681607	0.371	0.178	4.15411949652259e-07	FHL1
1.75752200997293e-11	1.86349286791821	0.308	0.121	5.15551506405461e-07	LMOD2
2.24250827972979e-11	1.90848288056904	0.268	0.093	6.57817378775935e-07	ISCU
2.3130298946066e-11	1.02658161776398	0.437	0.221	6.78504189283899e-07	SORBS2
2.48905887551888e-11	1.88960881344059	0.247	0.072	7.30140530544709e-07	ETFB
2.53477675761478e-11	1.69105229736903	0.363	0.187	7.4355141407872e-07	ALDOA
5.1341056240214e-11	1.94006609630124	0.265	0.09	1.50603854375044e-06	MRPL41
6.45206353819536e-11	-1.60434757070865	0.075	0.218	1.89264831829423e-06	VMP1
6.49973425984324e-11	1.29268077361461	0.391	0.199	1.90663204778242e-06	RPL19
7.54053176330801e-11	-1.36799142193338	0.07	0.209	2.21193958744877e-06	LRP1
8.20821771765162e-11	1.0046479743386	0.499	0.305	2.40779858529592e-06	RPS18
9.44891695282972e-11	0.962300994618272	0.394	0.187	2.77174529894307e-06	NEXN
9.77445319212016e-11	-1.5279824300094	0.166	0.343	2.86723809937653e-06	SAT1
1.00968892670477e-10	0.914807117536905	0.547	0.352	2.96182149759578e-06	CMYA5
1.02080707341054e-10	1.88204483850707	0.278	0.109	2.99443546914247e-06	NDUFA6
1.07706195201355e-10	-1.99795311104004	0.027	0.128	3.15945353003654e-06	FGF7
1.20136794967391e-10	1.13268289161019	0.476	0.302	3.52409274357344e-06	RPL13A
1.20710944421742e-10	2.20575237372975	0.241	0.078	3.54093484366739e-06	VDAC1
1.28905506951022e-10	1.17892949837422	0.417	0.234	3.78131414090127e-06	RPL26
1.56272117791316e-10	2.39899349452482	0.207	0.053	4.58408630329047e-06	NDUFB11
1.59001049883006e-10	-2.10592060992958	0.022	0.115	4.66413679726809e-06	PLTP
1.61426224491525e-10	2.42133912162455	0.231	0.075	4.73527686923439e-06	UQCRFS1
1.85879260802665e-10	2.05727553763574	0.268	0.106	5.45258223638537e-06	CYC1
1.94955610077209e-10	1.80874863193621	0.268	0.1	5.71882786600484e-06	TRDN
2.09111925414211e-10	1.80492066769515	0.272	0.106	6.13408922010046e-06	IFI27
2.40943934536892e-10	1.35926264039744	0.389	0.218	7.06784937570518e-06	RPS3A
2.43117147020821e-10	1.69422625486499	0.269	0.1	7.13159839070877e-06	SVIL
2.46334780558162e-10	1.95466157521465	0.243	0.081	7.22598445289313e-06	PARK7
2.71699646680475e-10	2.03466454542866	0.248	0.087	7.97003743572507e-06	POMP
3.65522792689804e-10	2.02395021278472	0.247	0.087	1.07222456007627e-05	SLIRP
3.7484231393622e-10	1.8089926773101	0.273	0.106	1.09956244370051e-05	MRPL33
3.79723290148828e-10	-1.83053744292502	0.027	0.125	1.11388029932257e-05	YPEL3
3.81296968873051e-10	2.14862803487638	0.277	0.118	1.11849652849221e-05	ATP5J2
3.98890986896634e-10	1.44813011652726	0.308	0.128	1.17010682096258e-05	RPS20
4.50703898881946e-10	-2.04346765270501	0.051	0.165	1.3220948169803e-05	THBS1
4.61626922374619e-10	1.35264748626109	0.332	0.153	1.35413641409371e-05	ACADVL
4.89945047326567e-10	-1.72637978006172	0.026	0.121	1.43720480182775e-05	PTGIR
7.30755652789112e-10	1.97700950701691	0.212	0.059	2.14359863189158e-05	PRDX5
7.76617792879975e-10	0.808799607814529	0.293	0.115	2.27813063363412e-05	XIRP2
8.60305647356052e-10	2.24097821006311	0.226	0.078	2.52362058595424e-05	TIMM8B
8.79280892535609e-10	1.95646418464417	0.25	0.093	2.57928257016395e-05	HSPB3
9.6790107067852e-10	0.625976518702603	0.463	0.262	2.83924100072837e-05	FHL2
1.12838092557687e-09	1.94480530473251	0.246	0.09	3.30999260708719e-05	MYOM2
1.14787511121786e-09	4.6262898600382	0.12	0.006	3.36717685124647e-05	HBB
1.24324041916714e-09	1.26116395194539	0.339	0.165	3.64692144558488e-05	NRAP
1.2706445022338e-09	-1.76953452956755	0.033	0.131	3.72730858285263e-05	IGFBP4
1.41480888488415e-09	-1.58606813961474	0.047	0.159	4.15020038291917e-05	CCL2
1.48984561848222e-09	1.05363945775385	0.433	0.259	4.37031313725575e-05	RPS15
1.58443682584203e-09	1.39638479735526	0.355	0.187	4.64778698492502e-05	SKP1
1.83624606871868e-09	-1.52322819766944	0.07	0.196	5.38644421797938e-05	C1S
2.00118156469271e-09	-1.43890854261078	0.065	0.187	5.87026600186958e-05	MMP2
2.13244639884511e-09	1.51483517680968	0.337	0.174	6.25531826637224e-05	RPL24
2.16150004150535e-09	1.12377625203551	0.364	0.187	6.34054422175179e-05	RPL18A
2.3717860533498e-09	-1.5052162962388	0.116	0.265	6.95739720889629e-05	HLA-B
2.49200274851175e-09	2.94210960209796	0.144	0.022	7.31004086248438e-05	NDUFA7
2.51005908157177e-09	-1.36542159372554	0.082	0.212	7.36300730988262e-05	POLR2J3
2.52368975207367e-09	2.59169036487856	0.185	0.05	7.40299151873291e-05	MSRB2
2.65391747540851e-09	1.22395771463309	0.402	0.243	7.78500152236333e-05	RPS19
2.68720853806724e-09	0.923686629055296	0.393	0.212	7.88265752556644e-05	CD36
2.8930088951757e-09	-1.62112663903677	0.044	0.15	8.48635229310839e-05	TMEM165
3.03130072270644e-09	-0.877720965260468	0.347	0.53	8.89201753998708e-05	SPARCL1
3.16735637831429e-09	0.89675723444492	0.497	0.333	9.29112320014713e-05	RPL13
3.26840793527324e-09	1.2356553104413	0.376	0.212	9.58754783733052e-05	RPL36
3.31304140985452e-09	2.24790616985516	0.183	0.047	9.71847567166725e-05	NDUFV1
3.40402092347728e-09	1.40470508241951	0.329	0.165	9.98535497692826e-05	TECRL
4.09762970544339e-09	1.4012575034197	0.309	0.15	0.000120199869779477	RPL38
4.47394868075652e-09	1.80948158872322	0.257	0.109	0.000131238810601312	PEBP1
4.6904776249601e-09	1.17946667658188	0.399	0.24	0.00013759047065058	RPL8
5.22521349691624e-09	3.64591228644651	0.134	0.019	0.000153276412718541	NOP10
5.89813807101766e-09	1.41645032484241	0.293	0.131	0.000173015982175232	MYOZ2
7.77281336318392e-09	2.4035980676174	0.159	0.034	0.000228007707195637	HSPB6
7.92423521776746e-09	2.05404846845269	0.22	0.081	0.000232449515877991	CHCHD2
8.03430654857268e-09	1.31457693336596	0.298	0.137	0.000235678348295831	RPS11
1.01578915605464e-08	1.81420678820599	0.256	0.109	0.000297971591037068	AK1
1.11304011561566e-08	2.00563459564789	0.212	0.075	0.000326499187514697	NDUFS7
1.16305960987019e-08	1.18646777345009	0.337	0.171	0.000341171905959323	ASAH1
1.48977399202418e-08	1.19090591006183	0.372	0.209	0.000437010302820372	RPS25
1.54223973063336e-08	2.73448236367041	0.153	0.034	0.000452400602583991	NDUFA2
1.6620784602976e-08	1.81902266472754	0.238	0.097	0.000487554095543698	EEF1A2
1.74114696426001e-08	2.09179978430004	0.198	0.065	0.000510748050496031	NEDD8
1.94381308393413e-08	1.13409798323088	0.343	0.174	0.000570198130041237	LDB3
2.05113527937094e-08	1.11298258561576	0.41	0.262	0.00060168002285067	RPL32
2.07662224859606e-08	1.51118669210438	0.29	0.14	0.000609156370403168	HADHB
2.12907348640461e-08	1.13662886065217	0.368	0.209	0.000624542416501928	RPL35
2.16724705416524e-08	2.3404339758721	0.166	0.044	0.000635740250868831	ADI1
2.28258496216377e-08	-1.82008154991029	0.03	0.115	0.00066957347280112	ACSM3
2.60451732798244e-08	1.87709106276331	0.226	0.09	0.000764009112990369	OST4
2.68732331523474e-08	4.04243789368879	0.114	0.012	0.00078829942129096	CRYM
2.88389743272764e-08	2.0742037693886	0.205	0.075	0.000845962472916325	HSPE1
3.28862055942759e-08	1.32132043380606	0.312	0.162	0.00096468395490249	DSTN
3.71910181532989e-08	3.00766910801175	0.134	0.025	0.00109096132650887	LINC00116
3.77851013209167e-08	-2.09744807433386	0.031	0.115	0.00110838816214777	ID2
4.100560849084e-08	-1.67842290506619	0.026	0.106	0.0012028585194703	SAR1A
4.60113403425772e-08	1.53565218190272	0.233	0.093	0.00134969665760916	HRC
5.07140599549456e-08	-1.34785548744671	0.044	0.14	0.00148764623471837	RNASE1
5.86811827980524e-08	1.35832712147631	0.27	0.128	0.00172135381619807	NDUFA11
6.01604771297912e-08	1.68656010874216	0.212	0.081	0.00176474743612529	FXYD1
6.5550318293987e-08	1.65708088770911	0.222	0.087	0.00192285303683581	ACAT1
7.66300357774724e-08	-1.27828873082874	0.047	0.143	0.00224786546949638	VCAN
8.58142250552375e-08	2.07724259293228	0.189	0.065	0.00251727447777034	PDHA1
9.02038126182042e-08	1.8357566727645	0.191	0.065	0.0026460386393424	COX14
9.116533456517e-08	0.851584701370714	0.354	0.199	0.0026742439241347	PDE4DIP
9.3404508768748e-08	-1.72076206883708	0.034	0.118	0.00273992786022245	NOVA1
9.94506141056012e-08	1.7643515012672	0.226	0.097	0.00291728431417371	NDUFA5
1.06086817623428e-07	1.65220585424377	0.228	0.097	0.00311195070816564	TCEB2
1.07264876552405e-07	1.86243987777828	0.208	0.081	0.00314650788878824	SAP18
1.078658944187e-07	1.76326293114176	0.231	0.1	0.00316413814687816	UQCRC1
1.1134140639434e-07	2.34947330794206	0.196	0.075	0.00326608881517158	DECR1
1.14420189450186e-07	1.49059979220146	0.252	0.115	0.00335640183733175	CASQ2
1.17069052090306e-07	1.93642272446416	0.204	0.081	0.00343410357401705	ATP5D
1.35564060196607e-07	2.5467947399061	0.134	0.028	0.00397663614180726	ATP5PF
1.42649752511059e-07	-0.768434153828409	0.211	0.371	0.00418448784015942	PNISR
1.56312592448089e-07	1.97596529902374	0.199	0.078	0.00458527358687225	ATP5G2
1.85997352746296e-07	2.48461286811696	0.142	0.034	0.00545604634545984	ACADM
1.86005919550046e-07	1.94902453947166	0.208	0.084	0.00545629764408105	NDUFS2
1.98478599181455e-07	0.856194258023943	0.45	0.305	0.0058221712283888	RPL11
3.08244283991194e-07	-1.09194260118558	0.072	0.178	0.0090420378265977	KLF6
3.23056724612546e-07	1.69005171342562	0.194	0.072	0.00947654595978442	RPL22
3.28690016377489e-07	2.86094578437428	0.117	0.022	0.00964179294041727	EGR1
3.46937135701455e-07	1.00606637949994	0.412	0.283	0.0101770539386665	RPL15
3.48782655534469e-07	2.07398620092593	0.177	0.062	0.0102311904174481	NDUFA8
3.68895399931676e-07	-0.860392089773139	0.135	0.268	0.0108211776615958	RSRP1
3.79062215549983e-07	-1.47868544539573	0.056	0.15	0.0111194110309432	CBLB
4.31397540525274e-07	1.75139384610258	0.202	0.084	0.0126546154537684	EDF1
4.39570691113903e-07	1.57583901930682	0.26	0.134	0.0128943666531352	NDUFA3
5.65170060904007e-07	1.47720939426651	0.259	0.134	0.0165786985665582	YBX1
5.71096284526124e-07	1.51192680463291	0.218	0.093	0.0167525384102893	SDHA
6.02871736763915e-07	1.87429742551741	0.183	0.069	0.0176846395262327	SNRPN
6.13105537166035e-07	-1.52919782753086	0.075	0.174	0.0179848378272285	TGM2
6.28586954974525e-07	-1.19242101794184	0.091	0.202	0.0184389697372227	ZFP36L2
6.5189762212241e-07	2.00545411356355	0.166	0.056	0.0191227648473388	UQCC2
6.96386503334812e-07	2.08643462728699	0.165	0.056	0.0204278016888234	NDUFA10
6.96416975734731e-07	2.65657879496142	0.129	0.031	0.0204286955662026	FAM162A
7.24486078859472e-07	1.38636434327773	0.263	0.134	0.0212520746372638	RPL5
7.64242306258054e-07	2.18242630138482	0.143	0.04	0.0224182838117738	PSMB5
8.50456569749113e-07	2.32856399453361	0.146	0.044	0.0249472930170205	HSBP1
8.74227355968328e-07	1.84788192736943	0.191	0.078	0.0256445852599749	SUB1
9.27617193975066e-07	1.58041096989091	0.212	0.093	0.0272107227680646	GHITM
1.12068775534379e-06	2.33176367289916	0.131	0.034	0.0328742546152546	LRRC49
1.22502553732015e-06	2.37630980397432	0.135	0.037	0.0359348991117492	NDUFA9
1.27838763107326e-06	-0.643318998642314	0.347	0.505	0.0375002227699031	N4BP2L2
1.31417997884605e-06	0.94317178469079	0.325	0.187	0.03855015549947	RPS3
1.322971650358e-06	-1.0183736051747	0.094	0.202	0.0388080503916016	MDM4
1.33359592872617e-06	-1.35377311565778	0.055	0.143	0.0391197029732534	TLE4
1.36094747548834e-06	2.37903949443258	0.117	0.025	0.0399220332459751	NPPA
1.54087235401846e-06	0.847670511306324	0.381	0.234	0.0451999496327774	RYR2
1.61700867685285e-06	1.04037129729413	0.203	0.081	0.0474333325268015	FLNC
1.63834212816925e-06	1.19361918422118	0.278	0.153	0.0480591279877167	RPL23
1.82405543760945e-06	2.05524509535045	0.163	0.059	0.0535068422068356	VDAC3
2.16749168088275e-06	1.76238022331446	0.209	0.1	0.0635812009670147	UQCRC2
2.30379735366166e-06	1.77215752865465	0.222	0.112	0.067579591572311	TPI1
2.4057906506002e-06	1.06384489304628	0.321	0.193	0.0705714629447062	RPL30
2.48806538336166e-06	-0.992551610737141	0.081	0.184	0.0729849099555308	SPRY1
2.51484608070308e-06	1.48574451371842	0.229	0.115	0.0737704949313442	NDUFB9
2.70464196497804e-06	1.25861238657243	0.277	0.159	0.0793379674006658	EEF1D
2.71278206305908e-06	1.9121783754267	0.165	0.062	0.0795767490377752	NDUFS8
2.78459103899546e-06	1.35231265283051	0.16	0.053	0.0816831935378928	ATP5ME
2.83384055579051e-06	2.25760565981252	0.155	0.056	0.0831278788635589	ACO2
2.95559425185277e-06	1.57283411895433	0.182	0.075	0.0866994017838492	FABP5
3.06155340287097e-06	-1.55919005937708	0.048	0.128	0.0898076075198172	CACNA1C
3.15151681638278e-06	-1.17764479266109	0.052	0.137	0.0924465942917724	LINC00969
3.47844086276743e-06	-1.10543434590685	0.062	0.153	0.10203658426842	LAMC1
3.60253355892556e-06	-0.992581615505304	0.098	0.202	0.105676719417522	ZNF207
4.37399331598302e-06	1.9725449004884	0.151	0.053	0.128306719931046	MRPL20
4.87075813182887e-06	0.567320510530296	0.406	0.252	0.142878819039068	NEBL
4.9378968170227e-06	1.56375617290135	0.164	0.062	0.144848265230544	TNFRSF12A
4.96027895304116e-06	1.6794727498036	0.205	0.1	0.145504822808509	DYNLL1
5.00464050089697e-06	-1.61999028605362	0.043	0.118	0.146806124453312	GADD45B
5.15000374668816e-06	1.28802265771612	0.244	0.128	0.151070209905351	RPL14
5.4876842497654e-06	1.93283730527734	0.165	0.065	0.160975729782618	CISD1
6.82727272147171e-06	1.0659574323643	0.326	0.209	0.200271218011651	HSP90AA1
6.96676123396405e-06	1.13833198073179	0.242	0.125	0.204362974037102	EEF2
7.59836082972971e-06	2.16202034683619	0.125	0.037	0.222890316579291	OTUD1
7.79956145803799e-06	1.99965204714597	0.15	0.056	0.228792335810086	NDUFS1
8.26828075148072e-06	1.49759378929203	0.208	0.103	0.242541747563936	MINOS1
8.85439212486444e-06	0.875376704546049	0.355	0.237	0.259734738590773	RPL27A
9.20724681567982e-06	2.58113692688342	0.114	0.031	0.270085378091152	PLCG2
9.9480914355418e-06	-1.14747013340437	0.064	0.15	0.291817314170183	FBLN1
1.01812666265219e-05	1.8976740201666	0.153	0.059	0.298657275222394	SBDS
1.07125092041275e-05	2.46590289802515	0.122	0.037	0.314240744993875	ECHS1
1.1010827528469e-05	0.950023827142383	0.308	0.193	0.322991614720111	RPS13
1.11267292102207e-05	1.52872205316622	0.164	0.065	0.326391474652613	DDT
1.18115953486567e-05	1.85817971545118	0.152	0.059	0.346481337957496	NDUFS3
1.18879632874542e-05	1.86400918951296	0.163	0.069	0.348721515074183	COMMD6
1.40085483182112e-05	1.24204103383045	0.235	0.128	0.410926756366407	RPL27
1.48527895110731e-05	1.05807982382659	0.336	0.224	0.435691727517819	RPS6
1.48561210024881e-05	-0.93428521339491	0.088	0.184	0.435789453486987	ANXA2
1.52205727364033e-05	0.960029144811693	0.257	0.14	0.446480280649654	RPS15A
1.53036343398416e-05	1.45664042095036	0.173	0.075	0.448916809724912	NDUFV3
1.66954292643804e-05	1.48468231278581	0.198	0.097	0.489743722041335	RPS27L
1.7177180980997e-05	2.17719366830948	0.147	0.059	0.503875426896565	SDHB
1.79782227113521e-05	2.1913044530784	0.111	0.031	0.527373185014802	AAMDC
1.83626638679176e-05	2.01224844677991	0.116	0.034	0.538650381901495	RAN
1.84600899159392e-05	-1.17670472212887	0.052	0.128	0.54150827759416	MEIS2
1.99206361932095e-05	2.18934473099473	0.153	0.065	0.584351942091609	NDUFS4
1.99247876984907e-05	1.69994125225342	0.125	0.04	0.584473722347525	POLR2I
2.04878474520934e-05	1.26292720132787	0.216	0.112	0.600990517159709	RPS5
2.11358295277782e-05	1.30088455348702	0.199	0.097	0.619998423367846	TAX1BP1
2.22509732482462e-05	1.23391479209731	0.252	0.146	0.652710049264054	GNAS
2.25100024936029e-05	0.675777648587072	0.414	0.29	0.660308413147347	HSPB7
2.39665079405138e-05	1.142128256918	0.235	0.128	0.703033543927033	CRIP2
2.40314392189371e-05	-1.33318238895823	0.049	0.121	0.704938238048302	ANXA1
2.44666936346662e-05	0.442573575106889	0.623	0.517	0.717705991079297	FTH1
2.46673070138511e-05	2.18398105265478	0.125	0.044	0.723590783944309	HIGD2A
2.62395229918932e-05	1.54666850016609	0.173	0.078	0.769710167444195	PRKAA2
2.94953529015796e-05	1.23394865499579	0.248	0.14	0.865216682014935	ZNF106
3.01582335206317e-05	1.31150945237826	0.148	0.056	0.884661622094211	ATP5F1A
3.22425813427979e-05	1.70643301257075	0.177	0.084	0.945803881109633	GABARAPL2
3.29514366044508e-05	1.73843553760695	0.143	0.056	0.96659744135496	GSTO1
3.33575945512678e-05	2.49579797733766	0.122	0.044	0.97851167856689	LINC00998
3.39371639326778e-05	-1.1280157258559	0.049	0.121	0.995512766801169	FBN1
3.43758478005698e-05	1.53097330097524	0.194	0.097	1	NACA
3.5059659222429e-05	1.84207293475258	0.108	0.031	1	SEPTIN7
3.70079528843813e-05	1.62262149967246	0.13	0.047	1	LUM
3.70758419517242e-05	1.75137101497677	0.148	0.062	1	MDH2
3.78688431654648e-05	-1.07428688083295	0.049	0.121	1	ZFP36
3.94637224554545e-05	-0.674112935855109	0.073	0.159	1	SEPP1
3.95112100648886e-05	1.21209997680449	0.224	0.125	1	RPS26
4.17835084321431e-05	-1.33468126552538	0.069	0.146	1	MTRNR2L8
4.18842807372213e-05	2.12396856988647	0.105	0.031	1	ECI1
4.25406422359458e-05	1.08742653115813	0.272	0.168	1	MAP4
4.42536056832785e-05	-1.24906075025435	0.036	0.1	1	FBLN2
4.60686990943595e-05	1.05338040741251	0.286	0.184	1	RPL9
4.62471292191231e-05	0.896659297080245	0.356	0.252	1	RPS29
4.66349032128493e-05	2.0108266567704	0.122	0.044	1	SPAG7
4.80676162082075e-05	1.27004627289203	0.172	0.078	1	RPL17
4.88533768504471e-05	1.85712857937036	0.118	0.04	1	CLTB
4.97718870152627e-05	0.264560151503042	0.706	0.623	1	B2M
5.11819534843176e-05	1.85809310051278	0.126	0.047	1	ERH
5.11989206454383e-05	1.19021397535952	0.273	0.178	1	OAZ1
5.14129690695094e-05	1.50471490696526	0.186	0.093	1	PSMA7
5.22031290863272e-05	-1.23353804364012	0.053	0.125	1	RBPJ
5.51098419801634e-05	1.64190265379244	0.166	0.078	1	NDUFB5
5.53285525538806e-05	1.66560616572036	0.139	0.056	1	SNU13
6.08932526780262e-05	1.68713793076257	0.142	0.059	1	HES4
6.38639348035026e-05	-1.07664691342737	0.046	0.112	1	MTCH1
6.43930906787799e-05	1.03838146378088	0.274	0.168	1	LPL
6.45152156866273e-05	1.52387496851999	0.143	0.059	1	NDUFB6
6.52632016750968e-05	-0.579540150268589	0.114	0.215	1	RBMX
7.20433783143384e-05	1.02800833183423	0.235	0.137	1	H3F3A
7.33512681446384e-05	-1.44769237460654	0.039	0.1	1	CYBA
7.36084709288583e-05	1.00282170682171	0.264	0.165	1	PRKAR1A
7.39654004859091e-05	0.952998425710935	0.282	0.181	1	HSP90AB1
7.6178915790027e-05	1.35535338071356	0.192	0.1	1	LAMTOR5
7.78401476743214e-05	-0.601578949696404	0.163	0.28	1	CHD9
8.04066490668504e-05	2.02862166721478	0.146	0.065	1	ATP5F1
8.4351974854509e-05	1.98019846819897	0.114	0.04	1	SLC25A5
8.82375798347391e-05	1.45577377798595	0.153	0.069	1	PSMB6
8.83985541662638e-05	1.22773405574721	0.246	0.153	1	TPM2
8.90643381739061e-05	1.59321194724643	0.169	0.084	1	NDUFC2
8.93476695845484e-05	2.20835656636884	0.109	0.037	1	LMOD3
9.62041374880658e-05	-0.654988557589632	0.057	0.131	1	SNHG25
9.70480813874025e-05	-0.776839426963049	0.079	0.162	1	TNXB
0.000100115525550414	0.572032734063988	0.412	0.299	1	PDLIM5
0.00010025028849834	1.5724141415772	0.116	0.04	1	ATP5IF1
0.000100389552050092	1.68302249432207	0.155	0.072	1	C19orf70
0.000102640135512954	1.085240489105	0.215	0.118	1	MZT2B
0.000105024546551083	1.90419978397782	0.121	0.047	1	MYEOV2
0.000106140048089407	2.20883190257518	0.12	0.047	1	NGFRAP1
0.000107727385615461	-0.842407189552477	0.044	0.109	1	LPAR6
0.000108102929131172	1.59443584746836	0.163	0.078	1	RNF115
0.000110093455684723	2.04121743472716	0.129	0.053	1	DYNLT1
0.000120623188734821	-0.897196376661302	0.069	0.143	1	CALR
0.000126507034119406	0.798430665959253	0.246	0.143	1	MYOM1
0.000132242127599689	1.60002244583452	0.126	0.05	1	PDLIM1
0.000133688506909742	1.33608853787164	0.177	0.09	1	PPDPF
0.000136397041473833	1.58866486379633	0.163	0.081	1	MPC2
0.000136960117464583	0.793381629558197	0.309	0.209	1	UBC
0.000140054429166875	1.62868136608645	0.133	0.056	1	CYR61
0.000141054324184787	1.56670495192221	0.159	0.078	1	RBX1
0.000144707458145617	-1.09213482111865	0.061	0.131	1	PRELP
0.000148239271798952	1.39504528354686	0.124	0.047	1	ATP5MC3
0.000151781364762393	-1.02853373753848	0.055	0.121	1	USP15
0.000153656295238894	1.09777578973966	0.238	0.143	1	CALM1
0.000154574945786135	1.31839441847396	0.135	0.056	1	PET100
0.000170213927079023	1.8401171950414	0.126	0.053	1	CAMTA1
0.000171479565725594	1.44987583776997	0.199	0.115	1	SEPW1
0.000172770857826972	1.74472482715305	0.103	0.034	1	SMIM4
0.000173089165873881	1.82162160113162	0.118	0.047	1	MZT2A
0.000173263184342427	1.06178352073795	0.241	0.15	1	TMA7
0.000185284419820261	1.43941437845174	0.155	0.075	1	HADHA
0.000189321370462618	0.990041371983648	0.255	0.162	1	RPL10A
0.000207088935791562	-0.829789194816827	0.129	0.221	1	BTG1
0.000212913209836304	1.44550525774604	0.16	0.081	1	RAMP1
0.000213055064017942	1.31292117037577	0.138	0.059	1	ACTA2
0.00022122832451318	1.49790036465688	0.15	0.072	1	CKB
0.000225940116402868	1.72227601273133	0.147	0.072	1	PFKM
0.000229524238473655	0.739418381786412	0.35	0.249	1	RPS9
0.000230361939433697	-0.675300448706986	0.112	0.202	1	PNRC1
0.000230589604866113	1.64907354233327	0.152	0.075	1	ADIRF
0.000231210775348654	-0.613205934579457	0.079	0.159	1	TFPI
0.000232222017644198	1.36049258590898	0.137	0.059	1	ATP5MG
0.000232402989232868	1.45802073147096	0.16	0.081	1	MYL12B
0.000234103454424518	1.73123121991542	0.117	0.047	1	GADD45GIP1
0.000255635338271577	1.8314686782176	0.104	0.037	1	C12orf57
0.000275320092370118	0.975203207440121	0.255	0.165	1	PFDN5
0.000289867446109983	0.719680227245695	0.337	0.24	1	RPLP2
0.000295033441533963	0.989439042657829	0.218	0.128	1	EID1
0.00031043246017189	0.916550154451666	0.247	0.156	1	RPL12
0.000312725068765513	1.80697749871187	0.107	0.04	1	NDUFAF3
0.000333296203266387	1.43585632049637	0.14	0.065	1	CCND2
0.000359770200374702	-0.727091725812861	0.133	0.224	1	S100A4
0.00039432708774112	1.69791984232528	0.113	0.047	1	LSM3
0.000398206277674593	2.13756055227866	0.1	0.037	1	NR4A1
0.000399148344903425	1.53708059138886	0.17	0.097	1	CAPZA2
0.000399956024323876	1.14932993410488	0.143	0.065	1	ATP5F1B
0.000413920015022969	-1.09698097519531	0.062	0.128	1	STAT3
0.000421292420771045	1.69213771086448	0.133	0.062	1	KIF5B
0.000437173588941566	1.50756196383378	0.144	0.072	1	LGALS3BP
0.000452917898728313	1.68689843663321	0.109	0.044	1	PSMC1
0.000466568668559692	1.32322721429097	0.16	0.084	1	CAV1
0.000471889002379775	-0.585495864582959	0.308	0.427	1	MGP
0.000484864719990588	1.63645192840526	0.146	0.075	1	PSMB1
0.000513040785627671	1.53309226622648	0.147	0.075	1	TAGLN
0.000515850377164919	1.22413101525468	0.178	0.1	1	PKM
0.000516384314236993	-0.804188558509341	0.112	0.193	1	ASH1L
0.00054973242124238	1.4894502100081	0.127	0.059	1	MRPS36
0.000580152563476184	1.55924340208539	0.152	0.081	1	NUCKS1
0.000624968444019494	1.09138367258931	0.177	0.097	1	VDAC2
0.000636029815454061	1.55131854939587	0.134	0.065	1	SYNPO2
0.000649798410099769	1.37299881274138	0.174	0.1	1	RPL36AL
0.000669642900727833	0.937042588951594	0.255	0.171	1	RPS17
0.000672876470785775	1.46631340352397	0.142	0.072	1	SHFM1
0.000691084588430205	-0.805092307235146	0.074	0.143	1	ABCA10
0.000712005127454853	0.900117210144957	0.248	0.165	1	RPL7A
0.000717679851548499	-0.994015576191292	0.049	0.106	1	ATM
0.00074064741909432	1.23354398696335	0.146	0.075	1	SEC61G
0.000749557936178067	0.954062392106861	0.235	0.153	1	EIF5B
0.000764625472823964	1.48851792139437	0.114	0.05	1	VCP
0.00078064509798939	2.08722997210981	0.1	0.04	1	PSMA2
0.000792366957754277	0.790671400603123	0.252	0.165	1	RPL28
0.00087616955550119	1.05428220421003	0.156	0.081	1	SELENOW
0.00088883804400703	-0.863415154879206	0.081	0.15	1	MPHOSPH8
0.000920566803620246	0.985418259855674	0.169	0.093	1	ANAPC16
0.000921551493360578	0.554850989524105	0.398	0.305	1	RPS2
0.000925464266723051	-0.730550587407778	0.056	0.115	1	ESF1
0.000948898683371189	-0.861139718475018	0.061	0.121	1	EPC1
0.000992133725619185	1.60396149509637	0.108	0.047	1	EIF3E
0.000994947834062214	1.18689527858569	0.118	0.053	1	ATP5F1E
0.000998548342101262	-0.628811783524494	0.09	0.162	1	PMP22
0.0010682753902667	0.812793875438449	0.241	0.156	1	RPL29
0.00108246865377574	1.24445573885263	0.155	0.084	1	GOT1
0.00110731903687718	0.976219926628579	0.231	0.153	1	RPL37
0.00113938792859765	1.62110061473906	0.118	0.056	1	ETFA
0.00120642350979902	1.21680530492594	0.159	0.087	1	PIK3R1
0.00122174270691815	1.20330496154431	0.155	0.084	1	SUCLG1
0.00122418647358527	-1.19839531930621	0.061	0.118	1	MAT2A
0.00124726927443869	0.950727323706278	0.243	0.165	1	RPL18
0.00126537041819035	-0.462200229569879	0.322	0.43	1	DDX5
0.00130657134634852	1.50690288129717	0.121	0.059	1	BNIP3
0.0013157081411823	-0.751438884603616	0.069	0.131	1	CTSB
0.00136384054102386	-0.687854636405227	0.112	0.187	1	NUDT4
0.00156027089714993	-0.484535479461522	0.068	0.131	1	LEPROT
0.00161605061336868	1.17872321154297	0.155	0.087	1	TMEM258
0.00162167667428628	0.935999134861823	0.213	0.14	1	MORF4L1
0.0016448627841106	-0.734754692309061	0.073	0.134	1	GABPB1-AS1
0.00167227106971781	1.3540296679057	0.124	0.062	1	PSMB3
0.00172145893142155	1.52355622708465	0.1	0.044	1	SNRPD2
0.0017552577598855	1.22129384761777	0.157	0.09	1	CHURC1
0.00178044491626442	0.746391122263534	0.213	0.134	1	MT2A
0.00181026475499249	-0.5966957665076	0.096	0.165	1	KMT2E
0.0018691845760568	0.837831717528579	0.26	0.184	1	RPS7
0.00187361251707429	-0.675524942607516	0.055	0.109	1	IGFBP3
0.0018881497879723	-0.691362723495385	0.077	0.14	1	IGFBP6
0.00193089907182424	0.829968558083504	0.261	0.19	1	RPL31
0.00193968470017217	1.38780516100552	0.147	0.084	1	TSC22D1
0.00202403797953174	1.48929997085388	0.142	0.081	1	CCNI
0.0020293995921974	-0.587217507237106	0.315	0.411	1	ACTB
0.00209978915819131	1.34416376250986	0.13	0.069	1	GNG11
0.00212749013948987	1.48431652247083	0.139	0.078	1	REXO2
0.00222389915925119	-0.370270463330205	0.096	0.168	1	COL6A3
0.00222628067316718	-0.573254751216423	0.124	0.202	1	THUMPD3-AS1
0.00223104348559578	0.734711385581177	0.264	0.187	1	RPS16
0.00237489043619694	0.547949705444936	0.264	0.174	1	SLC8A1
0.00243986036052787	-0.764719727881677	0.062	0.118	1	TTC19
0.00250003329577799	1.30996216989566	0.148	0.087	1	ARL6IP4
0.00250086221629526	1.15573568966667	0.142	0.078	1	CDH2
0.00254682846878765	0.948380746790379	0.104	0.047	1	NMRK2
0.00262304419511609	-0.627960832039535	0.116	0.19	1	CDH19
0.00267904056045673	0.644152161375636	0.235	0.156	1	SLMAP
0.00269402728445813	-0.546540574244207	0.159	0.24	1	COL6A2
0.00284678678422363	0.738419708939553	0.255	0.178	1	RPL6
0.0028813982335315	-0.721122114840932	0.066	0.121	1	AHI1
0.0029606060321298	1.56385967046877	0.117	0.062	1	LIMA1
0.00298130754024665	0.788461088481032	0.216	0.143	1	CAST
0.003000170300146	-0.365623445761478	0.135	0.215	1	NKTR
0.00300697044449433	-0.956496308951431	0.075	0.131	1	RICTOR
0.00304981147954278	0.762474305966474	0.296	0.224	1	MYL6
0.00312525289666394	-0.563772703642176	0.068	0.125	1	PPIB
0.00313775319375092	-0.477059597087334	0.131	0.209	1	PCDH9
0.00325538104052156	0.655384265371013	0.341	0.268	1	TPT1
0.00325916255279949	0.708368190839888	0.22	0.146	1	PDLIM3
0.00355752409614308	1.08145211674384	0.182	0.118	1	LGALS3
0.00356090517672587	1.18894261025731	0.16	0.1	1	PRDX6
0.00371064674333117	0.582361424849088	0.302	0.227	1	RPS12
0.00375093811703297	-0.559050629552198	0.057	0.109	1	NSD1
0.00388943591618286	-0.750016282357605	0.053	0.103	1	FOXP1
0.00401030793261158	-0.561014420582647	0.065	0.118	1	CD99
0.0041464708797219	1.08276659213484	0.191	0.128	1	HMGN3
0.00432169119068241	1.40309297927964	0.101	0.05	1	HIPK3
0.00434075711307149	1.50852264399714	0.112	0.059	1	PSMA4
0.00435679555158588	-0.637495467770345	0.094	0.156	1	ANKRD12
0.00437422076627483	1.58540220822616	0.108	0.056	1	CALM3
0.00443744197647872	1.26475292139122	0.107	0.053	1	ATP5MD
0.0044538454948879	1.50253967113285	0.12	0.065	1	HACD1
0.00447248621871143	1.18139925658519	0.103	0.05	1	SMDT1
0.00459333539847911	-0.550815550268338	0.151	0.224	1	IFITM3
0.0046168382875133	0.808624754643375	0.168	0.103	1	CSDE1
0.00467394908720431	-0.735462955016048	0.068	0.121	1	TAF1D
0.00473968901419749	1.05637738847482	0.126	0.069	1	MIF
0.00532158928781526	1.43764146790517	0.104	0.053	1	PRDX3
0.00550318722635498	0.952093717447141	0.189	0.125	1	NFIA
0.0056159432053621	0.958217104103061	0.196	0.134	1	GSTP1
0.00579914533421617	1.17887054582927	0.166	0.109	1	HINT1
0.00585676134419703	0.974095288642182	0.168	0.106	1	PPP1CB
0.00589578281052949	0.902853358835048	0.101	0.05	1	HSPB8
0.00610572779333982	-0.546074032433144	0.091	0.15	1	RBM6
0.00615308732701765	-0.653018821344776	0.069	0.121	1	PRPF38B
0.00641447103162834	-0.644452017955144	0.06	0.109	1	H2AFZ
0.00669675085653916	0.915169688086536	0.163	0.103	1	RPL36A
0.00681912183871974	-0.497248095558928	0.072	0.125	1	CCNL1
0.00699698762261048	1.13808860352187	0.103	0.053	1	TSPO
0.0070414638349586	1.05243081056993	0.113	0.062	1	PGK1
0.00705100096274739	1.36741674219422	0.12	0.069	1	VPS29
0.00725384296483815	1.06657558510612	0.135	0.081	1	LMNA
0.00727789982646749	1.09076124177005	0.159	0.103	1	EIF4G2
0.00733277332544045	0.975550529667627	0.144	0.087	1	NAP1L1
0.00736688346936154	-0.657377542318772	0.053	0.1	1	MARK3
0.00777322117737552	0.693509222528589	0.209	0.146	1	SCN7A
0.00783992413251194	1.21566355946699	0.139	0.084	1	AURKAIP1
0.00808847702709416	1.04411592079058	0.105	0.056	1	SRP9
0.00857703510548042	-0.371352501234807	0.077	0.131	1	RBMS1
0.00891356936464969	-0.479382081569665	0.082	0.137	1	ZEB2
0.0089282183805071	-0.860834422802811	0.152	0.215	1	RRAD
0.00894827578756763	1.01252193931758	0.14	0.087	1	BTF3
0.00895389412918113	-0.632614837581531	0.06	0.106	1	CD164
0.00900458214279114	0.760479229964745	0.235	0.174	1	UBA52
0.00911759734252848	0.961561033022045	0.15	0.093	1	HNRNPA3
0.00945532666927871	-0.551318431942607	0.107	0.165	1	AAK1
0.00967985430188119	1.00153489277518	0.166	0.112	1	NPM1
0.00976681910377915	-0.383760434844214	0.27	0.361	1	H3F3B
0.0101925172093444	1.37538524504591	0.113	0.065	1	PDHB
0.0102935064764905	1.23156790689914	0.138	0.087	1	COX20
0.0104978174053384	-0.848848736179808	0.056	0.1	1	ARHGEF12
0.0105936155714166	0.711380523454831	0.242	0.181	1	EIF1B
0.0107332642605558	-0.88010046359362	0.061	0.106	1	SPSB3
0.0110539217746724	1.10878293489015	0.114	0.065	1	EEF1B2
0.0113332175139759	1.20915994964598	0.121	0.072	1	APLP2
0.011415501473193	1.12508964685884	0.142	0.09	1	PAM
0.0117906831589824	1.33218281384097	0.101	0.056	1	SDHC
0.0120501642912067	0.724824101546392	0.108	0.059	1	CLU
0.0125064114832662	0.990254530229179	0.146	0.093	1	PRDX1
0.0128471184129617	-0.566700610241142	0.068	0.115	1	CTNNB1
0.0137010463620224	-0.470147050840134	0.064	0.109	1	PCSK7
0.0140695689845116	1.32222081490609	0.112	0.065	1	DSP
0.0142336220658108	-0.616144219162382	0.064	0.109	1	CFH
0.0144704336214998	0.780603443676075	0.139	0.087	1	FABP4
0.0148449192383955	-0.391862737764656	0.098	0.153	1	UBE2D3
0.0151957822797732	1.0457084142319	0.112	0.065	1	TBCA
0.0156505877733069	-0.608858682456995	0.108	0.162	1	GOLGA4
0.0157558613222021	1.09753942339597	0.1	0.056	1	NDRG4
0.015807982009377	-0.587847138309847	0.068	0.112	1	SRSF6
0.0158197208409773	-0.534932584389455	0.06	0.103	1	EWSR1
0.0159663918408986	-0.372542100591616	0.061	0.106	1	RORA
0.016514378556368	-0.767700023050061	0.072	0.115	1	MT-ATP8
0.0171926888266754	0.983559213216508	0.122	0.075	1	HSPA9
0.0173824853006748	0.643739815712841	0.285	0.237	1	HNRNPA2B1
0.0176854594979682	0.862905838029381	0.121	0.072	1	C4orf3
0.0178210493566301	-0.288279716198875	0.108	0.165	1	SLC38A2
0.0181362187308229	-0.445415001136266	0.181	0.246	1	RBM39
0.0183008787311617	1.25333290611813	0.116	0.072	1	TUFM
0.0184773615927795	-0.314481067162611	0.088	0.14	1	NUPR1
0.0186294332467163	0.553658768902713	0.276	0.218	1	BSG
0.0188964017643077	-0.54913445791038	0.078	0.125	1	TTC14
0.0192874627121692	0.614801305401938	0.12	0.072	1	ANKRD2
0.0194957247966781	0.948214774265665	0.111	0.065	1	ATP5MPL
0.0195192999590521	-0.327500596450133	0.091	0.143	1	RTN4
0.0196572818377034	-0.313169588987066	0.078	0.128	1	ENG
0.0199250790726456	-0.433993526121067	0.078	0.125	1	TRA2B
0.0201084995598479	1.29563811688481	0.112	0.069	1	ZFAND5
0.0208256016783827	0.659814567254513	0.207	0.153	1	HSPA8
0.0209545302321528	0.670482440227292	0.254	0.206	1	EIF4A2
0.0210867435002047	1.32310334561748	0.1	0.059	1	ALDH2
0.0219487950236029	-0.635424036070986	0.068	0.109	1	RNPC3
0.0222287336658148	1.43073000155383	0.109	0.069	1	DLD
0.0224780936145504	-0.456211135362057	0.064	0.106	1	MYH9
0.0238179634876602	0.701838504231747	0.166	0.115	1	CPEB4
0.0244769356068976	0.781059223367085	0.166	0.115	1	DDX24
0.0252639874367257	-0.429565164981755	0.098	0.146	1	SRSF2
0.0254451419954892	0.557726905087939	0.251	0.196	1	ITGB1
0.025904467412578	1.13159852132807	0.103	0.062	1	ANAPC11
0.0262372703404632	1.23068334172479	0.112	0.072	1	HSF1
0.0267071680324212	-0.434020580924886	0.118	0.174	1	ZFP36L1
0.0278281306740126	0.772149440700611	0.211	0.165	1	SPTBN1
0.0278600024658465	-0.268547366609893	0.254	0.333	1	WSB1
0.029810154745936	-0.503843356071931	0.087	0.131	1	ZNF638
0.0303542373489293	0.877027784182626	0.117	0.075	1	ARID5B
0.0304546818107246	-0.558996613656432	0.064	0.103	1	ZMYM2
0.0309457850026475	0.704345281611415	0.103	0.062	1	SFPQ
0.0313015801686144	-0.38352676772703	0.09	0.137	1	S100A11
0.0315453617859832	1.0878514191984	0.105	0.065	1	GUK1
0.0316952511253634	-0.404710525301841	0.126	0.178	1	HSP90B1
0.0326040952121791	0.841286171114969	0.138	0.093	1	RPL4
0.0355416303668127	0.663745427819653	0.121	0.078	1	SYNE2
0.036136756356978	-0.309322481307511	0.073	0.115	1	PLAGL1
0.0366182771287465	0.768351465317186	0.125	0.084	1	SSR4
0.0369937987979478	0.808828701671947	0.101	0.062	1	PCMT1
0.0387869155898801	1.01276487116867	0.109	0.072	1	S100A13
0.0392639306959607	-0.464750970540501	0.068	0.106	1	IAH1
0.0394500141701683	0.999407906389952	0.113	0.075	1	SDCBP
0.0397700792549757	1.0909931437376	0.127	0.087	1	GPNMB
0.0399995585317627	0.974129771985322	0.103	0.065	1	CYB5R3
0.0404579059696928	1.05486028317824	0.112	0.075	1	SSBP1
0.0411987157837344	0.344253120226304	0.436	0.399	1	S100A6
0.0430356747905375	0.257060670759871	0.458	0.402	1	IGFBP7
0.0430885630110224	-0.469022529385235	0.065	0.103	1	NUFIP2
0.0439404772593979	0.486983081384011	0.121	0.078	1	OBSCN
0.0439543490448176	0.735183782574319	0.148	0.106	1	SORBS1
0.0449973069536831	0.518988137012408	0.177	0.131	1	IGFBP5
0.0462940865044879	0.758009418991034	0.121	0.081	1	SYNM
0.04800613964238	0.683932512517433	0.19	0.146	1	CIRBP
0.0494223094224766	-0.371023901194402	0.066	0.103	1	NRDC
0.0504900337771998	0.914711606205128	0.116	0.078	1	COX6A1
0.0529698163416995	0.866460875203218	0.131	0.093	1	YWHAE
0.0531409337104833	-0.321492262722051	0.139	0.19	1	ATRX
0.0546916599443709	0.72492142896973	0.146	0.106	1	XIRP1
0.0547063114366036	0.793676268875401	0.111	0.075	1	DUSP1
0.0552307047834262	1.01143033681717	0.12	0.084	1	GNG5
0.0569961559490745	-0.449736957910471	0.54	0.576	1	GSN
0.0578868354414817	-0.562256062282124	0.087	0.125	1	FNIP2
0.0584416562612112	-0.479050904159656	0.094	0.134	1	GAS6
0.0621959051068304	-0.636541094004701	0.099	0.137	1	PHLDB2
0.0630466534841991	0.911698791844191	0.105	0.072	1	FAM134B
0.0644467133358316	0.557568373328177	0.116	0.078	1	ENY2
0.0689742941570934	0.627504876549476	0.143	0.103	1	ZBTB16
0.0715337724011778	1.04120995018798	0.124	0.09	1	SUMO1
0.0716309798158273	-0.33982248708839	0.074	0.109	1	IFNGR1
0.071846819401385	0.446152155209369	0.27	0.231	1	KTN1
0.0719396106878445	0.663331317364028	0.127	0.09	1	DYNC1H1
0.0727023408679081	0.777182004656447	0.14	0.106	1	EIF5
0.0731542027816524	0.58389076972485	0.1	0.065	1	MAP3K20
0.0743915937232821	0.602180656450236	0.198	0.162	1	SEC62
0.0815524555674812	0.957178892671674	0.12	0.087	1	MRPS21
0.0829460189174832	0.700649903638311	0.127	0.093	1	LPP
0.0846142440931923	0.534355908976541	0.173	0.137	1	TMEM59
0.0856073850754018	0.538726836739897	0.147	0.109	1	PKP2
0.089091311317469	0.865445765272382	0.109	0.078	1	NNT
0.0908961629324486	0.503363952870191	0.113	0.078	1	FLNA
0.0917558566094186	0.489910831939748	0.22	0.184	1	PSAP
0.0918486122723144	-0.29109173398914	0.087	0.121	1	PTP4A2
0.0933242195906572	0.55860558496601	0.185	0.146	1	QKI
0.0939948788698827	0.633062667785121	0.111	0.078	1	DKK3
0.0965268345374037	-0.274351442325915	0.082	0.115	1	IL6ST
0.0988473752961526	0.417633200971557	0.334	0.299	1	SON
0.0988760975024265	0.306860089127851	0.302	0.255	1	FILIP1
0.106464546812525	0.834442747959656	0.129	0.1	1	COL1A2
0.108824152000072	0.556442870471018	0.163	0.128	1	CD81
0.112887326327637	-0.31068544625871	0.222	0.271	1	AKAP13
0.123389318938577	0.483193269601475	0.189	0.153	1	DMD
0.138022583978631	0.665425685926379	0.12	0.09	1	PSMD8
0.140391248317983	0.409176160392437	0.121	0.09	1	MYH7B
0.14049738942093	-0.292474287357518	0.085	0.115	1	PRMT2
0.146329970281951	0.613816009592527	0.12	0.09	1	GOLIM4
0.146827884044841	-0.583270907399956	0.079	0.106	1	SMG1
0.150665150661709	0.985391029930414	0.105	0.081	1	FKBP2
0.172065978337962	-0.3111236095086	0.077	0.103	1	HOOK2
0.175886744734988	-0.27687405599952	0.351	0.405	1	TXNIP
0.185406929644034	0.746384986617919	0.111	0.087	1	C9orf3
0.1862713896378	0.494493732537767	0.113	0.087	1	GADD45G
0.188874674094413	0.789621827974025	0.111	0.087	1	SUMO2
0.193697519553487	0.734797762550484	0.122	0.1	1	SNX3
0.199780519311328	0.603250785071	0.117	0.093	1	TNS1
0.211503335682925	0.699664422959834	0.103	0.081	1	TCF25
0.215121008647582	0.378483726942741	0.185	0.156	1	UGP2
0.215884617518383	0.765970403301395	0.133	0.112	1	SEPT7
0.218495523495682	0.638510397117851	0.186	0.165	1	CD59
0.22046297468588	0.651101497537417	0.134	0.112	1	GPX4
0.233060191300873	0.812491390958396	0.101	0.081	1	TTC3
0.239940398876211	0.657326166522124	0.114	0.093	1	PFN1
0.249124835341301	0.440331631492696	0.247	0.227	1	HMGB1
0.257157255339211	0.366061575848742	0.107	0.084	1	AP1S2
0.259005864840124	0.44609920670039	0.147	0.125	1	RPSA
0.261535387347575	-0.382838306320858	0.086	0.109	1	SERP1
0.265175407873719	0.387711198703351	0.112	0.09	1	MAP1B
0.271479461738567	-0.417438383921282	0.091	0.115	1	TSC22D3
0.276856152814726	0.57537698639518	0.12	0.1	1	SPCS2
0.281531382669224	0.528380699349015	0.131	0.112	1	CLIC4
0.294517216052103	0.433153248486007	0.118	0.1	1	CCDC80
0.295111166643623	0.717307688871726	0.101	0.084	1	SNRPG
0.304324264246783	0.490046945262539	0.142	0.121	1	SOD2
0.330852543500953	0.622722351150855	0.1	0.084	1	S100A10
0.330929278079568	0.467610564531569	0.127	0.109	1	HNRNPA1
0.343247174817882	-0.40437790929496	0.1	0.118	1	AKAP6
0.344050145201844	0.429230732551227	0.108	0.09	1	ATP6V0E1
0.396861733252617	0.432708522415146	0.105	0.09	1	RHOQ
0.429406342803852	0.543983192586887	0.112	0.1	1	ATP6V1G1
0.443084965852556	0.543917729971625	0.105	0.093	1	ANXA5
0.45596992785611	0.292441996247037	0.265	0.302	1	PDK4
0.460093534939461	0.558806549486213	0.126	0.115	1	HNRNPK
0.462060814453384	0.538685568149001	0.108	0.097	1	ARPC2
0.466689206260613	0.309952737768588	0.267	0.262	1	DDX17
0.481246796243221	0.28702036353408	0.112	0.1	1	ATP1B1
0.485449040857511	0.262148381005265	0.166	0.153	1	PPP1R12B
0.50159483604816	0.677850949836297	0.187	0.187	1	ARGLU1
0.508002697861603	0.499693649196492	0.109	0.1	1	TUBA1B
0.522781341352273	0.379353725941626	0.104	0.093	1	MEF2A
0.531235071474464	0.342108485092753	0.098	0.115	1	APP
0.562685850001315	0.2721056334389	0.148	0.137	1	HNRNPU
0.563364906040305	0.4164272040296	0.105	0.097	1	GABARAPL1
0.566185483617426	0.31144803984071	0.086	0.1	1	MYH6
0.574249961194798	0.452716584656133	0.103	0.093	1	MTUS1
0.581076907254341	0.382100385599896	0.105	0.097	1	SERBP1
0.581214129148649	0.413363115756685	0.105	0.097	1	GNB2L1
0.599741544369023	0.402886162074358	0.166	0.162	1	TCF4
0.604714856723671	0.61605341435733	0.1	0.093	1	CAV2
0.623483158234192	0.368345961600758	0.125	0.118	1	SRRM1
0.67095650104996	0.308209152611059	0.233	0.234	1	RPL3
0.671926640008276	0.373347442093257	0.139	0.134	1	ZBTB20
0.682836890503413	0.469170294769033	0.113	0.109	1	HERPUD1
0.726631837309551	0.654467702595079	0.107	0.106	1	SF1
0.761941053782192	0.304855244788226	0.096	0.106	1	GSTK1
0.764360740821525	0.254582178189384	0.117	0.128	1	SLC25A6
0.785841551485641	0.356519393014359	0.148	0.15	1	CNBP
0.798181451557798	0.301807071354305	0.1	0.097	1	CAMK2D
0.809586700028424	0.382329458043598	0.147	0.15	1	A2M
0.818837669732021	0.3217515019916	0.129	0.14	1	PTN
0.837936873001968	0.350344678509066	0.147	0.15	1	FTX
0.885381295624395	0.3018063714113	0.1	0.1	1	DAAM1
0.937811556625719	0.283901641520432	0.13	0.137	1	VAPA
0.97406905356513	0.375318044189268	0.098	0.1	1	PPFIBP1
