# Supplementary material for: Integrative Transcriptomics and Machine Learning Identify Macrophage-Associated Biomarkers in Hypertrophic Cardiomyopathy
Source: Int J Mol Sci. 2026 Jun 4;27(11):5102. doi: 10.3390/ijms27115102 (PMC13256712; doi:10.3390/ijms27115102)
Supplement: Supplementary file 1 [file ijms-27-05102-s001.zip › Supplement table S4 DEG_Endothelial_HCM_vs_Normal.csv]

p_val	avg_log2FC	pct.1	pct.2	p_val_adj	gene
1.94928134571414e-168	3.12133618110268	0.996	0.805	5.71802189951787e-164	MYL2
1.30938150109408e-153	-7.96752325597264	0.004	0.429	3.84093969530938e-149	PLA2G2A
1.50331954526889e-137	2.73171304898537	0.948	0.332	4.40983755409175e-133	ACTA1
9.83677105664787e-123	2.2450557339082	0.946	0.447	2.88551842175709e-118	ACTC1
1.35461873167498e-122	2.05504289070171	0.983	0.627	3.97363858749538e-118	TNNI3
2.50143312298055e-102	-4.45776358811679	0.067	0.485	7.33770392295115e-98	ADH1B
3.4980677186899e-101	3.05575962968341	0.827	0.302	1.02612318460049e-96	MYL12A
8.70221720414079e-98	-1.39396493702623	0.811	0.977	2.55270839466266e-93	MT-ND2
5.64023588572029e-95	1.4702548127489	0.98	0.662	1.65450679471719e-90	TPM1
9.9612303950869e-94	-6.8994210555704	0.003	0.272	2.92202732409479e-89	RARRES1
6.58071615151152e-93	-1.13986244969747	0.95	0.99	1.93038727588439e-88	MT-ND4
5.57727679999989e-89	-1.25611681420312	0.885	0.995	1.63603837651197e-84	MT-ND3
1.42490709310725e-86	1.83001122092107	0.894	0.518	4.1798224669208e-82	CRYAB
1.50387742872428e-85	1.51437746306397	0.931	0.607	4.4114740494198e-81	TCAP
1.25797389731444e-84	1.59357642706723	0.92	0.556	3.69014063038216e-80	TNNC1
1.44691596641752e-81	-1.06037550667963	0.973	0.995	4.24438329588915e-77	MT-CO2
7.35390583646023e-81	-2.86719800303453	0.215	0.637	2.15719473806724e-76	APOD
5.60863981672823e-80	-1.11870198817454	1	1	1.64523840383906e-75	MALAT1
1.72332813891412e-79	-2.77902854594155	0.231	0.65	5.05521076269069e-75	CFD
6.70225186370671e-78	1.30175054400765	0.962	0.647	1.96603856169973e-73	TNNT2
1.07806858028407e-74	1.77248769137383	0.844	0.343	3.16240637340529e-70	ANKRD1
3.41235510415168e-70	-1.04237656778252	0.938	0.987	1.00098024625185e-65	MT-CYB
1.21968597730459e-68	-0.742837922854564	0.996	1	3.57782684582528e-64	MT-CO1
2.09927385861724e-67	-0.916342384705201	0.99	0.997	6.15800993686781e-63	MT-CO3
5.77488949120545e-65	2.16915343422176	0.734	0.274	1.69400608335021e-60	CSRP3
5.09566327400915e-61	2.33163738265449	0.732	0.345	1.49476186479785e-56	NDUFA4
2.02419972071312e-59	1.21749104183553	0.921	0.52	5.93778746073986e-55	MB
2.46851669204299e-57	-1.04213363904451	0.783	0.967	7.2411468644389e-53	MT-ND1
2.67606097445769e-57	1.00903223178355	0.984	0.637	7.84995726247418e-53	MYH7
4.05744340616064e-57	2.12566034137871	0.715	0.317	1.19021044876316e-52	COX7C
4.7209668471205e-55	-1.1042776914262	0.961	0.992	1.38484841493433e-50	MT-ATP6
4.78937099061777e-53	2.04162457653953	0.676	0.279	1.40491408638782e-48	PTGDS
1.3128565411419e-50	1.76891339249735	0.728	0.376	3.85113337778564e-46	COX6A2
1.56627751231419e-45	2.168286304569	0.634	0.287	4.59451845462244e-41	COX6C
6.96631572087457e-44	-2.23724095101649	0.134	0.429	2.04349905356135e-39	ABCA6
4.81869078849766e-42	-3.42490646841207	0.021	0.198	1.4135147558979e-37	MGST1
3.16431149831655e-41	1.80176597864336	0.699	0.414	9.28219134916176e-37	COX7A1
3.52415003697952e-38	-1.86650239442653	0.473	0.698	1.03377417184757e-33	DCN
1.49129430652299e-37	1.4478617356454	0.653	0.31	4.37456271875455e-33	PLN
1.24608091639687e-36	2.08819105864051	0.562	0.239	3.65525376015858e-32	COX7B
3.78130894910687e-36	2.28272391544632	0.526	0.203	1.10920916713101e-31	UQCRQ
7.35376646144542e-36	1.51017289578002	0.664	0.348	2.1571538538004e-31	UQCRB
2.76295870713387e-34	1.77267895280183	0.6	0.302	8.10486307150649e-30	COX5B
4.86849287579802e-34	1.53024599343857	0.646	0.33	1.42812370018659e-29	CMYA5
1.04117811249702e-33	1.75669598176292	0.551	0.216	3.05419187519877e-29	NDUFA13
8.17706246836604e-33	1.10300372232741	0.74	0.447	2.39865950447049e-28	MYL3
1.39692463201856e-32	1.02769142292631	0.808	0.622	4.09773871556325e-28	RPLP1
6.38714793446762e-32	-3.70049030834752	0.008	0.124	1.87360597509673e-27	C1QB
1.13703985124333e-31	1.51644956119197	0.611	0.317	3.33539269963719e-27	COX4I1
1.20949559528405e-31	3.28130412843396	0.345	0.046	3.54793437920625e-27	MYL7
3.945306581387e-31	-5.06989789720858	0.004	0.107	1.15731623258406e-26	CCL21
3.65392758333402e-30	1.89398054001647	0.548	0.259	1.0718431172952e-25	NDUFA1
9.57047727738683e-30	1.17904732789461	0.679	0.388	2.80740380454865e-25	SLC25A4
1.12134105421004e-29	1.45719131341644	0.578	0.274	3.28934184841974e-25	CKM
4.7715203278913e-29	2.0855730143027	0.444	0.145	1.39967777298363e-24	S100A1
7.18885046043287e-29	0.690314893329834	0.854	0.561	2.10877739406338e-24	DES
2.41158497449703e-28	-3.17395895018622	0.013	0.129	7.07414336418959e-24	PTGIR
2.44555397453958e-28	1.68047166809553	0.517	0.221	7.1737880289144e-24	FABP3
5.35715306922199e-28	-0.966904429792172	0.833	0.949	1.57146728132558e-23	NEAT1
3.10980695546924e-27	1.60058272446334	0.487	0.175	9.12230772317348e-23	ACTN2
3.774381280975e-27	-2.08230864611678	0.067	0.251	1.10717700496121e-22	C1S
4.87187648764698e-27	1.51687844187052	0.565	0.299	1.42911624888636e-22	HSPB1
1.45423890662226e-26	1.88138236434134	0.476	0.201	4.26586440868573e-22	UQCR10
5.83190052253187e-26	1.74448788453549	0.49	0.218	1.7107296992795e-21	UQCRH
8.84753534049184e-26	-1.05890125307605	0.457	0.695	2.59533601677988e-21	MT-ND4L
9.31878549139811e-26	1.78420936070979	0.5	0.239	2.73357253604672e-21	MGST3
1.12499248385733e-25	-1.88137957720797	0.163	0.386	3.30005295214711e-21	ABCA8
1.40740338717106e-25	-2.8932418484948	0.014	0.124	4.1284770959276e-21	F13A1
2.05002833218062e-25	-2.17804218425902	0.038	0.188	6.01355310961862e-21	SEPP1
4.01858328650672e-25	-1.60246103356366	0.155	0.386	1.17881122126388e-20	TIMP1
2.83542894608495e-24	-2.06141358385622	0.036	0.178	8.31744727044559e-20	LINC00969
3.80740147987699e-24	1.83173926995751	0.447	0.185	1.11686315010712e-19	MDH1
5.15741790174724e-24	-2.01780210140912	0.072	0.249	1.51287696729854e-19	C1R
1.17603183687692e-22	1.16587034147719	0.599	0.36	3.44977179029474e-18	GAPDH
1.8867968982155e-22	-2.24607833957942	0.045	0.188	5.53473002122535e-18	NOVA1
3.41100547351846e-22	1.84421307676222	0.443	0.203	1.0005843456019e-17	COX7A2
1.06126506358955e-21	-2.64028306755425	0.018	0.124	3.11311493753357e-17	RP11-14N7.2
2.6828290952092e-21	1.635581505754	0.457	0.218	7.86981086788667e-17	NDUFB2
3.2820633287784e-21	1.10386205422708	0.576	0.317	9.62760456863857e-17	RPL37A
4.1222070337196e-21	1.58474149458243	0.427	0.178	1.20920821127131e-16	CHCHD10
8.80125585344949e-21	-1.50244379424821	0.157	0.363	2.58176039205087e-16	SERPINF1
1.00702392739366e-20	1.81614334717313	0.404	0.17	2.95400398861657e-16	COX5A
1.38225278915661e-20	1.44366276768758	0.491	0.254	4.054700331712e-16	COX6B1
1.68321344537562e-20	1.91838812585286	0.389	0.15	4.93753832066483e-16	XIRP2
3.6383495455111e-20	1.47845310205915	0.481	0.241	1.06727345568022e-15	RPL35A
3.68894796496187e-20	1.9572524877269	0.357	0.124	1.08211599604191e-15	COX8A
8.1180014502059e-20	1.77248117960786	0.372	0.135	2.3813345454034e-15	LPL
2.05206809607981e-19	1.98315049471953	0.385	0.165	6.01953655304052e-15	NDUFB4
6.60782156713015e-19	0.960731766121038	0.669	0.48	1.93833837850196e-14	RPL10
9.13144210711688e-19	1.5968930518992	0.409	0.183	2.67861722770167e-14	UBB
1.08090136761469e-18	1.73145195229529	0.386	0.157	3.17071607176094e-14	LMOD2
1.94446874391455e-18	-1.76676261990362	0.053	0.188	5.70390461339895e-14	C3
2.17860235006573e-18	1.62289030289313	0.39	0.162	6.39071213368281e-14	NRAP
2.81703947804812e-18	-1.30471881728194	0.14	0.327	8.26350360490637e-14	GPX3
1.12200784598619e-17	-1.51857603507783	0.09	0.246	3.2912978154159e-13	POLR2J3
1.58620420533214e-17	1.40803689562308	0.465	0.256	4.65297141592129e-13	LGALS1
2.47479277777845e-17	1.31822237403476	0.436	0.206	7.25955713433531e-13	NDUFS5
2.70123870189923e-17	2.11528753130063	0.291	0.089	7.9238136081512e-13	NDUFC1
1.25959508731027e-16	1.1953892820274	0.449	0.236	3.69489622911596e-12	RPS23
1.81005791500383e-16	1.64650805898414	0.367	0.157	5.30962388787225e-12	CKMT2
2.07449201475803e-16	2.69444840133207	0.225	0.046	6.08531487609122e-12	LUM
3.1587335477822e-16	-1.68456536534059	0.094	0.244	9.26582898906431e-12	ABCA9
4.82862992089064e-16	-1.68859796192282	0.051	0.173	1.41643030099406e-11	RNASE1
6.11939534042842e-16	1.03916111334096	0.58	0.386	1.79506342916127e-11	RPL34
1.20092590158721e-15	1.70617184280814	0.341	0.142	3.52279603971593e-11	SMPX
1.34610861767057e-15	-1.98633160195806	0.022	0.112	3.94867501907486e-11	SLC9A9
1.45151705857948e-15	2.34967312662934	0.328	0.155	4.25788013963703e-11	ATP5J
1.48534104170307e-15	1.67973816515665	0.317	0.119	4.35709941173177e-11	PRDX2
1.74221700773604e-15	1.84912440887014	0.266	0.079	5.11061937049290e-11	ENO3
1.87702997782672e-15	1.53797309384393	0.323	0.119	5.50607973695689e-11	NDUFB7
4.36008482106167e-15	1.44985019614819	0.374	0.173	1.27898728141023e-10	CYCS
4.46645754701022e-15	2.07124646250221	0.276	0.094	1.31019065683998e-10	CFL2
4.95942987838404e-15	-2.01254403313777	0.036	0.137	1.45479916052517e-10	PLTP
6.14486979075281e-15	0.687433194131582	0.51	0.241	1.80253610441943e-10	XIST
7.44008955324027e-15	-1.86106099608302	0.048	0.16	2.1824758695475e-10	NID1
7.66146770207633e-15	1.27869764451825	0.459	0.269	2.24741493572707e-10	LDHB
1.02152791960549e-14	1.56667305226649	0.287	0.096	2.99654999937075e-10	HRC
1.07266264912996e-14	1.80410691299187	0.279	0.094	3.14654861495782e-10	EIF3K
1.43253783201705e-14	1.02049307419875	0.52	0.33	4.20220647643881e-10	TPT1
1.47125181872994e-14	1.32284991378459	0.414	0.221	4.31577008506241e-10	SRP14
1.67608061358248e-14	0.957579788037278	0.543	0.343	4.91661487188286e-10	RPS14
1.69541801994019e-14	1.2939942037383	0.401	0.206	4.97333921969257e-10	HSP90AA1
1.79452254281631e-14	1.41201013569253	0.361	0.162	5.26405242709738e-10	DSTN
1.81294545369247e-14	-2.06834674283075	0.036	0.135	5.3180941938615e-10	ELN
2.2253663643693e-14	-1.85181809302646	0.073	0.198	6.52788969324092e-10	IGFBP6
2.48787870897284e-14	0.864796160962235	0.632	0.467	7.29794340490094e-10	RPL41
2.5544370250006e-14	-1.93944013645028	0.022	0.107	7.49318556913675e-10	SELM
4.48513222437979e-14	1.2155450341195	0.416	0.226	1.31566868669957e-09	FHL1
7.37929797620879e-14	-2.0361112049787	0.031	0.122	2.16464326834109e-09	FGF7
8.83406279376751e-14	1.2000435481259	0.422	0.241	2.59138397992376e-09	RPS24
1.02832069782782e-13	-1.46163652617536	0.037	0.135	3.01647593500814e-09	CD163
1.24125305517489e-13	1.03518982875353	0.497	0.307	3.64109171205003e-09	UQCR11
1.53305729438627e-13	2.53040318657032	0.217	0.058	4.49707026735268e-09	PLCG2
1.62821077501335e-13	-1.32555897636141	0.069	0.193	4.77619348742415e-09	FBLN1
1.68536919879472e-13	1.62108571281237	0.286	0.107	4.94386200774443e-09	TRDN
2.2353081496721e-13	0.938326615161332	0.522	0.345	6.55705292624814e-09	RPS28
2.70950404743615e-13	1.26330008435491	0.399	0.221	7.94805917274919e-09	SLC25A3
2.85797540580859e-13	2.21915272315861	0.251	0.091	8.38358505539891e-09	ATP5O
2.88240364235473e-13	-1.87085906503959	0.034	0.127	8.45524284448335e-09	SRPX
2.88493912984360e-13	1.38167962872462	0.344	0.162	8.46268044348323e-09	RPL38
3.29940136582645e-13	-1.24686865349354	0.091	0.226	9.6784639665153e-09	SERPING1
3.53742330490087e-13	1.63997909821285	0.287	0.112	1.03766775225962e-08	PHPT1
4.12708084455545e-13	0.872604388278652	0.489	0.297	1.2106378949419e-08	PDLIM5
4.14328458911637e-13	1.11698532079735	0.415	0.234	1.2153911013714e-08	FAU
4.211082419086e-13	1.93863310858079	0.265	0.099	1.23527891681469e-08	ECH1
4.30356744274397e-13	1.60829558692071	0.343	0.173	1.26240847365452e-08	NDUFAB1
4.3255461588542e-13	1.35981483789757	0.318	0.132	1.26885571023829e-08	SVIL
4.84970672245191e-13	-1.24846546487527	0.104	0.244	1.42261296996404e-08	TFPI
5.86846972487672e-13	-2.05851916300417	0.036	0.127	1.72145690909534e-08	DAB2
5.89164303966862e-13	2.21475248224783	0.257	0.102	1.72825456925639e-08	ATPIF1
6.68302238086554e-13	-0.877063695343842	0.442	0.629	1.9603977852031e-08	SPARCL1
7.80592789086664e-13	2.19421375581483	0.31	0.16	2.28979088750682e-08	C14orf2
8.03749110660118e-13	1.15185709263516	0.42	0.236	2.35771764121039e-08	RPS3A
1.28148281278282e-12	1.74757778058802	0.311	0.147	3.75910168301711e-08	POLR2L
1.69713286190001e-12	-1.55819709365401	0.064	0.175	4.9783695370975e-08	MMP2
1.85069247556541e-12	1.89212966996933	0.251	0.091	5.42882130782359e-08	NDUFB3
1.89244927478972e-12	0.982417447021144	0.45	0.272	5.55131070266816e-08	RPS19
1.89591223960008e-12	2.06036654270331	0.233	0.079	5.56146896364287e-08	SLIRP
2.33864953653412e-12	0.908852085374823	0.499	0.33	6.86019455046918e-08	RPL11
2.72331294668088e-12	1.16043650712084	0.405	0.231	7.98856619779371e-08	RPS25
3.14443128618336e-12	1.31043499009382	0.324	0.15	9.22387473489027e-08	NDUFB10
3.42904590772688e-12	2.44600702924131	0.194	0.051	1.0058763265726e-07	XIRP1
3.53988511257253e-12	1.16353532125035	0.411	0.246	1.03838989892203e-07	RPL39
4.80038430808242e-12	0.766965881653115	0.57	0.398	1.4081447329329e-07	RPL13
5.2881769139255e-12	-1.78508783328188	0.04	0.132	1.55123381593091e-07	CCL2
5.30933274307211e-12	1.44174922189514	0.254	0.089	1.55743966685277e-07	ATP5MG
5.66488691602828e-12	-1.9623495754406	0.029	0.109	1.66173792794774e-07	ACSM3
6.2501176284706e-12	1.73702833455932	0.223	0.069	1.83340950513557e-07	HSPB6
6.53489119141755e-12	1.8279048952228	0.239	0.086	1.91694498209042e-07	CHCHD2
7.00047305460326e-12	-1.73696543927703	0.035	0.122	2.05351876583732e-07	STAB1
7.44755590262604e-12	0.92907575395621	0.489	0.305	2.18466604847632e-07	RPS27A
7.7775761076259e-12	-1.30262712062798	0.126	0.264	2.28147417541098e-07	CEBPD
9.78077509847864e-12	1.75895820346391	0.257	0.102	2.86909256738773e-07	NDUFV2
1.05095242192705e-11	0.881984739496268	0.445	0.266	3.0828638344808e-07	MYL9
1.06919714588416e-11	1.48580041121252	0.292	0.129	3.13638290773659e-07	PGAM2
1.21193342745524e-11	1.15662554903661	0.342	0.17	3.55508551609719e-07	RPL24
1.24933391326296e-11	-1.69758272948866	0.036	0.122	3.66479610116557e-07	VIMP
1.3997413748337e-11	0.866769759009636	0.459	0.269	4.10600134893717e-07	NEXN
1.42460069639464e-11	1.31767027038769	0.313	0.147	4.17892368280404e-07	HADHB
1.66007010887209e-11	1.69370509507787	0.222	0.071	4.8696496573654e-07	ATP5MC3
1.91914387761185e-11	1.02727033602984	0.497	0.35	5.62961665058661e-07	RPL21
1.94862017116653e-11	-1.47510330208801	0.052	0.15	5.71608241009991e-07	CBLB
2.04043443108758e-11	-1.8399722169763	0.027	0.104	5.9854103601523e-07	ARHGAP24
2.8021394532919e-11	0.782955255954385	0.479	0.294	8.21979587228645e-07	SORBS2
3.00317279385281e-11	1.03151055264584	0.387	0.216	8.80950707348782e-07	RPL9
3.00585556218741e-11	2.51156828903619	0.15	0.025	8.81737670612055e-07	SEPTIN7
3.22703448486323e-11	1.66543507076256	0.239	0.091	9.46618295789779e-07	VDAC1
3.79445166549596e-11	1.81561723953901	0.227	0.081	1.11306445155658e-06	NDUFB8
4.3443905349159e-11	1.17227514482988	0.382	0.223	1.27438351951223e-06	RPL19
4.83736013616717e-11	1.51495853463436	0.235	0.084	1.41899122234328e-06	SELENOW
4.96733944593164e-11	1.12375016317157	0.406	0.251	1.45711935306959e-06	NDUFB1
5.07635870860012e-11	1.40420532689963	0.298	0.142	1.48909906358076e-06	PRKAR1A
5.62098744154954e-11	1.14242663674933	0.369	0.198	1.64886045610414e-06	TECRL
5.8235955175204e-11	2.33889194085042	0.208	0.074	1.70829350910943e-06	ATP5J2
6.93650174904537e-11	1.45804853464445	0.261	0.109	2.03475342306497e-06	UQCRC1
7.35293691759674e-11	1.83458046003388	0.33	0.201	2.15691051540783e-06	ATP5L
7.95459751856473e-11	-0.691518305640623	0.348	0.523	2.33340163609578e-06	N4BP2L2
8.87145108186413e-11	1.46248416648713	0.3	0.15	2.60235146035402e-06	UBL5
1.02061265487203e-10	1.36622915097436	0.267	0.114	2.9938651618016e-06	NDUFA11
1.70460933664578e-10	2.71345233809338	0.141	0.025	5.00030102811674e-06	NPPA
2.06060244902901e-10	1.26327104352312	0.268	0.114	6.0445712239817e-06	NDUFS6
2.11552644194847e-10	2.04676554803862	0.191	0.061	6.20568526481165e-06	PDHA1
2.20817352985795e-10	3.11622082565376	0.131	0.02	6.47745623248531e-06	APOA1
3.31216355045125e-10	1.56621653873658	0.259	0.119	9.71590055889369e-06	COX17
3.91226922529835e-10	0.884227939044584	0.438	0.282	1.14762505454902e-05	RPL32
3.98074285351131e-10	1.48107360695832	0.181	0.051	1.16771110864901e-05	NIBAN1
4.03270636671357e-10	1.28744681989175	0.257	0.109	1.18295408561176e-05	FLNC
4.93863200739749e-10	0.705752476205601	0.461	0.284	1.44869831304998e-05	NEBL
5.19691448760053e-10	1.60972632690338	0.234	0.096	1.52446289579274e-05	NDUFA3
5.42247962064455e-10	1.54681046135844	0.261	0.122	1.59063017191987e-05	SLMAP
5.85436204948716e-10	1.45406257267539	0.228	0.089	1.71731856359656e-05	ATP5F1B
6.46980081794479e-10	0.714688382425096	0.55	0.404	1.89785137193592e-05	RPS27
6.75886418073694e-10	1.16319058457144	0.358	0.208	1.98264521877737e-05	RPL23A
6.76287103133846e-10	1.20388855838571	0.317	0.168	1.98382058833282e-05	GNAS
7.00107251057674e-10	1.06212033878408	0.327	0.173	2.05369461025258e-05	RPL37
7.10104796340293e-10	1.81511968966977	0.29	0.162	2.08302140958462e-05	ATP5I
7.11772912649771e-10	1.27202966080876	0.243	0.096	2.08791466196684e-05	ATP5F1E
7.56247070305984e-10	2.45509196279119	0.143	0.03	2.21837515603557e-05	OTUD1
7.63880467108838e-10	-1.95228243086017	0.032	0.104	2.24076696221706e-05	PCDHGA10
8.62330841890794e-10	1.19730985149512	0.289	0.14	2.52956129160245e-05	CASQ2
9.19439943202009e-10	1.52878834635767	0.188	0.058	2.69708512938877e-05	ATP5IF1
1.06111944834179e-09	1.00561786560211	0.339	0.178	3.1126877897658e-05	ZNF106
1.06644095691022e-09	2.23249197234477	0.169	0.051	3.12829790300044e-05	DECR1
1.1665221748559e-09	1.27207339369727	0.236	0.094	3.4218761477223e-05	ATP5F1A
1.27296960756441e-09	1.58853598750332	0.227	0.094	3.73412904682945e-05	ETFB
1.28484154937581e-09	-1.25814700747227	0.116	0.234	3.768954200939e-05	MDM4
1.35620609090091e-09	3.06622855358629	0.127	0.023	3.97829494704873e-05	LRRC49
1.56717049946988e-09	2.04591433675572	0.216	0.091	4.59713794314494e-05	ATP5G1
1.73727083023916e-09	1.41849021693173	0.234	0.096	5.09611025342354e-05	GHITM
1.81694348313312e-09	0.995228888485939	0.378	0.228	5.3298220134227e-05	RPS4X
1.91780233962714e-09	1.13043901520453	0.31	0.165	5.62568138306225e-05	RPL7A
1.96940879070606e-09	1.4241492020427	0.262	0.127	5.77706374665716e-05	SOD1
2.38725957788804e-09	-1.08973021817832	0.108	0.221	7.00278724577676e-05	ZFP36L1
2.44796814971533e-09	1.28063456957517	0.251	0.114	7.18086977037496e-05	MRPL41
2.71198649755432e-09	1.78691377503446	0.187	0.066	7.95534119192583e-05	NDUFA8
3.00746299463401e-09	1.91774663061454	0.189	0.069	8.82209194845941e-05	CDH2
3.02022475583087e-09	-0.584042279021379	0.624	0.749	8.85952729875427e-05	MT-ND5
3.2353767963735e-09	2.26309767133304	0.187	0.071	9.49065429448202e-05	ATP5C1
3.28263226615287e-09	1.80528274435947	0.246	0.122	9.62927348953284e-05	ATP5B
4.35477285693856e-09	1.12806853395847	0.35	0.213	0.000127742906985436	HSP90AB1
5.14335960059426e-09	-1.41126271598889	0.129	0.239	0.000150875310523832	MTRNR2L8
5.20607151176752e-09	1.8589919044833	0.152	0.041	0.000152714901726188	NPPB
5.78694477270467e-09	1.96820659061935	0.225	0.104	0.000169754237962519	ATP5A1
5.83576547771691e-09	1.66045230574295	0.218	0.094	0.000171186344523348	UQCRC2
5.92984797771119e-09	1.23634090357066	0.321	0.188	0.00017394616057818	SKP1
6.14397433071373e-09	1.47982255039434	0.227	0.099	0.000180227343017157	RPL17
6.5363453834889e-09	-1.36393651033462	0.039	0.114	0.000191737155479263	MS4A6A
7.17337863447496e-09	0.792888797250279	0.515	0.396	0.000210423888863689	SERF2
7.52032831035662e-09	1.55034518113364	0.213	0.089	0.000220601310656001	NDUFB11
8.68448112157103e-09	0.979899022507125	0.369	0.231	0.000254750569220164	RPL27A
9.03766905105691e-09	2.68602963616588	0.12	0.023	0.000265110983943703	HBB
9.29627637328524e-09	1.12194991259298	0.241	0.104	0.000272696971133949	ATP5PF
1.05800224710539e-08	2.5636764180143	0.144	0.041	0.000310354379165895	SEC61G
1.1009498968108e-08	-1.09286707793875	0.06	0.147	0.000322952642730481	IGFBP3
1.11023516362233e-08	1.56678645769632	0.229	0.107	0.000325676382896976	NDUFA5
1.24079902275965e-08	1.08926372144113	0.307	0.168	0.000363975985336315	RPL6
1.24245954542202e-08	1.07948473899818	0.199	0.074	0.000364463083054094	ATP5MPL
1.27176076796209e-08	1.37333465058124	0.223	0.096	0.000373058303673998	UQCRFS1
1.36866500332319e-08	0.904843383654851	0.404	0.269	0.000401484192074824	RPL26
1.54573205457846e-08	-0.814373295531984	0.189	0.32	0.000453425040890046	CHD9
1.54655366603782e-08	2.96703663217972	0.113	0.02	0.000453666052395534	EGR1
1.72209526381683e-08	0.940809785934117	0.345	0.206	0.000505159424688029	MAP4
1.83351154626358e-08	0.598625505808476	0.432	0.266	0.000537842276980959	RYR2
2.0589278697671e-08	1.02317137835184	0.308	0.17	0.000603965901317481	CALM1
2.31990141600632e-08	-0.874623504673892	0.189	0.32	0.000680519881371295	C7
2.4614072157888e-08	0.862295956245756	0.409	0.266	0.000722029192679485	RPL7
2.49715417504298e-08	1.01356297192922	0.344	0.208	0.000732515205707108	RPL30
2.505629224013e-08	1.47625216772411	0.223	0.102	0.000735001276571972	CYC1
2.60856844438497e-08	0.61869398890797	0.484	0.32	0.000765197467475888	HSPB7
3.09771005286492e-08	1.19755162985558	0.294	0.165	0.000908682266907396	PEBP1
3.24799704779269e-08	1.20757365339888	0.201	0.079	0.000952767453999508	ATP5F1D
3.38330589190854e-08	-1.30919732814509	0.034	0.102	0.00099245895033245	SPTSSA
3.40254113752218e-08	1.49849306147818	0.245	0.127	0.000998101417280756	ISCU
3.50773860072587e-08	-0.705843767479482	0.346	0.48	0.00102896004113693	MGP
3.81478829100437e-08	1.86771220779224	0.139	0.038	0.00111902999728322	ECHS1
4.00808180334672e-08	0.841687615260283	0.354	0.216	0.00117573071619373	RPL35
4.11515662164906e-08	1.44542572038117	0.204	0.089	0.00120714004339454	RNF115
4.17298125198979e-08	1.30451706128558	0.181	0.066	0.00122410232045868	EEF1G
4.25295405129661e-08	1.01914624101513	0.29	0.157	0.00124756154140735	RPL28
4.32378565057108e-08	2.38504926741455	0.11	0.02	0.00126833928273852	NDUFA7
4.40200715977301e-08	1.62417064341828	0.201	0.086	0.00129128478024782	NDUFA12
4.54613134162058e-08	0.956165649480507	0.308	0.173	0.00133356216775098	MYOZ2
4.64109453717508e-08	0.818428295628919	0.431	0.305	0.00136141867153494	RPS15
4.74116545556603e-08	-0.467297313824286	0.43	0.591	0.00139077347473574	VWF
4.75138765593321e-08	1.42253390414855	0.203	0.086	0.00139377205499145	ACO2
4.98215864959043e-08	0.949396644583618	0.359	0.226	0.00146146641827086	CALM2
5.63905005709707e-08	1.19415448255569	0.241	0.117	0.00165415894374885	EID1
5.67263205824165e-08	0.812924071062775	0.358	0.223	0.00166400988796461	RPS16
5.87446393837473e-08	1.94453851452936	0.129	0.033	0.00172321525168284	NORAD
5.89969273056808e-08	1.18725477035471	0.239	0.114	0.00173061586558484	FXYD1
6.67871141319002e-08	0.717833855358849	0.522	0.391	0.00195913320594516	EIF1
6.91596828758015e-08	0.917954754433312	0.327	0.19	0.00202873013747876	RPL18
7.42876971408402e-08	-1.48489271736468	0.039	0.107	0.00217915530792941	PHYKPL
7.45344775971453e-08	1.24939302782309	0.223	0.104	0.00218639436583466	POMP
7.50714134546157e-08	1.21896184930838	0.164	0.056	0.0022021448422777	ATP5PO
7.8971592638065e-08	0.911431145630849	0.28	0.147	0.002316552698445	MYOM2
7.98306738006761e-08	1.01507167373202	0.276	0.15	0.00234175298526903	YBX1
8.22922488438504e-08	1.02441811859976	0.33	0.201	0.00241396082758551	RPL5
8.75168512462962e-08	0.855581697617152	0.337	0.203	0.00256721931445885	RPL18A
9.01243832817849e-08	1.31134206436921	0.18	0.069	0.00264370865918788	MAP3K20
9.90440264143629e-08	0.908321596290274	0.313	0.18	0.00290535747083892	RPS20
1.01447880131534e-07	-0.959242728964381	0.069	0.155	0.00297587211577841	NSD1
1.03125478750252e-07	2.1876086001444	0.122	0.03	0.00302508279365989	CCN2
1.16588739185652e-07	2.09120259380256	0.11	0.023	0.00342001407527191	ATP5PD
1.21736290769335e-07	1.07838417193087	0.263	0.142	0.00357101235342768	RPL14
1.25271834173558e-07	0.901852762012148	0.312	0.175	0.00367472398364714	TOMM7
1.2527198504897e-07	-0.887851833818138	0.111	0.213	0.00367472840942649	LRP1
1.28256956246468e-07	1.3566069469871	0.213	0.099	0.00376228955453389	NDUFS2
1.30181421124377e-07	1.81059219783026	0.129	0.036	0.00381874180726247	TJP1
1.36834360712693e-07	0.452179139396247	0.541	0.383	0.00401389913714613	MYBPC3
1.45296962099834e-07	2.00691580270198	0.134	0.041	0.00426214108623652	NDUFS3
1.65599830410055e-07	1.53451012635344	0.216	0.107	0.00485770542524857	ACAT1
1.68531233802282e-07	1.30663935768072	0.22	0.107	0.00494369521235613	AK1
1.72179028735584e-07	1.49779804938189	0.214	0.104	0.00505069962892963	NDUFA6
1.72436373413612e-07	-1.42822972567052	0.043	0.112	0.00505824857771489	H2AFJ
1.75442217384048e-07	1.70113774459315	0.129	0.036	0.00514642200474366	ATP5MF
1.90424787310653e-07	1.54002067534682	0.185	0.079	0.00558592071097068	MSRB2
2.30977339565423e-07	2.30779851082722	0.124	0.036	0.00677548927881211	TNFRSF12A
2.35093189155657e-07	0.760988772905645	0.387	0.249	0.00689622361069205	RPS29
2.67870038763856e-07	1.40959451838681	0.213	0.104	0.00785769971709894	SDHA
2.94335472017922e-07	-1.53153439271403	0.04	0.104	0.00863403673617372	PDGFRA
2.97097251620774e-07	1.56817339477698	0.161	0.061	0.00871505077904379	MPC2
2.98063330371943e-07	2.74644485846621	0.1	0.02	0.00874338973313057	DUSP27
3.18944187438505e-07	1.97155691896765	0.113	0.028	0.00935590879432111	MICOS10
3.19923613669263e-07	-0.801220239630579	0.206	0.322	0.00938463928337417	HNRNPH1
3.35655907184625e-07	1.93924722275876	0.124	0.036	0.00984613038135378	THBS4
3.75011879655826e-07	2.04915312176517	0.119	0.033	0.011000598477824	NDUFA9
3.91819860434776e-07	1.24349222249516	0.24	0.129	0.0114936437859937	CSDE1
4.19913148125403e-07	0.900590528561825	0.241	0.119	0.0123177322871106	ATP5ME
4.20187457761092e-07	0.909710654711638	0.352	0.239	0.0123257788859639	RPS9
4.23218036980758e-07	1.06389924082313	0.271	0.152	0.0124146778967935	UBA52
4.50944313685384e-07	1.4285217606427	0.173	0.071	0.013228000497647	SYNM
4.66000997750106e-07	0.796647058716565	0.339	0.211	0.0136696732680016	ATP2A2
5.19056038552669e-07	0.848090214244857	0.316	0.19	0.015225989834904	SLC8A1
5.20741738681214e-07	1.10851635849566	0.29	0.178	0.0152754381624747	ARGLU1
5.34225817043851e-07	0.899852589058173	0.347	0.239	0.0156709801171643	CLDN5
5.47912076382154e-07	1.76549043601671	0.155	0.061	0.0160724528485941	HSBP1
6.14411462693796e-07	2.28111897667928	0.105	0.025	0.0180231458466598	CRYM
6.15684714717052e-07	1.01927486663865	0.241	0.127	0.01806049542151	PDLIM3
6.36928782066477e-07	1.74377044620061	0.151	0.058	0.018683668893138	CISD1
6.59533564181397e-07	1.40228611751938	0.174	0.074	0.0193467575716971	PRDX5
7.18948036639919e-07	1.79750061100778	0.252	0.16	0.0210896217067954	ATP5G3
7.21584592580461e-07	1.65807671746801	0.158	0.063	0.0211669624387552	ACADM
7.52196920104585e-07	-1.15867761476506	0.061	0.135	0.0220649444543479	TTC19
7.97344491687747e-07	1.74743798554453	0.11	0.028	0.0233893033191684	GABARAP
8.52164075107904e-07	0.959335196082241	0.263	0.145	0.0249973809792153	TPM2
8.52697803438628e-07	0.794574117222916	0.35	0.234	0.0250130373660687	RPS13
8.70266054498803e-07	1.38933124093632	0.181	0.081	0.0255283844426679	PAM
9.68310634986249e-07	1.46840872663087	0.158	0.063	0.0284044241666866	NDUFC2
9.93122082519232e-07	-1.17486522309053	0.097	0.183	0.0291322431686192	SPRY1
1.05801215230691e-06	-1.16859282948583	0.056	0.127	0.0310357284757708	PPIB
1.10021013989884e-06	1.51244810711921	0.26	0.165	0.0322735642437925	ATP5E
1.14491043464352e-06	1.13367057318301	0.221	0.114	0.0335848026898329	NUCKS1
1.21575568419188e-06	-0.576831602416304	0.587	0.655	0.0356629772400845	GSN
1.26066722484841e-06	1.15058496155542	0.225	0.119	0.0369804123737033	MZT2B
1.34900218419091e-06	-0.741936939331883	0.122	0.223	0.0395716300710562	THUMPD3-AS1
1.37015814045278e-06	0.73928361239996	0.32	0.193	0.0401922188920417	RPL23
1.39820507699199e-06	1.29237714581449	0.203	0.102	0.041014947728483	NDUFS7
1.40588417902782e-06	1.05686571512614	0.221	0.112	0.0412402065076021	NDUFB9
1.435398454015e-06	0.600478257483786	0.476	0.35	0.0421059782500761	RPL13A
1.78270715670846e-06	-1.01130500213275	0.072	0.15	0.0522939317348861	FBN1
1.86045463475004e-06	1.45414968431905	0.158	0.066	0.0545745762557577	NDUFV1
1.95906976604446e-06	1.32920459986542	0.169	0.074	0.0574673525171481	NDUFS1
2.0138561254727e-06	1.27471057287575	0.198	0.099	0.0590744555846163	RPL36AL
2.1095247653248e-06	1.56150109395552	0.159	0.069	0.0618807994660377	MYL12B
2.13468972964347e-06	1.68153355269537	0.143	0.056	0.0626189885293615	SBDS
2.41645172352376e-06	1.49116784948391	0.159	0.069	0.0708841948578459	UQCC2
2.45142248779053e-06	1.33349714432831	0.19	0.094	0.0719100272568475	SAP18
2.47819677668172e-06	1.43757648543905	0.164	0.071	0.0726954242471815	MDH2
2.4786218390208e-06	0.78452481938477	0.306	0.185	0.072707893025836	NFIA
2.55050787184899e-06	1.22175591844856	0.239	0.137	0.0748165979128182	IFI27
2.55559384530583e-06	0.993380903417165	0.237	0.129	0.0749657898582013	MPC1
2.7931041174843e-06	0.398494654608248	0.397	0.246	0.0819329161822846	LDB3
2.87088156681644e-06	1.09032994172731	0.246	0.142	0.0842144398809933	DBI
2.9188184570437e-06	1.08300765118302	0.227	0.124	0.0856206206189198	HSPA8
2.95542652800042e-06	-1.25286713128713	0.063	0.135	0.0866944817723644	LPAR6
3.18067714643201e-06	1.30051860045411	0.165	0.074	0.0933019834134364	NDUFS8
3.20773707525577e-06	1.05899216604606	0.203	0.102	0.0940957593655528	DDX24
3.9140380050622e-06	-1.00341341997664	0.055	0.122	0.114814390840495	IFITM2
3.92133534646585e-06	1.17767812210016	0.232	0.135	0.115028451053229	MRPL33
4.15126826626164e-06	0.976354191905468	0.236	0.132	0.121773303322519	RPL22
4.25934484342374e-06	1.0497741247261	0.18	0.084	0.124943621636992	SYNPO2
4.72059896372228e-06	0.780965422856232	0.391	0.282	0.138474050001829	RPS6
4.76985794123497e-06	-1.19793428892016	0.093	0.17	0.139919012848187	MT-ATP8
5.19448129435605e-06	1.5967843276854	0.135	0.053	0.15237491428864	NDUFB6
5.32575497335515e-06	1.34160492971805	0.185	0.094	0.1562256963884	TIMM8B
5.46336161039741e-06	1.63124486717201	0.107	0.033	0.160262249479398	KLHL31
5.67732611038919e-06	-0.778321461739678	0.119	0.208	0.166538684122157	KCNQ1OT1
6.01472455836049e-06	-1.33463709368634	0.059	0.124	0.176435930194946	IGFBP4
6.51591495202505e-06	1.14550421735779	0.182	0.089	0.191137849202703	VDAC2
6.60860731191635e-06	1.32336674016522	0.215	0.124	0.193856886887754	HSPB3
8.10606777838686e-06	0.647895432689273	0.404	0.294	0.2377833922112	RPL15
8.22572521246206e-06	-1.17701161017725	0.073	0.142	0.241293423382362	GABPB1-AS1
9.56884261675198e-06	1.34062247411004	0.179	0.091	0.280692429319803	SUB1
9.64041646520685e-06	0.604505517691205	0.374	0.254	0.282791976590378	ASAH1
9.86302108859108e-06	1.28339301903672	0.121	0.043	0.289321860612731	ATP5MC2
1.01963678001287e-05	-1.18773486419448	0.046	0.104	0.299100253048976	MLH3
1.06443015398992e-05	0.989672340701552	0.205	0.109	0.312239941371403	PRKAA2
1.0698625702156e-05	-0.804443847311176	0.081	0.155	0.313833486347045	VCAN
1.08726359578059e-05	1.0459336183964	0.169	0.079	0.318937903186279	PPDPF
1.13430909462762e-05	-1.11608952962637	0.058	0.122	0.332738229818065	PRPF38B
1.14258229855412e-05	1.64377981926952	0.124	0.048	0.335165091457865	GSTO1
1.15023971528678e-05	0.917556206500083	0.194	0.099	0.337411318082223	PIK3R1
1.17453022448855e-05	1.22809241755233	0.131	0.051	0.344536696051472	PALM2-AKAP2
1.17641991374041e-05	1.3504792592514	0.181	0.094	0.345091017496613	ANAPC16
1.18466515853962e-05	0.532501549326822	0.31	0.19	0.347509677606012	MYOM1
1.30824343458789e-05	1.50169072657696	0.131	0.053	0.38376012910201	HIPK2
1.33224105827764e-05	0.642174962373078	0.299	0.188	0.390799592035164	RPL29
1.39820995751152e-05	1.00347040640838	0.222	0.127	0.41015090893643	AHNAK
1.41591717980708e-05	1.98222657287843	0.104	0.036	0.415345145524609	IMMT
1.48910422823224e-05	1.50818625930001	0.12	0.046	0.436813834309645	POLR2I
1.49412162496405e-05	1.41942833876391	0.158	0.076	0.438285637466955	MYZAP
1.59094186208416e-05	0.788476843288298	0.311	0.213	0.466686885823766	ITGB1
1.62795179066598e-05	1.2852157084235	0.176	0.091	0.477543378273958	RPL4
1.63185239970271e-05	1.65859308019053	0.109	0.038	0.478687582928794	AAMDC
1.80544459846243e-05	-0.946970388414122	0.046	0.104	0.52960911851297	ZFP36
1.89720813612405e-05	1.32472248656611	0.249	0.168	0.55652703465063	USMG5
1.91308057165145e-05	1.23815731630093	0.115	0.041	0.561183054888237	ATP5MC1
1.93119736337011e-05	0.676957146108617	0.289	0.183	0.566497434570988	RPS15A
1.93509001289777e-05	1.11433773368101	0.245	0.155	0.56763930438343	TMA7
1.96749314895095e-05	1.00532299450648	0.18	0.091	0.577144440313272	DSP
2.00907270830804e-05	-0.649209918909348	0.113	0.198	0.589341388255081	PDGFRB
2.05765918882424e-05	1.0620033057107	0.259	0.165	0.603593746449702	MT2A
2.09969670184174e-05	0.774602180750366	0.304	0.201	0.615925030518255	RPS11
2.11160352223675e-05	-0.948926736411237	0.059	0.122	0.619417777212929	TMEM165
2.13757650568917e-05	1.12479215789881	0.173	0.086	0.627036692178861	CCND2
2.25725520576578e-05	1.33294294065156	0.255	0.173	0.662143242059334	ALDOA
2.25842270691958e-05	0.770011478664792	0.199	0.107	0.662485716847788	RGS5
2.35478680280314e-05	1.23960892726277	0.149	0.069	0.690753160734273	CANX
2.37952892529087e-05	1.66986852045558	0.113	0.043	0.698011014944823	FAM162A
2.45914808640664e-05	1.28438484712293	0.139	0.061	0.721366499666524	HSPA9
2.49630478207081e-05	1.47578390293907	0.124	0.051	0.732266044772651	DDT
2.52999297451725e-05	1.45598529476592	0.111	0.041	0.74214813914489	ENAH
2.87411536646419e-05	1.10825729085804	0.199	0.112	0.843093001598606	PARK7
3.04252974678671e-05	1.47986501389886	0.103	0.036	0.892495675922414	CLIC5
3.10904503295811e-05	0.572629225435902	0.482	0.391	0.912007269967933	RPS18
3.20156694281435e-05	1.10723006547059	0.122	0.048	0.93914764700516	ATP5F1C
3.39891071802479e-05	1.86300378843334	0.101	0.036	0.997036470025393	BZW2
3.49991016709844e-05	1.02726439411524	0.148	0.069	1	NDUFA2
3.70856207671723e-05	1.01536391212413	0.237	0.15	1	RPL27
3.92443890950455e-05	1.24345188222734	0.17	0.089	1	ZFAND5
4.16680436951557e-05	1.09553404791041	0.189	0.104	1	BTG2
4.19173917088672e-05	1.4568988585417	0.154	0.079	1	NDUFB5
4.38298974137463e-05	1.13499563336153	0.172	0.091	1	ADIRF
4.55971702318348e-05	0.834651224137918	0.193	0.104	1	NAP1L1
4.64245406876055e-05	-0.9564532372899	0.054	0.112	1	ORMDL1
4.69463031391591e-05	1.10432888576118	0.139	0.063	1	PSMB6
4.87172222434052e-05	0.800727352068856	0.148	0.066	1	RACK1
5.1994428759574e-05	1.33652528306897	0.171	0.094	1	GABARAPL2
5.31590177528432e-05	1.01128747321913	0.17	0.089	1	TSC22D1
5.56915288564962e-05	1.23516047660001	0.158	0.081	1	NDUFV3
5.93601684860604e-05	-1.04691957870586	0.055	0.112	1	GPATCH8
6.1009926458334e-05	0.797845452938996	0.275	0.18	1	PALLD
6.13341117039896e-05	1.49986027417758	0.14	0.069	1	C4orf3
6.24386835624245e-05	0.674300945501493	0.346	0.249	1	RPS12
6.78769050509191e-05	1.22956405215598	0.175	0.096	1	NEDD8
6.88891172046502e-05	1.80135151826821	0.1	0.038	1	C12orf57
7.0394990944814e-05	1.58536926882664	0.115	0.048	1	PSMB3
7.4011078067754e-05	1.24247017654241	0.129	0.058	1	NDUFS4
7.47849373295108e-05	0.808738357669125	0.229	0.137	1	EEF1A2
7.60023559176717e-05	1.33051391571344	0.153	0.079	1	SUCLG1
7.96024276959351e-05	1.71938786058052	0.119	0.053	1	PFKM
8.20579378096338e-05	-0.76346808948963	0.205	0.289	1	MEG3
8.35096274845115e-05	0.63209589350701	0.348	0.254	1	HNRNPA2B1
8.37444897434848e-05	0.497693205242932	0.415	0.302	1	PDE4DIP
8.82110948458818e-05	0.840042914171238	0.263	0.175	1	EIF5B
8.90921196404353e-05	-1.03587023359064	0.092	0.16	1	VMP1
8.95527461549029e-05	0.70744192760655	0.325	0.234	1	ACADVL
9.01521229484317e-05	-0.420986140680902	0.266	0.381	1	H3F3B
0.000103835328045653	-0.771889043530635	0.075	0.137	1	LEPROT
0.000108511351344387	1.35757957702973	0.158	0.086	1	HSPE1
0.000109511879721736	1.16114432787364	0.199	0.122	1	OST4
0.000109961153172563	1.84433137683028	0.108	0.046	1	LAPTM4B
0.000124178383817566	1.29563337877973	0.1	0.038	1	NEK7
0.000126730562807756	0.792631270010156	0.205	0.119	1	SORBS1
0.000128744294115362	1.3401695515264	0.115	0.051	1	GADD45GIP1
0.000129091386067464	0.87910976951663	0.209	0.127	1	IDH2
0.000129664741828577	0.808179330176766	0.286	0.201	1	RPS17
0.000140530041986451	1.10898784945734	0.175	0.099	1	YWHAE
0.000146522575747023	1.08740294842203	0.161	0.086	1	RAMP1
0.000151600976930657	0.448751913641707	0.418	0.317	1	RPL8
0.000152712334234379	0.902115932325069	0.246	0.162	1	PFDN5
0.000153198928115005	-0.964069423359567	0.081	0.142	1	PRELP
0.000158935228485089	0.381686117867117	0.401	0.297	1	FHL2
0.000159976594915245	-0.849504151032272	0.082	0.145	1	RBPJ
0.000160718602185074	0.974006505277292	0.174	0.099	1	KIF5B
0.000160907099860501	-0.761630237722084	0.066	0.124	1	EMP2
0.000164376330508308	0.485132587164042	0.339	0.239	1	FILIP1
0.000167039824919909	0.791520353293131	0.268	0.185	1	EEF2
0.000168124579261054	1.32395966743564	0.143	0.074	1	PSMB1
0.000173225772518966	1.29248911206213	0.127	0.061	1	NR4A1
0.000189869018275355	0.972094188886426	0.19	0.114	1	TAX1BP1
0.000190193982979271	1.33636270857478	0.152	0.084	1	RBX1
0.00019495416674615	1.05044180866885	0.157	0.086	1	VDAC3
0.000203502858221938	1.06537919133683	0.152	0.081	1	SNRPN
0.000205680861647204	1.17540568592769	0.204	0.132	1	TPI1
0.000211695123024082	1.18699524569887	0.12	0.056	1	SAMD4A
0.000225471202935845	0.978503476322145	0.134	0.066	1	EEF1B2
0.000226647969858451	0.734342280790975	0.297	0.213	1	RPS3
0.000228099471893272	0.618124896322591	0.18	0.096	1	ATP5MD
0.000229487527819159	0.95995166910884	0.161	0.089	1	PPFIBP1
0.000232474407887124	1.06872985963438	0.115	0.051	1	ELOB
0.000233013392640345	1.20524536369992	0.132	0.066	1	COX20
0.000234596784971458	0.721172032947388	0.213	0.132	1	CPEB4
0.000235808372839927	1.25165746663346	0.116	0.053	1	SNU13
0.000246587530039804	-1.10519129264068	0.064	0.117	1	SLC25A37
0.000248966589984037	0.895211227725364	0.232	0.155	1	RPS26
0.000255195370043772	0.661833384238658	0.254	0.17	1	CAST
0.000256870198305792	-0.591678243496627	0.125	0.201	1	S100A4
0.000279142425533715	-0.709057649182098	0.064	0.119	1	MEIS2
0.000279456725768027	1.64079646565476	0.106	0.048	1	RAB2A
0.000284803382579417	-0.844375468918171	0.093	0.155	1	CTSB
0.000292748287323431	1.18005405833208	0.106	0.046	1	AL627171.2
0.000297488455146238	0.80906806189876	0.12	0.056	1	TLE5
0.000299301776306491	1.20377075298939	0.127	0.063	1	COMMD6
0.00030998212044424	0.919833616290719	0.197	0.122	1	HINT1
0.000310114465297722	1.00615086828045	0.162	0.091	1	GOT1
0.000316627009984115	1.30488525923958	0.126	0.063	1	REXO2
0.000341328551966982	0.706977387215687	0.222	0.142	1	HNRNPU
0.000363022034495895	1.3766812440002	0.103	0.046	1	C15orf41
0.000379553161194392	0.359494898627327	0.415	0.33	1	RPS2
0.000380529260182167	1.16642851254521	0.132	0.069	1	MZT2A
0.000386383832174086	0.990159949040084	0.146	0.079	1	CAMK2D
0.000392250786834347	0.452853478163352	0.336	0.244	1	UBC
0.000399489741149879	0.786090412500481	0.18	0.107	1	ADI1
0.000405651909429177	1.1578707615391	0.134	0.071	1	CHURC1
0.000428019095858952	0.649959613159267	0.22	0.14	1	IGFBP5
0.000436338104293521	1.41703941832895	0.117	0.058	1	EIF2S2
0.000437704615679017	1.26913157304257	0.108	0.051	1	ERH
0.000444754684094349	0.332597731296823	0.467	0.371	1	CD36
0.000447964151233639	-0.811253056198304	0.09	0.15	1	PMP22
0.000455009028684958	1.02481828685322	0.153	0.086	1	DYNLL1
0.000471985734873239	0.742188667166612	0.233	0.155	1	CRIP2
0.00047377982423567	0.603935537781345	0.327	0.246	1	RPL36
0.000474208918607574	0.90676916336588	0.169	0.099	1	FKBP5
0.000483362636920375	-0.524807623402766	0.093	0.157	1	C1orf56
0.00048968385692986	0.97800964630617	0.185	0.114	1	RPL36A
0.000513877244817653	0.539224338666699	0.208	0.127	1	LMO7
0.000515796607547411	1.81223823386137	0.102	0.048	1	SHFM1
0.000532016695153185	1.10019490528717	0.131	0.069	1	DLD
0.000542493726819353	1.29826927248678	0.104	0.048	1	FHOD3
0.000544185426891998	1.15712833939981	0.111	0.053	1	PSMC1
0.000587270260734533	1.10600627932618	0.125	0.066	1	TCF25
0.00059233933401481	1.23569213995069	0.11	0.053	1	MT1E
0.000597010822335796	1.09343932660544	0.162	0.096	1	COX14
0.000610237674333447	0.802542816943206	0.224	0.15	1	EIF4G2
0.000615883682307152	0.661690999774282	0.164	0.094	1	VCL
0.000641626214124679	0.371901067298509	0.676	0.614	1	B2M
0.00068108674584624	1.25926086055501	0.113	0.056	1	SPAG7
0.000684101202170801	1.3883447026903	0.103	0.048	1	YAF2
0.00068568007650795	0.957125008121407	0.173	0.107	1	RPS27L
0.000727056759524488	1.20472251587482	0.106	0.051	1	PDHB
0.000746832676410315	1.02806160947374	0.126	0.066	1	SYNPO2L
0.000764303636271161	0.702486229507696	0.246	0.17	1	EIF1B
0.000774289712806176	1.07096265299582	0.119	0.061	1	ALDH2
0.000823259813983	0.870793966113554	0.147	0.084	1	PSMD8
0.000837680539245062	-0.55640441729063	0.095	0.155	1	ENG
0.000849259484151215	1.05987200813564	0.122	0.063	1	SMYD2
0.000865325760542618	1.20931349664232	0.108	0.053	1	FXR1
0.000877139873265997	0.686272681991885	0.269	0.195	1	H3F3A
0.000889232030869377	1.09127431064799	0.139	0.079	1	CLIC4
0.000904915676063322	-0.805597899618823	0.061	0.109	1	TRA2A
0.000980124040173923	1.13688156420386	0.129	0.071	1	EPAS1
0.0010144786522682	0.655942916045418	0.278	0.203	1	EEF1D
0.00103701924016566	1.22795298433639	0.116	0.061	1	JUND
0.0010394794476979	0.965495069109032	0.109	0.053	1	PDE1C
0.00106110113896294	0.97236720684343	0.115	0.058	1	MYH9
0.00106898793487478	1.25586386096142	0.122	0.066	1	SDHB
0.00111630138187459	-0.544665324161855	0.12	0.185	1	TNXB
0.00111775110320125	1.26460278205677	0.1	0.048	1	NAA38
0.00114632017282019	1.40894676781878	0.12	0.066	1	HIGD2A
0.00120734016761202	0.957802867221691	0.117	0.061	1	CLTB
0.00123985982708933	0.697243134560979	0.22	0.15	1	NACA
0.00129223093297807	0.899777948770914	0.158	0.096	1	APLP2
0.00129930827301823	0.944687040137503	0.178	0.114	1	LAMTOR5
0.00147383358072089	1.10726079220221	0.106	0.053	1	PSMB5
0.00148594269101728	0.533568619824585	0.337	0.261	1	KTN1
0.00150818382057526	-0.754000839336094	0.12	0.18	1	ZEB2
0.00156214948001842	1.02027565834737	0.147	0.089	1	AURKAIP1
0.00156672517468207	-0.567572726826655	0.073	0.124	1	NFE2L2
0.00159676355871148	0.389956879636238	0.263	0.183	1	PPP1R12B
0.00160322990281014	0.401684400003007	0.114	0.058	1	PHLDB2
0.00165110381907282	1.25183457215916	0.145	0.089	1	ATP5H
0.00173760711829332	0.724498605660953	0.16	0.096	1	LGALS3BP
0.0017436850224975	-0.764475072166138	0.11	0.165	1	MYH7B
0.00177514176883712	-0.530609013410556	0.116	0.175	1	KLF6
0.00178401661358206	1.0779684535544	0.108	0.056	1	USP47
0.00181483227789483	0.928529036599447	0.127	0.071	1	PET100
0.00181670831751501	0.848788450762097	0.115	0.061	1	LMOD3
0.00185042093193469	-0.569592953771329	0.072	0.122	1	TLE4
0.00188708515839338	1.11444031323378	0.113	0.061	1	HNRNPM
0.00191785357649713	0.291124139028141	0.252	0.165	1	SNHG14
0.0019324466309614	0.964841732945177	0.124	0.069	1	NES
0.00199787514493728	-0.340075337824811	0.263	0.348	1	PNISR
0.00202015458622628	1.116622744929	0.125	0.071	1	ETFA
0.00204554348917886	1.24761251183532	0.103	0.053	1	EGFL7
0.00206765574305717	-0.458314427435543	0.338	0.416	1	CST3
0.00212170796057151	1.1459725417329	0.112	0.061	1	RCAN2
0.00218500716610762	0.408888610227443	0.486	0.414	1	DST
0.00221986360326236	0.422407788165436	0.361	0.297	1	PTMA
0.00224070565831683	-0.324134391468148	0.144	0.211	1	CDH19
0.00240462745466488	0.87102029449851	0.129	0.074	1	GPNMB
0.00241143456032124	1.25446550375751	0.104	0.056	1	SLC25A5
0.00249276727941646	1.15469253309037	0.111	0.061	1	ST13
0.00268192588058968	-0.543889258473062	0.064	0.109	1	CRBN
0.00278476476649446	0.650635860400991	0.241	0.173	1	ZBTB16
0.00280264389363668	-0.583067150913034	0.089	0.14	1	P4HB
0.00310485498055158	0.937628211937022	0.108	0.058	1	EIF4B
0.00311367174417416	-0.507561738852839	0.142	0.203	1	ASH1L
0.00316858185127005	0.506804020634744	0.397	0.34	1	EEF1A1
0.00317719035410651	-0.609286145037343	0.093	0.145	1	ARHGAP29
0.00337045455015333	-0.385892596423675	0.171	0.241	1	RSRP1
0.00347127512074577	0.749798157710258	0.185	0.127	1	UGP2
0.00350574268557659	-0.510322405432793	0.061	0.104	1	SPSB3
0.00363107932670481	0.990997695877629	0.115	0.066	1	MRPL20
0.00371749537176376	0.747786641114173	0.121	0.069	1	LIMCH1
0.00377687916656587	-0.48434771610815	0.066	0.112	1	GNB2L1
0.00394307874178378	0.918502857893414	0.1	0.053	1	SSBP1
0.00415805667862408	0.462630119786929	0.355	0.292	1	RPLP2
0.00419230582131612	-0.342999100537944	0.325	0.401	1	CD63
0.00426333582747486	-0.573793363175938	0.106	0.16	1	ABCA10
0.00431971128476782	0.993131579678322	0.102	0.056	1	PCMT1
0.00434094034938462	0.765890333308509	0.131	0.079	1	CARMN
0.00444942338478261	0.860521769329398	0.101	0.056	1	GADD45G
0.00447260138836628	0.962806708553953	0.123	0.074	1	FGF12
0.00456817349117209	1.24701718852562	0.104	0.058	1	XAF1
0.0046954531805633	-0.679450500080564	0.064	0.107	1	FBLN2
0.00476501415303796	0.90860361346114	0.108	0.061	1	TBCA
0.00483151450270025	-0.414396577359138	0.237	0.305	1	MFGE8
0.00493580105734676	0.865324436693299	0.143	0.091	1	NDUFA10
0.00494727681008273	0.965718879660026	0.101	0.056	1	SRP9
0.00500957652658854	0.261213921235614	0.651	0.622	1	FTH1
0.00505785414334783	0.921025721295085	0.122	0.074	1	EIF3A
0.00507745749466108	-0.400846192336909	0.104	0.157	1	SRSF2
0.00511046357212074	0.817514994527202	0.132	0.081	1	TUFM
0.00533013126767921	-0.570252516492746	0.087	0.135	1	CHPT1
0.00540883216109817	1.17577902290624	0.136	0.089	1	TCEB2
0.00541373408315831	-0.448675339859775	0.104	0.157	1	SRSF7
0.00542870787146878	-0.580632044895788	0.073	0.117	1	SRSF6
0.00546644777683799	-0.489238179881257	0.07	0.114	1	TM4SF1
0.00550047180546645	0.805572622643492	0.143	0.091	1	GNG5
0.00557083645297556	0.765282842035338	0.138	0.086	1	HES4
0.00568429109171164	-0.70984846395035	0.08	0.124	1	CFH
0.00585077079604477	0.595717207088026	0.194	0.135	1	PKM
0.00585703465839678	0.556424483234109	0.319	0.254	1	SPTBN1
0.00608624957689227	0.874750840645076	0.104	0.058	1	CRYBG3
0.00615759192268925	0.952653888294373	0.115	0.069	1	DYNLT1
0.00645292851975013	0.824940024497291	0.104	0.058	1	UBE2H
0.00654187507985398	0.775736895108887	0.116	0.069	1	MFN2
0.00659715169246424	0.773732758048104	0.118	0.071	1	PSMA4
0.00660290920013239	0.560659432520907	0.192	0.135	1	RPSA
0.0066610819190757	0.693726390648793	0.139	0.089	1	PDLIM1
0.00669350920893624	0.863614747043586	0.108	0.063	1	AP1S2
0.00688965792915939	-0.431780544526176	0.086	0.132	1	PCSK7
0.0069711820188132	0.809246335206458	0.182	0.129	1	NPM1
0.00712856116602211	0.609673606529163	0.254	0.195	1	RPS8
0.00721471112405571	0.682999254011064	0.169	0.114	1	GOLGA4
0.00725221374144435	-0.456058768489758	0.083	0.129	1	SLC25A6
0.00727203917145978	-0.74047287885926	0.073	0.114	1	PCOLCE2
0.00730370680859126	0.812624693466202	0.132	0.084	1	ARHGAP5
0.00730586722063577	-0.443283764769744	0.119	0.17	1	FSTL1
0.00754284796918231	0.595259986236931	0.197	0.14	1	PPP1CB
0.00760758664738118	0.633628984550268	0.25	0.195	1	RPL10A
0.00768449399762268	0.602311394202709	0.123	0.074	1	TUBB4B
0.00793255493517958	0.74838137367395	0.152	0.102	1	BTF3
0.00804869878993169	1.10676026731043	0.106	0.063	1	EIF1AX
0.00811014853069101	1.0203645124575	0.121	0.076	1	LIMA1
0.00838276530406668	0.843474877402098	0.136	0.089	1	APP
0.00859491465065929	-0.412554991860639	0.096	0.142	1	FNBP4
0.00859588763373973	0.539554965677978	0.261	0.203	1	RPS21
0.00899589781076841	-0.513229384968191	0.082	0.124	1	EPC1
0.00941580750494808	0.808287140516108	0.131	0.084	1	WNK1
0.00972646299647019	0.76402703749581	0.172	0.122	1	HNRNPK
0.00980793417277567	0.65513301265053	0.155	0.104	1	MTUS1
0.0101376185299107	-0.663472883652419	0.066	0.104	1	CD99
0.0101617964189761	0.541148815444644	0.217	0.16	1	MBNL1
0.0102355891133489	0.713776152734567	0.161	0.112	1	ACTA2
0.0107590069714831	0.440030781938031	0.28	0.218	1	RPS7
0.0109890353562619	0.70157782022587	0.211	0.162	1	MORF4L1
0.0110872196298904	0.714935101460571	0.135	0.089	1	SERBP1
0.0111888327634628	0.623060613913421	0.211	0.16	1	GSTP1
0.0114580712380197	0.578685433148756	0.185	0.135	1	CAV1
0.0118629529261642	1.01262424775062	0.11	0.069	1	SNRPD2
0.0121952896965866	0.471501600443151	0.157	0.104	1	RHOQ
0.0123736050541148	-0.465391010392054	0.09	0.135	1	TNS2
0.0129308831200588	0.572830053028954	0.124	0.079	1	AKAP6
0.0131078049604745	0.985032347704198	0.132	0.089	1	DLC1
0.0131940355933956	-0.466335962181123	0.131	0.183	1	DUSP1
0.0133441012432704	0.647788606432737	0.11	0.069	1	GNG11
0.0135048426898186	-0.769091698334314	0.068	0.104	1	ANXA1
0.0143293605085721	0.738307302288899	0.136	0.091	1	CDH5
0.0148663959697999	0.323058319954563	0.362	0.299	1	DDX17
0.0151528263286121	0.716748962372295	0.104	0.063	1	SSR3
0.015683395449903	-0.467512842633073	0.108	0.152	1	LAMC1
0.016006261570533	0.647083361448048	0.138	0.091	1	TNS1
0.0162388622548003	0.818630913047903	0.117	0.076	1	UACA
0.0163912281990679	-0.378287106396873	0.067	0.104	1	ZNF302
0.0168838025491969	0.473561811678333	0.305	0.251	1	PSAP
0.0172708460359055	0.698227909980866	0.156	0.112	1	SQSTM1
0.0172812158664111	-0.542681060527212	0.094	0.135	1	BRI3
0.017549943793396	0.662511519636188	0.148	0.104	1	CAPZA2
0.01815257830077	-0.373289944119739	0.218	0.274	1	COL6A2
0.0184035843845056	0.804173095812193	0.122	0.081	1	CAV2
0.018473094375617	0.672990118762096	0.138	0.094	1	DDX3X
0.0186737711269847	-0.408861197477407	0.103	0.145	1	YIPF4
0.0197635578424449	0.377162952002763	0.199	0.145	1	PKP2
0.019957008647318	-0.62395197916892	0.096	0.135	1	KLHL24
0.0202421610815644	0.638100635567794	0.188	0.142	1	EDF1
0.0202608838266801	0.594868389186868	0.117	0.076	1	CALU
0.020916920373208	-0.379980300084864	0.12	0.165	1	NUDT4
0.0210863061102052	0.78988819352688	0.103	0.066	1	MRPS21
0.0212774611945918	0.648379174787074	0.117	0.076	1	FNIP2
0.0217677771283884	0.505953805632415	0.296	0.249	1	OAZ1
0.0219394530036403	0.720765378659317	0.134	0.094	1	TUBA1B
0.0219744739331435	0.558169263986771	0.183	0.137	1	PSMA7
0.022188268232449	-0.454212780191971	0.103	0.145	1	ANXA2
0.0225500300135546	0.658189428951981	0.182	0.14	1	HSP90B1
0.0232073243263185	0.585413663500435	0.217	0.173	1	RPS5
0.0233358461427491	0.581739014814244	0.125	0.084	1	ARID1B
0.023494896471569	1.0775138210901	0.129	0.091	1	ATP5G2
0.0241359424181729	-0.363990794588697	0.094	0.135	1	RNH1
0.0244396469207376	-0.732327601015345	0.073	0.107	1	HIF3A
0.0248564833777133	0.919933528699626	0.101	0.066	1	ARF1
0.0249539656918409	0.374459479950212	0.305	0.259	1	RPL3
0.0257393381825971	0.671697685786193	0.141	0.099	1	NFE2L1
0.0262215345033219	0.690098160993237	0.111	0.074	1	ASPH
0.0265173564269508	0.634212784229421	0.188	0.145	1	HSPA5
0.0267708298049686	-0.349410053397871	0.16	0.211	1	LTBP4
0.0270028523429911	0.524511665377665	0.206	0.157	1	FTX
0.0271380241410996	0.801266767877303	0.112	0.076	1	EPB41L2
0.0274822615790703	0.845381703119449	0.107	0.071	1	CLU
0.0275473677226351	0.717751914600219	0.108	0.071	1	SH3GLB1
0.0281921985526078	0.705579423106166	0.116	0.079	1	PJA2
0.0295264349746294	-0.528234313062827	0.077	0.112	1	RORA
0.0296085421520239	0.597418699003396	0.108	0.071	1	PINK1
0.0298418049202762	0.450296524594842	0.104	0.066	1	ANK3
0.0318115923362111	0.61168283012446	0.11	0.074	1	SSR4
0.0336350240411088	-0.333510513191002	0.129	0.173	1	HLA-E
0.0337426637231642	-0.34731565038415	0.099	0.137	1	RBM6
0.0339259754413071	0.574407086535428	0.108	0.071	1	FIS1
0.0342679060092753	0.799387937273157	0.108	0.074	1	GJA1
0.0348728524524401	0.761373408053301	0.114	0.079	1	RBM24
0.0359302075910914	-0.269106044072867	0.443	0.51	1	IGFBP7
0.0362713718320975	0.538939934108041	0.163	0.122	1	PRDX1
0.0366688007898592	0.415259884415289	0.263	0.218	1	YBX3
0.0367570461563909	0.861437368128859	0.107	0.074	1	YWHAQ
0.0370617303767709	-0.297827874046703	0.157	0.203	1	IFITM3
0.0372635193675321	0.406187472063849	0.131	0.091	1	HSPG2
0.0375545717907864	-0.727341863710179	0.103	0.137	1	ANKRD2
0.0377610892058393	1.0935861566958	0.138	0.107	1	MINOS1
0.0383544504888429	-0.337121651415959	0.128	0.17	1	PNRC1
0.0383914646671787	-0.466380209686022	0.07	0.102	1	SUGP2
0.0385579555203616	0.739235564272708	0.108	0.074	1	CCNL1
0.0404176556153045	0.394618456194627	0.178	0.135	1	SYNE1
0.0415750346874906	-0.356778496136019	0.144	0.185	1	AAK1
0.0421954115591614	0.656773003860057	0.105	0.071	1	SLC25A36
0.0423712909366412	0.770550262430365	0.152	0.117	1	LGALS3
0.0438086534097369	-0.25356939576407	0.087	0.122	1	LDHA
0.0457107944815078	0.494611175887969	0.139	0.102	1	HNRNPA1
0.0457864944661981	-0.355655771735886	0.17	0.216	1	HLA-B
0.048746513828737	0.463917502578093	0.152	0.112	1	DYNC1H1
0.04890785808334	-0.607149136045831	0.222	0.266	1	SAT1
0.0491675395616155	0.562669578124643	0.121	0.086	1	GOLIM4
0.0502633505449141	0.800375723746862	0.102	0.071	1	PRDX3
0.0513326153705854	-0.376279516583141	0.071	0.102	1	SPPL2A
0.0516198263830412	0.435853814005867	0.104	0.071	1	KLF9
0.0527166439253719	0.344075174607075	0.153	0.114	1	CCNI
0.0536099091473361	0.527671967494439	0.17	0.132	1	MEF2A
0.0562424795581821	-0.717163322009143	0.085	0.114	1	PDE7A
0.0583615570933939	0.322165356883621	0.27	0.223	1	AKAP13
0.0586213597377741	-0.46024134449857	0.105	0.14	1	SRSF3
0.0599457449777638	0.744691997320721	0.103	0.074	1	RDX
0.0601881291113362	0.358099960691297	0.1	0.069	1	BCAP29
0.060736017533996	0.519031969301806	0.134	0.099	1	RBM25
0.0610569361367982	0.62195003824443	0.121	0.089	1	HNRNPC
0.061355930151084	0.521167250885461	0.157	0.122	1	CKB
0.0617965298555103	0.656299270709992	0.12	0.089	1	LRPAP1
0.0619541576095847	0.469207311590712	0.105	0.074	1	POPDC2
0.0634052441506448	-0.273180350125747	0.178	0.221	1	COL6A1
0.064580002965646	0.723035734315255	0.114	0.084	1	MRPS36
0.0653752588828363	0.558885769463623	0.104	0.074	1	PDE3A
0.0655132681663273	0.747745542861807	0.111	0.081	1	SLC9A3R2
0.0660018223949654	0.464025293546479	0.105	0.074	1	COL15A1
0.0663510491525399	0.568765061354146	0.14	0.107	1	PCM1
0.0679906558225718	0.402742861502868	0.124	0.091	1	VCP
0.0684231183712223	0.353849320039322	0.176	0.137	1	SOD2
0.0688035742635701	0.469897606883802	0.102	0.071	1	ATP5PB
0.068853557576522	0.493405124957065	0.149	0.114	1	JUN
0.0700996547572841	0.452186756267719	0.119	0.086	1	PTEN
0.0709517622277687	0.603350480361217	0.106	0.076	1	CCSER2
0.071069516151844	0.398796936786099	0.127	0.094	1	UTRN
0.0723401294671411	0.486572438406501	0.165	0.129	1	HNRNPA3
0.072654168304344	0.773580074009357	0.11	0.081	1	HACD1
0.0747705271175991	0.444270353440004	0.163	0.127	1	SYNE2
0.0749612566997728	0.654842210533882	0.102	0.074	1	HSF1
0.0753276328457167	0.82105920911987	0.117	0.089	1	CAMTA1
0.0758836646750821	-0.328997965120448	0.087	0.117	1	MARCH6
0.0763155783278195	0.515918719435524	0.161	0.129	1	TAGLN
0.0765274147692251	0.842986211303106	0.129	0.102	1	ARPC2
0.0767191843869704	0.870727681370713	0.106	0.079	1	SDCBP
0.0784503711718604	-0.256872952171181	0.104	0.137	1	HERPUD1
0.0805223365333974	-0.771487859871648	0.084	0.109	1	TRDN-AS1
0.0816896072409775	0.360870866326006	0.136	0.102	1	MAP1B
0.0833638476529413	0.42879456168956	0.232	0.201	1	RPL31
0.0836101853533353	0.48077967549083	0.243	0.213	1	EIF4A2
0.0837497006930324	-0.408283272584366	0.109	0.142	1	PLAC9
0.0840785705183503	0.304510578917053	0.111	0.079	1	USP53
0.0846187330441926	0.534543125534539	0.125	0.094	1	SNX3
0.084655176871138	0.510268049202507	0.112	0.084	1	TIMP2
0.0847462482401528	0.697101476242044	0.109	0.081	1	ARHGEF12
0.0883734920664775	0.628160457262162	0.109	0.081	1	DNAJB6
0.0903372306883244	0.475705495380639	0.113	0.084	1	FILIP1L
0.0947519561558699	0.332092874543271	0.354	0.32	1	SON
0.0958043219941947	-0.372724295670771	0.08	0.107	1	ATM
0.0958996072765406	-0.504476852137688	0.076	0.102	1	PBX1
0.0969445889731692	0.377460532655154	0.155	0.122	1	GOLGB1
0.102545286766359	0.646869265176564	0.134	0.107	1	VPS13C
0.103603453821061	0.54764723988986	0.1	0.074	1	STX16
0.105813132482437	0.455309219045327	0.146	0.117	1	EIF5
0.106202798872739	0.452429081004172	0.129	0.099	1	NNT
0.108319731075972	0.377032228653417	0.134	0.104	1	HIPK3
0.108823196451559	0.664986533676436	0.101	0.076	1	ANAPC11
0.110434354525346	0.410720715640379	0.113	0.084	1	JPX
0.113590682112305	0.615921851893382	0.112	0.086	1	CD9
0.113689962542399	0.779342758994662	0.139	0.114	1	TMEM258
0.114325088255201	0.343825493287313	0.217	0.185	1	LUC7L3
0.115022097450878	-0.349448390832144	0.181	0.216	1	COL1A2
0.120784965030088	0.366131666150739	0.136	0.107	1	C11orf58
0.125477359655061	0.550032587216058	0.106	0.081	1	U2SURP
0.125504352909845	-0.532348208014594	0.085	0.109	1	HES1
0.12776228920308	0.6677478549034	0.113	0.089	1	ITGAV
0.128440358544008	-0.473238257662596	0.08	0.104	1	GCC2
0.129422862889236	0.538160870511518	0.1	0.076	1	COL18A1
0.129443780753648	0.282950445467539	0.103	0.076	1	PKN2
0.133808573161146	0.366676472520896	0.164	0.135	1	TACC1
0.137917245301523	-0.271214886452875	0.225	0.259	1	TIMP3
0.139653681991103	-0.31672313597358	0.122	0.15	1	CD151
0.141683983557544	0.519015224076446	0.403	0.388	1	PDK4
0.149403877875425	0.385877546112416	0.156	0.129	1	HP1BP3
0.151249509480226	0.42457095403867	0.12	0.094	1	PRRC2C
0.155452098196868	0.349423297422342	0.162	0.135	1	HADHA
0.156719528257956	0.275372921976647	0.284	0.256	1	HMGB1
0.159422708463821	0.437747891155371	0.116	0.091	1	LAMB2
0.161523155831695	0.806739087599959	0.127	0.107	1	ATP5D
0.161961009438559	0.409423452457263	0.104	0.081	1	NCL
0.16303566490145	0.272437672099978	0.131	0.104	1	DKK3
0.165150037659595	0.433428775220055	0.128	0.104	1	MPHOSPH8
0.178272006734669	0.419727380936745	0.104	0.081	1	NENF
0.179547656392948	0.625087565430314	0.115	0.094	1	COX6A1
0.179861858713343	0.369435366436684	0.133	0.109	1	SRRM1
0.183668427908726	0.532106859917735	0.103	0.081	1	BPTF
0.186481690858994	0.302647370318128	0.101	0.079	1	ZBTB38
0.193340490639748	0.457412256053306	0.111	0.089	1	ROCK1
0.194255587106201	0.42500303902004	0.103	0.081	1	KIF1C
0.199275533383247	0.610013588775555	0.137	0.117	1	TSC22D3
0.20026239460771	0.364593210636477	0.111	0.089	1	SET
0.20197706727724	0.282341292689189	0.213	0.185	1	QKI
0.212618486352102	0.419439341987507	0.101	0.081	1	CDC42BPA
0.221740063982374	0.292812937268693	0.131	0.109	1	CYB5R3
0.234364492215834	0.275214149101434	0.23	0.206	1	RPL12
0.238900129889688	0.465235764034322	0.131	0.112	1	LAMB1
0.243992482741066	-0.278858228594578	0.106	0.127	1	PCBP2
0.244468987695059	0.415606799286211	0.113	0.094	1	CTNNA1
0.246976072287899	0.301331530563134	0.18	0.157	1	UBE2B
0.248968278227484	-0.309715744423786	0.111	0.132	1	INSR
0.259223776359732	0.307185457180818	0.108	0.089	1	MIR99AHG
0.259384282012189	0.378152316237565	0.102	0.084	1	ATP1A1
0.26496039395847	0.348839162325866	0.127	0.107	1	IL6ST
0.27021520264917	0.318302747885472	0.116	0.096	1	ENY2
0.271880043793832	-0.291903316313804	0.138	0.16	1	RBMX
0.278594542422462	0.401865362720208	0.103	0.086	1	KLC1
0.282758946229676	0.307981423023046	0.142	0.122	1	ZRANB2
0.286857923855603	-0.426723067109397	0.095	0.112	1	MLIP
0.287958663472796	0.451145415674559	0.111	0.094	1	YWHAB
0.293972244940129	-0.366585910526942	0.131	0.152	1	COL3A1
0.294739719540431	-0.359829265892891	0.114	0.132	1	BAZ2B
0.297602724424728	0.298913517946826	0.107	0.089	1	FRY
0.322150284425471	0.367390717857868	0.159	0.142	1	VAPA
0.334927426793887	0.314539036011803	0.115	0.099	1	ARL6IP4
0.341062244927224	-0.277559592518877	0.159	0.178	1	TNRC6B
0.342227208594344	0.54408025275241	0.11	0.096	1	SUMO2
0.35240105221735	0.267382785084422	0.15	0.135	1	GPX4
0.364040958095087	0.489245806369963	0.1	0.086	1	AFF1
0.367884861626873	-0.306269275935413	0.137	0.152	1	ZNF638
0.368140874446362	0.443417853926772	0.1	0.086	1	FMO2
0.368548767913949	0.286491173429028	0.109	0.094	1	DAAM1
0.388053009256113	0.324570389561514	0.173	0.16	1	HLA-C
0.39190731541787	-0.270762736563012	0.1	0.114	1	CELF2
0.395049711028589	0.466913744313528	0.116	0.104	1	SUMO1
0.400348935783912	0.369768846160124	0.107	0.094	1	PGK1
0.460346918785933	0.320278437434614	0.108	0.096	1	MTDH
0.471447735713218	0.32156510612512	0.134	0.122	1	SFPQ
0.472603623916663	0.253773137665274	0.134	0.155	1	SEPW1
0.473087293072382	0.269224567468364	0.222	0.213	1	CD59
0.483538006501741	0.44344567877256	0.111	0.102	1	USP34
0.521217626591672	0.361720747270687	0.108	0.099	1	CDC42
0.55150788093295	0.362750563415889	0.105	0.096	1	S100A13
0.582872055099435	0.276036307840829	0.127	0.119	1	UBE2D3
0.60213132116387	0.431805851269722	0.12	0.114	1	ABI2
0.618451967652935	0.298913951635195	0.142	0.137	1	ID3
0.713830610372398	0.293435118923954	0.109	0.104	1	PHLDB1
0.744502593760843	0.302797936517013	0.097	0.107	1	ATP6V1G1
0.788987622443659	0.293431411936763	0.104	0.112	1	RHOBTB3
