# Supplementary material for: Integrative Transcriptomics and Machine Learning Identify Macrophage-Associated Biomarkers in Hypertrophic Cardiomyopathy
Source: Int J Mol Sci. 2026 Jun 4;27(11):5102. doi: 10.3390/ijms27115102 (PMC13256712; doi:10.3390/ijms27115102)
Supplement: Supplementary file 1 [file ijms-27-05102-s001.zip › Supplement table S5 DEG_Fibroblasts_HCM_vs_Normal.csv]

p_val	avg_log2FC	pct.1	pct.2	p_val_adj	gene
0	3.58743698011678	0.921	0.267	0	ACTA1
0	3.3680424259912	0.791	0.157	0	ANKRD1
0	3.53878084006432	0.922	0.301	0	ACTC1
0	2.96735960706164	0.898	0.329	0	MB
0	3.59015628398555	0.96	0.455	0	TNNI3
0	3.37532879781942	0.684	0.187	0	CSRP3
0	3.52855732092461	0.782	0.292	0	MYL12A
0	2.93034831635765	0.978	0.496	0	MYH7
0	2.664110255094	0.878	0.4	0	TNNC1
0	2.61308599378787	0.905	0.433	0	TCAP
0	2.70484406621868	0.844	0.381	0	CRYAB
0	2.62158818259306	0.946	0.489	0	TNNT2
0	-2.83569731347512	0.247	0.703	0	CFD
0	-2.79578227551079	0.274	0.721	0	APOD
0	-7.38356904233597	0.007	0.452	0	PLA2G2A
0	-4.09779744655381	0.086	0.517	0	ADH1B
0	2.27323945436945	0.782	0.356	0	DES
0	-1.95452989472121	0.234	0.66	0	ABCA8
0	-2.18570338463709	0.224	0.648	0	SERPINF1
0	2.56537505839706	0.973	0.55	0	TPM1
0	2.68547750628061	0.672	0.25	0	COX6A2
0	2.60023196987818	0.631	0.216	0	PTGDS
0	-1.93221484982427	0.192	0.6	0	ABCA6
0	2.12914114012978	0.895	0.504	0	TTN
0	2.76616334919766	0.557	0.176	0	CMYA5
0	2.33299310905646	0.667	0.287	0	MYL3
0	2.43239030650258	0.621	0.242	0	SLC25A4
0	-1.57512085703743	0.23	0.608	0	TIMP1
0	2.68990703189159	0.686	0.322	0	NDUFA4
0	-2.49764566923703	0.109	0.471	0	C1R
0	2.44516151418409	0.55	0.194	0	PLN
0	-1.22565678400168	0.421	0.772	0	MGP
0	2.57099122481122	0.6	0.253	0	COX6C
0	2.46282021417861	0.641	0.3	0	COX7C
0	2.61376403067573	0.494	0.153	0	CKM
0	-1.61420111274555	0.268	0.606	0	COL6A2
0	-6.67490601603109	0.006	0.338	0	RARRES1
0	2.69998869897845	0.487	0.163	0	FABP3
0	2.18196771432475	0.597	0.273	0	UQCRB
0	-2.14974037328053	0.109	0.43	0	C1S
0	-1.31360346636907	0.22	0.54	0	C7
0	2.38482512862431	0.555	0.237	0	COX5B
0	2.44788457283412	0.643	0.326	0	COX7A1
0	3.0132664058265	0.4	0.084	0	ACTN2
0	2.50551601991507	0.505	0.194	0	NDUFA1
0	3.11594724229998	0.389	0.081	0	S100A1
0	2.47719044411659	0.502	0.194	0	COX7B
0	2.1024236358134	0.571	0.263	0	COX4I1
0	2.4510417613209	0.479	0.172	0	NDUFA13
0	2.69054783144624	0.431	0.137	0	UQCR10
0	-2.15951875813351	0.246	0.538	0	COL1A2
0	-2.58287014611851	0.189	0.478	0	COL3A1
0	-1.95798916125793	0.64	0.928	0	DCN
0	-1.30115613386404	0.474	0.752	0	IGFBP7
0	4.6681282614976	0.298	0.021	0	MYL7
0	-1.95431179696584	0.104	0.379	0	MMP2
0	2.64771466526426	0.401	0.129	0	MDH1
0	2.04740930144553	0.422	0.152	0	MYBPC3
0	-3.09154790991951	0.025	0.294	0	RP11-14N7.2
0	2.37487935016055	0.414	0.148	0	UQCRH
0	-2.9067036656566	0.123	0.389	0	COL1A1
0	2.28456400586459	0.488	0.223	0	UQCRQ
0	2.56945322994988	0.339	0.078	0	RYR2
0	2.29277332054947	0.455	0.2	0	MGST3
0	-2.74614798335596	0.038	0.293	0	SRPX
0	2.36583250861413	0.424	0.17	0	COX7A2
0	3.67987815053541	0.29	0.036	0	LMOD2
0	2.41074542358899	0.37	0.116	0	CHCHD10
0	2.65699631056745	0.37	0.121	0	NDUFB4
0	3.89682537010615	0.99	0.742	0	MYL2
0	2.26835789561393	0.417	0.169	0	COX6B1
0	2.32041376489195	0.358	0.114	0	NEXN
0	3.07038433234272	0.299	0.055	0	XIRP2
0	2.86231409970651	0.321	0.079	0	CKMT2
0	2.04801724636951	0.378	0.14	0	PDLIM5
0	-2.52244290939194	0.048	0.286	0	C3
0	2.18057622792952	0.402	0.168	0	LDHB
0	-2.15212245455721	0.059	0.292	0	NOVA1
0	2.12463188636423	0.334	0.103	0	SORBS2
0	2.93611119730182	0.29	0.059	0	NRAP
0	2.3650570243487	0.357	0.126	0	COX5A
0	-2.30709204783718	0.051	0.28	0	ELN
0	-3.12361911638055	0.027	0.256	0	MGST1
0	2.03517803837094	0.368	0.139	0	HSPB7
0	2.06878290560875	0.34	0.116	0	NEBL
0	2.11684283945667	0.392	0.168	0	NDUFB2
0	-2.75940115030111	0.029	0.247	0	PTGIR
0	1.82168962792378	0.445	0.228	0	UQCR11
0	2.64450742859376	0.286	0.069	0	TECRL
0	3.06595558946728	0.271	0.055	0	SMPX
0	1.57653521589304	0.534	0.32	0	GAPDH
0	2.10437231122447	0.361	0.147	0	MYL9
0	2.65088319394523	0.306	0.093	0	NDUFAB1
0	2.57347978266078	0.312	0.101	0	COX8A
0	3.17748075382713	0.258	0.048	0	PGAM2
0	2.93198550541384	0.259	0.05	0	LPL
0	-1.28524254976894	0.661	0.853	0	GSN
0	1.27344927112504	0.764	0.577	0	RPLP1
0	3.02787299804016	0.203	0.023	0	SNHG14
0	4.59108610722006	0.18	0.007	0	ATP5F1E
0	4.33019730206778	0.174	0.009	0	ATP5F1B
0	4.09577421860042	0.175	0.01	0	SELENOW
0	4.58819533283303	0.169	0.007	0	ATP5PF
0	3.95392464219368	0.172	0.01	0	ATP5ME
0	5.52064484663766	0.163	0.004	0	CCN2
0	4.55447657653162	0.162	0.007	0	ATP5MG
0	-1.43045764250395	1	1	0	MALAT1
9.88131291682493e-324	2.03681142925221	0.373	0.156	2.89858433102143e-319	NDUFS5
1.55214230507113e-316	-1.7212881674736	0.107	0.364	4.55305423769565e-312	SERPING1
6.03462303428755e-316	-1.74002252867629	0.109	0.366	1.77019632087791e-311	FBLN1
3.75513206785306e-315	-2.20386111299859	0.07	0.302	1.10153044078402e-310	PCOLCE
6.72502092032212e-312	4.05046755674122	0.175	0.018	1.97271763676729e-307	PLCG2
3.66473877204e-308	-1.76749230830282	0.207	0.466	1.07501447139021e-303	CCDC80
3.11023337519494e-305	-0.746627229926888	0.864	0.945	9.12355858279685e-301	MT-ND3
3.3108057482021e-305	4.57827565673421	0.146	0.006	9.71191758177603e-301	ATP5MPL
7.90800380357701e-303	4.06854247270658	0.15	0.008	2.31973383574128e-298	ATP5F1A
1.50013826858383e-302	4.43311452621184	0.146	0.007	4.40050559706382e-298	ATP5MC3
1.63161663290139e-300	-1.69283973664972	0.106	0.355	4.78618423095293e-296	ABCA9
4.94576568514219e-296	1.49947125372476	0.509	0.324	1.45079090607961e-291	HSPB1
4.91356329994648e-295	4.84341998135246	0.137	0.005	1.4413446584063e-290	ATP5IF1
1.28987418902646e-291	-2.43822256945721	0.044	0.247	3.78371694609023e-287	CCL2
6.59024774375319e-288	2.25977874715276	0.306	0.11	1.93318327315256e-283	CYCS
4.23332326281981e-285	-2.73875331236977	0.02	0.198	1.24180304591556e-280	MUM1
2.60116759777042e-284	2.62913135244428	0.225	0.051	7.63026503129976e-280	MYOM1
3.33012534093445e-284	2.00623813607031	0.352	0.153	9.7685896750971e-280	SLC25A3
1.03625502293147e-283	2.50852848967145	0.269	0.084	3.03975048426717e-279	PRDX2
1.39159006761502e-283	5.07302755672903	0.13	0.004	4.0820903043419e-279	SEPTIN7
1.10851461074731e-281	-1.4477890058515	0.126	0.378	3.25171675916616e-277	CEBPD
6.43343049645968e-276	2.13060556490924	0.274	0.086	1.88718250183148e-271	LDB3
6.86122681552121e-276	2.68145714548325	0.217	0.049	2.01267227406499e-271	HRC
9.49281175983033e-276	-0.980840544159116	0.351	0.627	2.78462140162863e-271	MEG3
9.56292073760038e-275	4.38515509890793	0.142	0.01	2.8051871691677e-270	NPPA
6.33702806586264e-273	1.41408468873599	0.486	0.304	1.85890381284015e-268	RPL37A
1.08923417067481e-271	-0.778360817845289	0.771	0.895	3.19515951625748e-267	MT-ND2
4.77976634545407e-268	1.97441487830169	0.345	0.153	1.4020966597755e-263	NDUFB1
2.0363161584339e-264	2.72380315829889	0.217	0.052	5.97332981915e-260	ENO3
1.79908592753163e-261	-1.71833979381378	0.166	0.406	5.27743865982128e-257	SPARC
3.6071261801055e-261	-3.39730115645051	0.013	0.171	1.05811439367215e-256	PTPRS
1.41712784578575e-258	-5.10310017838917	0.003	0.146	4.15700282282791e-254	FIGF
6.75869175968826e-257	4.13292845531177	0.126	0.006	1.98259464078695e-252	ATP5F1D
4.17686860379765e-253	-1.00759776132918	0.466	0.724	1.225242636238e-248	SPARCL1
5.60141548829794e-250	4.1530036693254	0.125	0.007	1.64311921933732e-245	ATP5MD
5.88053113384219e-250	3.84160357969115	0.13	0.009	1.72499500280127e-245	MAP3K20
8.53280606954558e-250	-2.86186834341146	0.015	0.169	2.5030133324405e-245	LHFP
5.50793531046344e-245	2.61063678569195	0.199	0.046	1.61569774397135e-240	MYOM2
1.12072895612259e-243	-1.35696547500449	0.132	0.366	3.28754631989001e-239	SPRY1
5.70419471802838e-241	1.56735901775813	0.432	0.261	1.67326847858645e-236	RPL35A
1.26925041714078e-240	2.4889429796645	0.216	0.057	3.72321917364076e-236	TRDN
6.22986996304356e-240	2.33686087237298	0.247	0.081	1.8274700549592e-235	SVIL
9.94123195063886e-240	-1.13346829580156	0.258	0.521	2.9161609804004e-235	COL6A1
1.17165799766994e-239	2.50642431273383	0.213	0.056	3.43694157036501e-235	CASQ2
5.99419545845308e-239	1.74323716664342	0.37	0.193	1.75833729578263e-234	UBB
1.13828568528577e-238	-1.98299645551032	0.037	0.211	3.33904722921727e-234	LINC00969
1.55096662340927e-238	4.01193877203475	0.122	0.007	4.54960549310874e-234	NIBAN1
2.1225841966809e-238	-1.38202271759598	0.117	0.342	6.22638848254376e-234	FBN1
6.77615081640717e-238	-1.42347382897839	0.117	0.337	1.98771608048488e-233	KCNQ1OT1
7.28388880844655e-238	-1.74354766144624	0.061	0.252	2.13665594306971e-233	PPIB
1.10467422262331e-237	-1.512245309031	0.082	0.288	3.24045136464321e-233	POLR2J3
2.65495114693102e-235	-2.78016939626843	0.02	0.173	7.78803369440745e-231	AKR1C1
1.66273259244087e-234	-0.904998870580825	0.337	0.62	4.87745978666604e-230	CST3
5.5813473228416e-234	-2.01318210551666	0.29	0.507	1.63723242368236e-229	FN1
1.02706078541977e-232	2.62223932380146	0.211	0.058	3.01278010795036e-228	MPC1
1.68281625894737e-232	2.29837229046839	0.253	0.088	4.93637321399622e-228	NDUFC1
1.68909892622317e-230	-1.20244826003113	0.145	0.379	4.95480279018304e-226	VCAN
3.51772144967323e-229	-1.7231923131036	0.064	0.251	1.03188841004714e-224	IGFBP4
9.82346854442022e-228	4.09388038878336	0.112	0.005	2.88161626282023e-223	ATP5PO
8.85535122582316e-227	1.76500486548758	0.31	0.133	2.59762872858296e-222	CD36
2.43758518589799e-226	2.5913582318489	0.212	0.06	7.15041238431316e-222	CFL2
3.35973723267561e-226	4.18959539296233	0.118	0.008	9.85545319833065e-222	EEF1G
1.4657415200676e-225	1.49206326242667	0.429	0.259	4.29960617496629e-221	TPT1
5.40900137196532e-224	1.00609284019333	0.602	0.493	1.58667646245231e-219	RPL10
1.08349573956423e-222	2.1047448928007	0.257	0.094	3.1783264024377e-218	NDUFB10
1.47402637723545e-221	-1.7741866281945	0.071	0.257	4.32390897498246e-217	DPT
1.80387908366533e-221	-2.11702826367546	0.047	0.217	5.29149890402389e-217	CTGF
2.21384037911686e-221	-1.08385388026061	0.136	0.37	6.49407936810139e-217	S100A4
1.4117999830286e-219	4.15805350068868	0.107	0.005	4.1413740702161e-215	RACK1
3.85923550242944e-219	2.46991050512782	0.211	0.061	1.13206814228265e-214	UQCRC1
2.34662590809989e-218	2.29608479077547	0.351	0.197	6.88359243882021e-214	ATP5J
4.83868237278799e-218	4.72151473283627	0.104	0.004	1.41937908723363e-213	NORAD
2.21294285938189e-217	-1.31932346866957	0.092	0.294	6.49144658371084e-213	ANXA2
3.36908729358572e-214	2.09336972728912	0.258	0.098	9.88288066700435e-210	NDUFB7
2.18476182589307e-213	1.71188077071958	0.314	0.144	6.40878034007473e-209	PDE4DIP
1.35483984399332e-212	4.15295138127277	0.112	0.008	3.97428719837e-208	HBB
3.12070453900658e-211	4.19620802800805	0.116	0.01	9.1542746947219e-207	APOA1
6.04105864536406e-210	2.34310782337058	0.218	0.069	1.77208414303109e-205	NDUFS6
8.80879707191954e-210	2.2034908570843	0.356	0.207	2.58397253307688e-205	ATP5L
1.64026159633169e-208	2.30151103310054	0.241	0.088	4.81154336667938e-204	NDUFB3
1.9161955513204e-207	1.75394333377468	0.334	0.169	5.62096803024326e-203	FHL2
3.05800759720238e-206	2.07225067757285	0.277	0.118	8.97035948563345e-202	ZNF106
1.77425388534525e-203	2.38853887805671	0.274	0.122	5.20459634727175e-199	ATPIF1
2.10919688445222e-202	-4.85910142722157	0.003	0.116	6.18711814085214e-198	PSMD5-AS1
6.18037417410596e-202	-3.16129898492946	0.01	0.134	1.81295096023224e-197	SEPT11
9.35871996305418e-202	-2.3787313513578	0.027	0.169	2.74528691396231e-197	FGF7
1.76380713281456e-201	-1.16642474608955	0.123	0.332	5.17395184339824e-197	LRP1
2.19003697753102e-200	-1.46764117027508	0.088	0.275	6.42425446988949e-196	FBLN2
1.1466057687366e-198	2.22104917904875	0.328	0.18	3.36345336201195e-194	C14orf2
4.33729520897022e-198	2.28656301405716	0.228	0.082	1.27230217659932e-193	ECH1
4.80077939804254e-198	2.06132926481154	0.281	0.12	1.4082606286218e-193	PDK4
1.91538116377136e-196	1.1878952245425	0.467	0.298	5.61857910580691e-192	XIST
1.69451481411338e-189	-1.87261084747109	0.042	0.191	4.9706897557202e-185	PLTP
4.34512508140143e-189	-1.47006646762706	0.06	0.224	1.2745989913783e-184	PDGFRA
5.64167247411156e-189	2.34258761782211	0.188	0.055	1.65492820355589e-184	EEF1A2
7.51820719526512e-189	-1.60283910482061	0.053	0.211	2.20539089865907e-184	FBLN5
1.33717992406509e-188	1.76994490716998	0.292	0.137	3.92248358925254e-184	HSP90AB1
1.47233828613304e-187	2.0212716911836	0.235	0.089	4.31895712854265e-183	MYOZ2
5.60800794858699e-187	-1.51096285820634	0.057	0.218	1.64505305163851e-182	BICC1
8.34622514310926e-187	-1.24712320330559	0.13	0.33	2.44828168347967e-182	FSTL1
2.1309354605998e-186	2.38433316388416	0.197	0.063	6.25088608012345e-182	ETFB
6.01407450279121e-186	1.25034030007228	0.464	0.331	1.76416861464877e-181	RPS14
2.30928864488819e-184	-1.4940027417314	0.082	0.253	6.77406731091501e-180	IGF1
4.63206435025452e-184	1.47486545467545	0.366	0.214	1.35876975650366e-179	FAU
5.99701834241423e-184	2.07650507469125	0.232	0.089	1.75916536056379e-179	EIF3K
6.39895069617627e-183	-1.56612494575322	0.047	0.199	1.87706819721635e-178	SEPP1
2.07024182381892e-182	2.04755752906839	0.247	0.103	6.07284736599041e-178	PHPT1
2.151664439088e-182	-4.86848556475004	0.003	0.108	6.31169246562074e-178	C10orf10
3.98737654033674e-182	1.6522005585999	0.317	0.165	1.16965703434238e-177	FHL1
1.21041951881114e-181	2.00809908203441	0.24	0.097	3.55064461648061e-177	HADHB
1.25679472138303e-181	2.15515901288013	0.192	0.058	3.68668163570498e-177	ZBTB16
2.16438402530101e-181	-2.42411434080348	0.038	0.177	6.349004099818e-177	CILP
1.51219707573001e-180	-1.21601643468088	0.1	0.282	4.43587890194642e-176	ENG
1.15338776724435e-178	-1.52613870572379	0.095	0.27	3.38334767643458e-174	SERPINE2
2.6526533926226e-177	-1.46961661691705	0.098	0.272	7.78129346191913e-173	GPX3
2.75996333210698e-176	-1.13734910856872	0.134	0.332	8.09607643840262e-172	HLA-B
4.31698121733172e-176	-0.977235939248929	0.141	0.346	1.26634327029209e-171	PDGFRB
1.12765811899224e-174	-1.41577970680683	0.048	0.196	3.30787232625184e-170	VIMP
2.05522750732398e-172	-1.53512493565335	0.111	0.284	6.02880436998416e-168	BGN
3.69432946602704e-172	-0.874824106267026	0.231	0.458	1.08369460556437e-167	COL6A3
1.56472329570841e-171	-0.975836804044436	0.126	0.322	4.58995931563104e-167	TFPI
1.63094539143676e-171	1.4668087691409	0.331	0.18	4.78421521124058e-167	HSP90AA1
1.10122134711505e-168	2.60681784768629	0.155	0.041	3.23032269962729e-164	PDHA1
2.16935916994361e-168	-1.6564148199419	0.039	0.175	6.3635981891126e-164	DNM3OS
7.17492276748349e-168	1.72736936354562	0.271	0.127	2.10469184461361e-163	RPL23
7.23821821488174e-168	-0.512627367467739	0.937	0.954	2.12325893115341e-163	MT-ND4
9.4393097516158e-168	2.55645994318247	0.149	0.036	2.76892712253898e-163	SORBS1
2.36697904533656e-167	2.72815965205158	0.132	0.027	6.94329633159027e-163	DSP
2.91540035869715e-167	2.15924892843111	0.254	0.119	8.55203541220222e-163	ATP5O
1.09177979542858e-165	1.79283371744784	0.275	0.134	3.20262685191021e-161	MAP4
4.22612652319583e-164	-2.36562659738318	0.018	0.131	1.23969195431427e-159	OLFML3
4.60851019844196e-164	-1.89800840681268	0.036	0.166	1.35186038161096e-159	EFEMP1
4.39234149978402e-163	-2.90072392515888	0.01	0.114	1.28844945554664e-158	RP3-525N10.2
1.67317579022141e-162	-1.25671353006904	0.095	0.263	4.90809386303549e-158	MDM4
1.98912506925249e-162	-1.55349892140241	0.052	0.193	5.83489947814526e-158	MFAP4
4.3483407587623e-161	2.3809723953906	0.164	0.048	1.27554227817533e-156	FLNC
4.93233706192747e-161	-0.677687822927375	0.331	0.588	1.4468517537458e-156	N4BP2L2
7.32182167380759e-161	2.19919000228696	0.189	0.065	2.14778316979472e-156	RPL17
1.48992414345389e-159	2.69363159333454	0.132	0.029	4.37054348240763e-155	CDH2
6.97631328976855e-159	1.79810577400661	0.261	0.123	2.04643174042071e-154	GNAS
2.01858127422001e-158	-1.5455892276232	0.053	0.193	5.92130630979699e-154	EMILIN1
2.60861339028759e-158	1.96146637145582	0.214	0.084	7.65210651906962e-154	COX17
3.71672878900573e-158	2.1707671701869	0.19	0.067	1.09026522296694e-153	VDAC1
1.49295412011971e-156	-0.41594751060351	0.967	0.974	4.37943161595915e-152	MT-CO2
2.92042099968059e-156	-2.12099548816246	0.018	0.128	8.56676296046303e-152	FAM198B
1.41290948490309e-155	-2.88606300204277	0.011	0.112	4.14462868301474e-151	CCL11
1.06133497335851e-154	1.16068686508505	0.432	0.307	3.11332001084985e-150	RPS27A
1.5830252210548e-154	-1.27602351885906	0.081	0.237	4.64364618344215e-150	MFAP5
2.07851743155321e-154	-2.19520212234474	0.019	0.129	6.09712303371817e-150	RCN3
2.54487542092566e-154	-2.50364668094382	0.014	0.117	7.46513755974332e-150	LINC01116
5.31406462987178e-153	-1.32929200185742	0.071	0.22	1.55882771852659e-148	NID1
8.79400121089944e-152	2.63910433558795	0.129	0.029	2.57963231520524e-147	PRKAA2
7.61965491482792e-151	0.957136304638048	0.506	0.4	2.23514957271562e-146	RPL13
7.75681658033025e-151	2.11291288477658	0.198	0.076	2.27538457567408e-146	GHITM
1.50040847054601e-150	2.4068758936211	0.15	0.042	4.40129820749967e-146	FKBP5
3.25225362739523e-150	-2.34308173799125	0.017	0.121	9.54016079060116e-146	MMP14
7.63324167353465e-150	-1.73350343499742	0.046	0.174	2.23913511251465e-145	COL5A1
3.56994288051303e-149	1.36040630062669	0.351	0.218	1.04720704456969e-144	RPL19
2.55393595083943e-147	2.04187582538033	0.208	0.086	7.49171571819238e-143	NDUFV2
3.67769582305589e-147	1.62375538526265	0.27	0.137	1.07881529273522e-142	ASAH1
2.88211945729581e-146	1.83326443086941	0.233	0.105	8.45440921603153e-142	MRPL41
1.80619117781152e-145	1.69537401834997	0.272	0.142	5.29828120099231e-141	TOMM7
4.7324589144023e-145	2.33984609792119	0.156	0.048	1.38821949795077e-140	HSPB6
6.94583506911571e-145	1.44731773045999	0.346	0.219	2.0374912591744e-140	SRP14
1.09260332189991e-144	2.61122312557581	0.136	0.035	3.20504258446119e-140	EGR1
1.33915256127676e-144	1.12470052882124	0.463	0.354	3.92827012324924e-140	RPL21
1.71033230860572e-144	-0.846458387693585	0.147	0.333	5.01708879406403e-140	THUMPD3-AS1
2.28109030781383e-144	2.85697652484233	0.116	0.024	6.69135030894109e-140	XIRP1
3.35428729639839e-144	2.18226518534687	0.181	0.066	9.83946635525504e-140	UQCRFS1
4.26970488274747e-144	1.31675799575821	0.346	0.214	1.25247523030514e-139	RPS24
1.77074333875269e-143	2.09701204712168	0.203	0.084	5.19429850989715e-139	CYC1
1.40712707436459e-142	-1.82370699926128	0.029	0.141	4.12766655994109e-138	TNFAIP6
1.44354199252033e-142	1.73853485612691	0.241	0.113	4.23448608085913e-138	ATP2A2
6.06450447753742e-142	2.43780211224826	0.152	0.047	1.77896174344083e-137	DECR1
6.31180717328796e-142	2.01222981590277	0.274	0.152	1.85150551621229e-137	ATP5G3
1.21129169577602e-141	2.67833217508234	0.113	0.023	3.55320306038936e-137	SYNM
1.35380842730627e-141	-1.55316251126445	0.041	0.162	3.97126164066022e-137	GADD45B
2.9134721977723e-141	-1.80469199343843	0.032	0.145	8.54637934494525e-137	LOXL1
3.65867682431919e-141	-1.2428082614475	0.056	0.19	1.07323625964579e-136	MXRA8
4.34782282923578e-141	2.09035196692566	0.194	0.077	1.27539034872802e-136	IDH2
4.54172194349229e-141	-1.5124093332608	0.046	0.171	1.33226871490403e-136	FIBIN
5.13313881463786e-141	2.27416098266148	0.173	0.062	1.50575493988587e-136	UQCRC2
5.16498208093796e-141	0.935797002297341	0.537	0.446	1.51509584362234e-136	RPL34
1.63614688645931e-139	2.04637484121556	0.257	0.137	4.79947327673973e-135	ATP5B
1.82557391205802e-138	2.12759125936439	0.181	0.068	5.35513851363099e-134	NDUFS7
1.22152210944033e-137	1.72109206915913	0.251	0.126	3.58321295583227e-133	PEBP1
1.50598435375897e-137	-1.33292944463476	0.06	0.192	4.41765450331657e-133	SPON2
4.66329845311222e-137	2.29499086039753	0.152	0.048	1.36793196823594e-132	ACO2
1.46241966697769e-136	-0.835837794363225	0.189	0.379	4.28986185111235e-132	HNRNPH1
1.55341893026001e-136	2.07872102108403	0.184	0.071	4.55679909002472e-132	NDUFA6
1.60905359000293e-136	-1.44875939202749	0.041	0.16	4.7199978009146e-132	CYBA
3.47298200134664e-136	-1.38761018423437	0.054	0.181	1.01876454027502e-131	SLC25A37
4.41970375788404e-136	1.37885174738854	0.316	0.187	1.29647590033771e-131	RPL9
5.60217439888831e-136	-0.713446635569025	0.207	0.414	1.6433418381699e-131	CHD9
2.30803547685266e-135	1.46063103842078	0.291	0.163	6.77039126779961e-131	RPL24
9.87810102205903e-134	2.07814791641795	0.171	0.062	2.89764215381079e-129	HSPB3
3.88294702835401e-133	1.01589361781609	0.464	0.363	1.13902368129737e-128	RPS28
4.03034943648976e-133	-1.87908393312894	0.026	0.131	1.1822627036999e-128	SPTSSA
4.35795404828909e-133	-0.852067175458391	0.147	0.322	1.27836224052512e-128	ABCA10
6.44271750766525e-133	2.07157632207237	0.179	0.069	1.88990675369853e-128	NDUFB11
3.42871480032391e-132	1.89732487161133	0.207	0.09	1.00577919952702e-127	NDUFA3
3.99348545691971e-132	-0.744373565174063	0.157	0.342	1.17144902393283e-127	RSRP1
1.93393074557248e-131	-2.18481902932331	0.015	0.107	5.67299244906231e-127	FAM46A
2.03231614379616e-131	1.69061318521954	0.274	0.153	5.96159617621166e-127	POLR2L
5.62262891640493e-131	-1.42596858965568	0.06	0.188	1.64934196633822e-126	COL5A2
3.11168912687493e-130	-1.3944362652738	0.047	0.167	9.12782888477491e-126	THBS2
4.98727643229038e-129	-0.691668259912753	0.402	0.609	1.46296766864806e-124	ITM2B
1.17677892154079e-128	2.03493010088207	0.187	0.078	3.45196328844776e-124	AK1
2.60970914570572e-128	-1.84917997347313	0.021	0.119	7.65532080801316e-124	RP11-138A9.2
2.48159992874323e-127	1.67200529760477	0.262	0.142	7.2795252309754e-123	UBL5
4.16637498036361e-127	1.27669990535034	0.354	0.237	1.22216443673986e-122	RPS3A
5.10450842660266e-127	1.71594787942887	0.202	0.087	1.49735650185962e-122	SLC8A1
6.34827947671762e-126	-1.6484473600922	0.045	0.158	1.86220430170035e-121	ACSM3
7.29316666995622e-126	1.93356154699912	0.21	0.098	2.13937751096496e-121	SLIRP
3.19837778673607e-125	-1.62563151022821	0.033	0.138	9.38212139961158e-121	SERPINH1
4.66361803607645e-125	-2.58433874192949	0.022	0.117	1.36802571470267e-120	TNC
4.8204349656111e-125	-0.834853429504418	0.121	0.281	1.41402639281236e-120	LAMC1
2.67451754388865e-124	2.39602816536757	0.136	0.042	7.84542976324297e-120	UQCC2
1.91547017770045e-122	2.80916969274119	0.103	0.023	5.61884021926649e-118	NDUFA7
3.11231143179912e-122	1.207886464489	0.372	0.262	9.12965435403953e-118	RPL39
1.32085978299064e-121	-1.48931590110308	0.032	0.135	3.87461008742474e-117	SELM
5.46496059431326e-121	1.77573117531933	0.205	0.094	1.60309154073585e-116	FXYD1
6.69744659632069e-121	-1.10638778195178	0.056	0.177	1.96462898456471e-116	TMED9
1.04514988001655e-120	1.7687250421701	0.213	0.101	3.06584265804055e-116	NDUFA11
1.20126144343402e-120	2.67133752116742	0.103	0.023	3.52378031816937e-116	MYZAP
6.94771193787051e-120	-1.49755925219395	0.035	0.139	2.03804181985494e-115	NEGR1
1.67256096064674e-119	-1.02646379804972	0.072	0.202	4.90629032196114e-115	ANXA1
5.46419046688153e-119	1.95662097154608	0.187	0.081	1.60286563155503e-114	NDUFA12
2.48299340439865e-118	-1.26835827906568	0.048	0.161	7.28361285246299e-114	ECM1
6.03045374596576e-118	-1.46679330977217	0.038	0.142	1.7689733018416e-113	PHYKPL
1.19324942441845e-117	-1.12321455971148	0.09	0.225	3.50027786158909e-113	IGFBP6
2.27560736670886e-117	1.40195589312306	0.283	0.167	6.67526664950376e-113	RPL38
2.64311000024242e-117	-1.62527451673882	0.034	0.135	7.75329887471112e-113	PTGIS
2.65484487533364e-117	1.19367397770026	0.352	0.238	7.78772195730369e-113	RPL26
4.24752189734079e-117	1.89372866543899	0.186	0.081	1.24596807336595e-112	CSDE1
4.29558664912129e-117	-1.47713469350743	0.04	0.145	1.26006738765324e-112	H1FX
4.46973770799166e-117	1.98402701071912	0.172	0.07	1.31115285926227e-112	ACAT1
7.49815656804617e-117	-0.837311941483835	0.171	0.339	2.19950924767066e-112	TNXB
7.96556366280034e-117	-1.07222888835786	0.087	0.221	2.33661844484585e-112	PCOLCE2
1.07769416383862e-116	-1.64741860119941	0.025	0.12	3.1613080602042e-112	CCZ1
4.25498626915951e-116	-0.61415012324697	0.319	0.534	1.24815767219525e-111	CD63
4.34262241737732e-116	-1.40209831933566	0.028	0.125	1.27386485991346e-111	LINC00657
1.71987916306011e-115	1.90455071598242	0.162	0.062	5.04509353692053e-111	PPP1R12B
3.21644589318982e-115	1.80507455447929	0.203	0.096	9.43512238308303e-111	NDUFB8
4.67069879830351e-115	2.39768237292814	0.119	0.034	1.37010278549435e-110	GOT1
5.77692222300278e-115	1.84490372533294	0.189	0.084	1.69460236489563e-110	NDUFA5
1.16707483376632e-114	1.92268567526309	0.147	0.051	3.42349731737013e-110	LMO7
1.82782624103947e-114	0.760797479442789	0.585	0.547	5.36174549546518e-110	RPL41
3.21828409059059e-114	2.00939549059952	0.167	0.068	9.44051455133844e-110	TIMM8B
6.76083255323916e-114	-1.14439254115603	0.051	0.164	1.98322262116717e-109	AXL
7.53005626039573e-114	-1.85867491981772	0.022	0.111	2.20886670342448e-109	FKBP10
9.84546309527059e-114	-0.986580672291514	0.102	0.24	2.88806814436668e-109	VMP1
1.00372029860135e-113	1.09757826098791	0.371	0.254	2.94431312391721e-109	TXNIP
3.14770583847841e-111	0.961354623195455	0.435	0.34	9.23348030659257e-107	RPL11
7.51015915621562e-111	2.20148027829339	0.141	0.05	2.20303008688429e-106	NDUFV1
1.1738251710502e-110	-1.64387037155985	0.029	0.122	3.44329875675866e-106	MPZL1
1.48846106086689e-110	1.87316082268481	0.19	0.086	4.36625167594693e-106	BTG2
2.33852887401171e-110	-1.29002848147945	0.097	0.228	6.85984059902596e-106	HES1
6.37635039571267e-110	1.70766339701005	0.2	0.095	1.87043862507836e-105	NDUFB9
1.16339811585767e-109	0.959044422526415	0.459	0.378	3.4127120330569e-105	EIF1
1.98494651711428e-109	2.16220197624045	0.142	0.051	5.82264211330302e-105	NDUFA8
2.01629032946535e-109	2.03667733289601	0.152	0.058	5.91458605245366e-105	MSRB2
2.31021326444048e-109	1.71883317262122	0.314	0.218	6.77677958990971e-105	ATP5I
4.00188932334496e-108	2.01093634922358	0.215	0.114	1.17391421411001e-103	ATP5G1
1.58900606778171e-107	-0.933774493906381	0.071	0.192	4.66119039923088e-103	SRSF6
2.13101280059278e-107	2.31561952089869	0.128	0.043	6.25111294925885e-103	ACADM
3.38155236157611e-107	-1.49536491954606	0.03	0.123	9.91944569744735e-103	OAF
6.13866889610387e-107	1.06914511493343	0.388	0.288	1.80071713398311e-102	RPL32
9.2743841694891e-107	2.05048914220749	0.186	0.088	2.72054785227793e-102	ATP5C1
1.09970683128902e-106	1.96049697182317	0.233	0.132	3.22588001890321e-102	ATP5A1
3.13126330152287e-106	1.76104037311513	0.203	0.101	9.18524776868718e-102	MRPL33
1.18462176839504e-105	-0.635353900175518	0.1	0.241	3.47496949541e-101	SEPT7
1.23079772737874e-105	-0.313957290923449	0.987	0.986	3.6104220534928e-101	MT-CO3
1.9786141315818e-105	1.33366823192789	0.296	0.188	5.80406669358205e-101	DSTN
3.26221747417778e-105	2.21719709656503	0.12	0.038	9.56938873875309e-101	PKP2
3.45823983260789e-105	1.4490837479768	0.253	0.144	1.0144400724972e-100	CALM1
3.99122776123297e-104	1.39832269010588	0.269	0.162	1.17078675148008e-99	RPS11
4.0816444093992e-104	-1.67068496893748	0.029	0.117	1.19730957105316e-99	ARHGAP24
6.55438733257305e-104	1.06597228397855	0.376	0.276	1.92266398013698e-99	RPS23
1.81384376820259e-103	1.80803399336897	0.157	0.063	5.32072930964548e-99	PIK3R1
2.25576079194703e-103	-1.04320485744609	0.073	0.191	6.61704870709741e-99	P4HB
3.16450169896491e-103	1.98201674999912	0.161	0.067	9.28274928374367e-99	SDHA
3.22638554084288e-103	-1.45762049234898	0.032	0.122	9.46427934550851e-99	SVEP1
3.53197434613236e-102	1.61544977983465	0.211	0.109	1.03606935469447e-97	DBI
2.08941169052683e-100	2.12635326085134	0.13	0.046	6.12908025299141e-96	NDUFA10
3.71681357676355e-100	1.97964596137837	0.145	0.056	1.09029009460782e-95	SLMAP
4.32662530458615e-100	1.57161898848394	0.223	0.121	1.2691722668473e-95	SOD1
7.7426313956495e-100	-1.02605618761742	0.052	0.157	2.27122349359982e-95	SNHG25
1.75294500705259e-99	2.10397659883629	0.132	0.048	5.14208888368806e-95	NDUFA2
3.23084842136455e-99	1.67713623671807	0.161	0.068	9.47737075923078e-95	NPPB
7.23606166786715e-99	1.44538988336767	0.292	0.191	2.12262632965215e-94	NFIA
1.16174676174555e-98	1.4199491427891	0.284	0.183	3.40786795090438e-94	SKP1
4.52394973264656e-98	-0.989418885336135	0.057	0.163	1.32705541457454e-93	ZNF302
4.44396742486299e-97	-0.644294259374994	0.124	0.268	1.30359340440931e-92	PLAC9
1.21842644332109e-96	1.21498554658156	0.297	0.192	3.57413212883808e-92	RPS12
1.52938055966317e-96	2.3171184761124	0.117	0.039	4.48628493371593e-92	SUCLG1
6.62209439810907e-96	-1.19614187810025	0.049	0.147	1.94252517074131e-91	PXDN
1.39849385350885e-95	2.10694683790643	0.125	0.044	4.10234186988287e-91	CISD1
1.78249048878671e-95	-1.2756423848774	0.036	0.126	5.22875759980694e-91	ARHGEF10
2.02908108080177e-95	2.04899810924421	0.135	0.052	5.95210644242393e-91	CCND2
2.33286036801174e-95	1.31535203375621	0.267	0.164	6.84321260352563e-91	RPL5
2.62616591775941e-95	1.88910867261232	0.146	0.059	7.70359510315544e-91	COX14
2.81487420398664e-95	1.38606288534806	0.242	0.139	8.25715198997442e-91	FILIP1
3.34555272291066e-95	1.54366223445391	0.23	0.131	9.81384435738614e-91	PRKAR1A
7.91488362534263e-95	2.17618965018123	0.123	0.044	2.32175196265801e-90	MPC2
2.05220400969262e-93	1.91164627655749	0.138	0.054	6.01993524203234e-89	RGS5
3.35360895420149e-93	-1.59788516053045	0.03	0.113	9.83747650625466e-89	ID2
5.56930022213766e-93	-1.04589751467065	0.05	0.148	1.63369852716186e-88	TMEM165
2.20410009683431e-92	-1.3011619121222	0.034	0.12	6.46550722405377e-88	MYDGF
8.67731314042579e-92	-0.686137563828902	0.13	0.269	2.5454030366125e-87	PLAGL1
1.56110261985737e-91	-0.575903439357768	0.1	0.228	4.57933842508961e-87	C1orf56
2.56221955955294e-91	-0.98275454124038	0.078	0.189	7.51601485599259e-87	GABPB1-AS1
6.20879730646309e-91	-0.676034742415373	0.1	0.225	1.82128860187788e-86	RRBP1
7.1473195266409e-91	1.92015546026155	0.151	0.065	2.09659470994484e-86	RNF115
2.63798753506432e-90	0.927518612938547	0.454	0.385	7.73827263535768e-86	LGALS1
6.69316657547583e-90	-0.865793165289827	0.062	0.166	1.96337348325008e-85	EMP3
1.44023913718404e-89	-0.677619707723703	0.121	0.254	4.22479748501566e-85	ZFP36L1
2.53613528866155e-89	1.49924465288152	0.244	0.15	7.43949925575978e-85	IFI27
5.5108173516422e-89	-0.633119525933041	0.173	0.325	1.61654316193072e-84	PTN
6.70740157369299e-89	1.92306261020553	0.128	0.048	1.9675491776271e-84	CPEB4
7.04292919655079e-89	-1.18006146229963	0.029	0.109	2.06597285051621e-84	WBP5
1.05592003943509e-88	1.23602775820962	0.286	0.189	3.09743584367888e-84	RPL30
1.26609934926475e-88	2.18675009772034	0.118	0.043	3.71397583113322e-84	ECHS1
2.76227111206059e-88	-0.495115387201951	0.29	0.479	8.10284608011853e-84	VIM
4.65636335141564e-88	-0.864874290223631	0.066	0.17	1.36589762550426e-83	TLE4
1.20270616689726e-87	-0.777397377082942	0.41	0.569	3.52801826997643e-83	LUM
1.51998191827376e-87	1.08317953723752	0.347	0.256	4.45871495906425e-83	RPS25
2.6848212685067e-87	-0.822741737758462	0.075	0.183	7.87565470903754e-83	COL12A1
5.19656969283437e-87	1.98310917754865	0.129	0.051	1.52436175369603e-82	MDH2
2.65058548251075e-86	-0.652746309581297	0.125	0.254	7.77522745439702e-82	PRELP
3.49319572613522e-86	-1.0130163349771	0.138	0.265	1.02469403430451e-81	ASPN
6.42962734782178e-86	-0.620997482320109	0.2	0.354	1.88606688621004e-81	TIMP3
2.54067343271311e-85	1.61667630898602	0.181	0.092	7.45281144752063e-81	EIF1B
2.80841567966689e-85	1.88119827742276	0.162	0.078	8.23820655473487e-81	NDUFS2
6.12966970105032e-85	0.995557490053034	0.357	0.27	1.7980773101061e-80	RPL8
1.30382090421043e-84	-1.58895867812547	0.028	0.103	3.82462824041086e-80	TGFBR3
2.85972540656998e-84	-0.754365670745133	0.081	0.191	8.38871850763238e-80	NUPR1
3.4248982379146e-84	-0.874147823681224	0.068	0.17	1.00465964910987e-79	COL8A1
7.6417509745924e-84	2.18233974218653	0.114	0.041	2.24163123088693e-79	NDUFS3
1.11408251365624e-83	-0.869854724826486	0.063	0.162	3.26804964555922e-79	LEPROT
1.15714732051511e-82	-0.873214389274112	0.062	0.16	3.39437594999902e-78	CTSL
1.82009812170391e-82	-0.559818322554967	0.156	0.299	5.33907583020624e-78	IFITM3
3.0152111907138e-82	-0.630896739655874	0.136	0.269	8.84482050683986e-78	HSPG2
3.01876677959448e-82	-1.33276792845243	0.032	0.11	8.85525047126245e-78	QSOX1
8.23044493521752e-82	-0.999559063898385	0.053	0.145	2.41431871729671e-77	IFITM2
2.46679138286781e-81	1.92332321694753	0.126	0.051	7.23608584250443e-77	SNRPN
4.63645228518241e-81	1.78561541115112	0.208	0.123	1.36005691333541e-76	ATP5J2
4.76070367125073e-81	1.46979303139848	0.21	0.121	1.39650481492469e-76	ISCU
7.11977533177244e-81	1.87857651629332	0.132	0.056	2.08851489582213e-76	NDUFS1
7.42032631145568e-81	-1.59856191816137	0.14	0.25	2.17667852020241e-76	POSTN
1.60887845523608e-80	2.17912727085847	0.111	0.041	4.71948406058952e-76	PFKM
5.24458956879786e-80	1.56794393343012	0.188	0.102	1.53844790411116e-75	HSPA8
8.66143646872029e-80	-1.00204217735016	0.037	0.117	2.54074577373441e-75	MMP23B
1.29134723193929e-79	-0.612126981994314	0.159	0.298	3.78803797017073e-75	COL15A1
3.20699819608533e-79	1.41584443394859	0.219	0.129	9.40740850839672e-75	EIF5B
6.33141807093026e-79	1.29109087031964	0.24	0.15	1.85725817692668e-74	UBA52
6.55350603304396e-79	-1.0604455297735	0.039	0.119	1.92240545973312e-74	SSR2
1.00602641876288e-78	1.55069655242854	0.195	0.109	2.95107789679903e-74	CHCHD2
1.18562635345758e-78	-0.649599684956558	0.103	0.22	3.47791634523245e-74	PDIA3
1.64805319664958e-78	1.93386251753141	0.123	0.05	4.83439924705189e-74	NDUFB5
3.20706700079451e-78	-0.980851134738329	0.043	0.126	9.40761034013061e-74	SGCE
5.70098322777046e-78	1.9424029646037	0.113	0.043	1.67232642003419e-73	ARID1B
1.789378831185e-77	-0.984254503189082	0.05	0.136	5.24896386339808e-73	SDC2
2.30978265334063e-77	-0.72654065050533	0.07	0.168	6.77551643530939e-73	RABAC1
4.2727906310257e-77	-1.11116762851795	0.035	0.112	1.25338040370508e-72	SAR1A
8.4754271770157e-77	-1.04235816498912	0.044	0.127	2.48618180810578e-72	RNASE1
1.28939149323264e-76	-1.05284797962039	0.045	0.128	3.78230100624863e-72	YPEL3
2.07552960452434e-76	-0.684821273122414	0.101	0.213	6.08835854191169e-72	MRC2
2.68156804183349e-76	2.1095374148615	0.109	0.041	7.86611169391435e-72	SDHB
1.87962994290165e-75	-0.873661162441501	0.062	0.154	5.51370647450771e-71	LAMP1
2.04356832570723e-75	-0.906221860639973	0.05	0.136	5.99460332662959e-71	CGGBP1
2.92640434733469e-75	1.02773086235696	0.329	0.249	8.58431451247158e-71	RPS4X
5.40302474890629e-75	-0.836628232604194	0.057	0.146	1.58492327984417e-70	GRN
1.07219575139675e-74	1.56853047773699	0.171	0.089	3.14517901714723e-70	DDX24
1.10855331146044e-74	1.55867251031162	0.185	0.103	3.25183028383807e-70	PARK7
3.045196181644e-74	-0.882379041799141	0.037	0.115	8.93277847923451e-70	PRKCDBP
3.98496397051192e-74	-1.20717751649047	0.031	0.103	1.16894933110997e-69	CTSZ
4.38672254470103e-74	1.10647221541929	0.302	0.22	1.2868011912626e-69	RPS16
4.70519351970308e-74	1.50137992227958	0.179	0.096	1.3802214670697e-69	HNRNPU
5.84068614618051e-74	-0.602758417192941	0.065	0.16	1.71330687412059e-69	GNB2L1
2.20784494348016e-73	-0.722229208235471	0.081	0.182	6.47649235720471e-69	CD99
2.86300904350072e-73	-0.991218633354765	0.04	0.118	8.398350728205e-69	PRDX4
2.98969024238303e-73	1.23127447920121	0.234	0.146	8.76995735700638e-69	YBX1
3.21021897507393e-73	1.78614296951981	0.125	0.054	9.41685634148187e-69	CKB
3.37199420122508e-73	-0.907096256567122	0.05	0.133	9.89140778987364e-69	EBF2
1.12578168644e-72	1.26469122806694	0.242	0.156	3.3023679990031e-68	RPL7A
1.80891910620885e-72	1.53596232258018	0.199	0.115	5.30628330615303e-68	FTX
4.88224902173203e-72	0.977595703855326	0.376	0.311	1.43215892803487e-67	RPL7
8.08894664821032e-72	-1.1894266937233	0.043	0.12	2.37281160978602e-67	STEAP4
2.50371845313685e-71	-0.813268684644085	0.055	0.14	7.34440771043163e-67	ATP6AP2
3.8316557263189e-70	-0.70912462510949	0.07	0.164	1.12397789075839e-65	LDHA
4.53706203194263e-70	-0.430526842317634	0.259	0.426	1.33090177645005e-65	H3F3B
5.042222184013e-70	1.15952138525008	0.255	0.17	1.47908545545837e-65	RPL37
1.1859355479734e-69	-0.928704601028453	0.042	0.118	3.47882333642518e-65	SCPEP1
1.58538672827216e-69	1.54499103846396	0.175	0.096	4.65057342871355e-65	POMP
2.55670531310375e-69	-1.11361366958572	0.035	0.106	7.49983936545854e-65	CARHSP1
2.81122827089562e-69	-0.891092281254562	0.034	0.105	8.2464570098452e-65	PTRF
3.10927690116451e-69	1.15312172311834	0.261	0.177	9.12075286187598e-65	RPS20
3.81498928561806e-69	-0.887171604738521	0.051	0.132	1.1190889570432e-64	MEIS2
4.92847369373888e-69	-0.354236621620161	0.199	0.35	1.44571847332136e-64	LAPTM4A
5.41704384245134e-69	1.04013753635905	0.3	0.219	1.58903564074468e-64	RPS13
7.55188000175989e-69	-0.491225213125007	0.123	0.242	2.21526847971625e-64	S100A11
1.28282817707336e-68	-0.842932040622768	0.056	0.139	3.76304817462698e-64	GPATCH8
2.19201485250835e-68	0.524604179371081	0.597	0.581	6.43005636834798e-64	FTH1
3.16856478838715e-68	1.79238643948352	0.158	0.084	9.29466795025487e-64	ATP5H
4.69989125278399e-68	1.64918039701128	0.126	0.056	1.37866610009166e-63	RAMP1
4.92043902892551e-68	1.65117795511356	0.139	0.067	1.44336158474501e-63	TSC22D1
5.74959364527362e-68	1.35812794049506	0.213	0.132	1.68658579990456e-63	TPM2
9.32370920626659e-68	-0.678074575055288	0.133	0.247	2.73501685856624e-63	JUNB
2.01077811998996e-66	-0.622995337337782	0.117	0.225	5.89841653717855e-62	DUSP1
2.12465406605205e-66	1.44401212103537	0.176	0.099	6.23246023735709e-62	NAP1L1
3.6621049121568e-66	1.65863547183081	0.139	0.068	1.07424185493208e-61	VDAC2
5.47726781160891e-66	-0.813445855766996	0.052	0.131	1.60670173985736e-61	FCGRT
7.79424723551671e-66	-0.413597178724599	0.315	0.491	2.28636448406647e-61	ACTB
1.13255018306111e-65	2.00991773954426	0.106	0.043	3.32222270699145e-61	DLD
1.18962111300292e-65	0.990711913433999	0.33	0.258	3.48963457288277e-61	RPL27A
1.452836283358e-65	-0.697496618730453	0.078	0.17	4.26174995360235e-61	ARHGAP29
1.60426903630055e-65	-1.13728043322651	0.033	0.1	4.70596279108403e-61	TNFRSF1A
1.6559724037958e-65	-0.863285774255985	0.047	0.124	4.85762944929459e-61	SPSB3
1.8948700322483e-65	1.45757633071709	0.173	0.097	5.55841175259716e-61	EIF4G2
2.19528627682375e-65	1.4175671838185	0.151	0.077	6.4396527644348e-61	THBS4
2.37774763227518e-65	1.19171727448894	0.216	0.133	6.97488490451601e-61	MT2A
3.58392950246176e-65	1.6764094388114	0.131	0.061	1.05130988025213e-60	ZFAND5
4.97965530012373e-65	1.16554295862451	0.248	0.168	1.46073208573829e-60	RPL29
1.39714765232017e-64	-0.96526708767375	0.042	0.114	4.09839292331598e-60	ZNF397
4.60779355107799e-64	-0.9475580146053	0.051	0.127	1.35165016027322e-59	TSHZ2
3.74707469893331e-63	-0.481363584607655	0.143	0.262	1.0991668921851e-58	APP
5.39365099042249e-63	1.10804871929657	0.235	0.152	1.58217358153053e-58	IGFBP5
8.93245908597135e-63	-0.608511703918427	0.074	0.163	2.62024754827884e-58	SERP1
6.8643710252581e-62	-0.489974560177083	0.224	0.363	2.01359459654921e-57	LTBP4
8.24573495467651e-62	1.0097436937762	0.339	0.276	2.41880389160481e-57	CALM2
9.22982341247874e-62	-0.520224704506664	0.108	0.211	2.70747639981651e-57	ABI3BP
1.58915423749496e-61	-0.738223145091068	0.063	0.145	4.66162504026771e-57	EMP2
1.8424390857138e-61	-0.501097807594892	0.164	0.288	5.40461081403285e-57	HLA-A
3.18462068412194e-61	-0.891166985031664	0.036	0.103	9.3417663148033e-57	ENO1
4.3066348513033e-61	1.24480364054918	0.227	0.149	1.26330826728131e-56	MT-ND6
5.26072405805319e-61	-0.730938063955152	0.057	0.135	1.54318079518932e-56	NSD1
6.50257208695558e-61	0.754409180996129	0.465	0.434	1.90746449598755e-56	SERF2
1.14716150519507e-60	1.56638819261263	0.146	0.077	3.36508355933923e-56	NDUFS8
2.66860662874065e-60	-0.920144775424863	0.045	0.116	7.82809068474783e-56	CYBRD1
5.9162965781259e-60	-0.389328432282039	0.158	0.281	1.73548643822745e-55	PCDH9
8.22172621611912e-60	1.73009900195064	0.133	0.067	2.41176116823638e-55	VDAC3
1.54219444495557e-59	0.6820538282955	0.491	0.465	4.52387318483267e-55	RPS27
1.79453132093378e-59	-0.791898084478837	0.053	0.128	5.26407817682716e-55	MLXIP
2.63086664563068e-59	-0.850714753619809	0.039	0.107	7.71738421829305e-55	TYMP
3.22139384919688e-59	1.59701059144265	0.136	0.069	9.44963671723413e-55	NDUFV3
5.40686588971565e-59	1.31847117682976	0.194	0.12	1.58605004008919e-54	PALLD
5.63867994998363e-59	-1.07261042058758	0.06	0.135	1.6540503765282e-54	DIO2
5.90154612846048e-59	-0.992602974233441	0.037	0.102	1.7311595413226e-54	SSBP2
7.56360460130372e-59	-0.82494841693966	0.046	0.116	2.21870777374643e-54	SRPX2
8.46333305269248e-59	1.00210492164216	0.324	0.26	2.48263411767681e-54	RPL23A
1.09595069728567e-58	-0.773059998659016	0.044	0.113	3.21486177541777e-54	KDELR2
1.16754525430893e-58	1.18074098038206	0.254	0.181	3.42487724898983e-54	ACADVL
1.22197116950565e-58	-0.429954879411168	0.12	0.228	3.58453022862786e-54	TMBIM6
2.24593706897193e-58	-0.669996067948903	0.06	0.138	6.58823179812226e-54	CDC42SE1
2.66188240016809e-58	1.07201620622197	0.262	0.189	7.80836583265309e-54	RPL18
1.12779097296732e-57	1.70684696412666	0.123	0.06	3.30826204010235e-53	NDUFB6
2.03857539257813e-57	-0.615817832385737	0.069	0.152	5.97995705658868e-53	PDIA6
1.14948591585799e-56	-0.842833041719178	0.041	0.106	3.37190198557782e-52	CNPY2
2.05813924722465e-56	-0.653891569458742	0.07	0.151	6.03734566780878e-52	TTC19
3.13106757664059e-56	-0.527216000289249	0.135	0.241	9.1846736293175e-52	CFH
3.29700829766463e-56	1.2332956569456	0.202	0.129	9.67144414036942e-52	CAST
1.35688722693521e-55	-0.701493594426041	0.046	0.115	3.98029299149173e-51	TMED2
1.96701475015996e-55	1.85776453221832	0.11	0.052	5.77004106811922e-51	NDUFS4
2.0189103884978e-55	-0.512059337614157	0.099	0.191	5.92227173361943e-51	PLEKHH2
3.30464164186689e-55	-0.541614271662045	0.091	0.181	9.69383579225234e-51	CALR
4.43472052131326e-55	1.72349330173979	0.116	0.056	1.30088091772203e-50	GSTO1
4.84475377679783e-55	-0.340491814959765	0.31	0.473	1.42116007288588e-50	WSB1
1.18516499892088e-54	1.53118828555546	0.15	0.085	3.47656300783451e-50	NEDD8
1.41111219892301e-54	-0.293028309350075	0.385	0.569	4.13935652432076e-50	DDX5
2.5751896543855e-54	0.70662681365552	0.434	0.399	7.55406133217441e-50	RPL13A
1.19948268491922e-53	0.756513652335743	0.395	0.349	3.51856250794203e-49	RPS15
1.59206578783476e-53	-0.662751086489926	0.057	0.129	4.67016578203448e-49	IAH1
1.95367098454409e-53	-0.866863040817536	0.044	0.108	5.73089846606163e-49	MLH3
2.35209589256664e-53	1.55339936158256	0.143	0.079	6.89963809125498e-49	RBX1
2.67632339901114e-53	-0.554783812298757	0.066	0.143	7.85072705865927e-49	VAMP2
5.28784769368716e-53	1.38779757515624	0.266	0.209	1.55113724246619e-48	USMG5
5.63149149164751e-53	1.36084352914618	0.175	0.107	1.65194171415988e-48	MZT2B
8.67991017284201e-53	-0.549755538650037	0.042	0.106	2.54616485010147e-48	SEPT2
9.38346624430458e-53	-0.429706855966275	0.088	0.176	2.75254598810431e-48	SRSF2
1.54946773161314e-52	-0.748155045582255	0.045	0.11	4.54520864391397e-48	CD34
4.40936272579332e-52	-0.512102014453756	0.075	0.155	1.29344246198421e-47	PDGFD
7.57227069730803e-52	-0.577025509410336	0.059	0.132	2.22124988634834e-47	ORMDL1
1.03808671222123e-51	-0.302420615344563	0.785	0.922	3.04512356162975e-47	NEAT1
1.25451228678894e-51	-0.618197850334549	0.048	0.114	3.67998634206668e-47	PPIC
1.64672494861072e-51	-0.377750654238675	0.172	0.289	4.83050296425468e-47	NFIB
2.65270315255129e-51	-0.549418821476879	0.064	0.139	7.78143942769397e-47	TRA2A
3.8027299474637e-51	1.52653518194474	0.143	0.081	1.115492802789e-46	PAM
4.02961186138925e-51	0.827850618243658	0.366	0.317	1.18204634341992e-46	RPL15
2.81060130411977e-50	1.55213946794828	0.143	0.081	8.24461786550492e-46	HSPE1
3.17646292591459e-50	-0.448931904778604	0.081	0.162	9.31783634687786e-46	CXCL12
3.79115411417947e-50	-0.709875279850693	0.042	0.103	1.11209714785341e-45	ARPC1B
4.68834353902976e-50	-0.449014678090527	0.106	0.196	1.37527869373899e-45	RORA
6.35756228427057e-50	1.1904966625828	0.218	0.153	1.86492732046793e-45	RPL27
1.63569773989984e-49	-0.362948902405743	0.137	0.241	4.79815575022218e-45	RTN4
1.66812522466318e-49	-0.300542320021834	0.314	0.474	4.89327853402696e-45	FTL
1.93481610388678e-49	1.67438954575233	0.107	0.052	5.67558955914147e-45	HSPA9
2.33847523612178e-49	1.68294604890289	0.113	0.057	6.85968325763962e-45	DDT
4.52954266635905e-49	1.60207839914629	0.127	0.068	1.32869604574976e-44	JPX
1.06657357403189e-48	-0.611488610610955	0.055	0.122	3.12868692206514e-44	H2AFJ
6.66943386505966e-48	-0.458859638626327	0.131	0.227	1.9564117299766e-43	ZFP36L2
3.23796865413356e-47	1.5785226188888	0.116	0.06	9.49825725003537e-43	SNU13
3.3324156140959e-47	1.41258042374699	0.16	0.098	9.77530796238893e-43	SAP18
7.63536171661743e-47	-0.291070340555824	0.258	0.401	2.23975700595256e-42	TMSB10
1.04620107573022e-46	-0.713886316698547	0.051	0.114	3.06892623554701e-42	ADAM17
2.97017894209529e-46	-0.660122039844896	0.047	0.108	8.71272290874232e-42	OS9
4.13227534876444e-46	0.637422854010727	0.442	0.417	1.21216165080656e-41	RPS18
6.13108366782789e-46	1.25724221817307	0.184	0.121	1.79849208312063e-41	CRIP2
6.19300866517225e-46	0.895115183712982	0.303	0.247	1.81665716184163e-41	RPL35
7.07967008265157e-46	-0.598289747445721	0.055	0.119	2.07675042204501e-41	ODF2L
1.24015990301975e-45	0.786348975102206	0.367	0.326	3.63788505951812e-41	RPS19
1.27778206046476e-45	-0.32601881136165	0.391	0.545	3.74824589616734e-41	MT-ND4L
3.10784492732425e-45	1.34460807237397	0.142	0.082	9.11655230981295e-41	DMD
8.03136541360652e-45	1.57027184041573	0.111	0.058	2.35592073042734e-40	PDLIM1
8.70755702759175e-45	1.12574635090279	0.251	0.193	2.55427477847377e-40	ARGLU1
9.06422657185722e-45	1.5211270906899	0.115	0.061	2.6589002225886e-40	PSMD8
1.25081309876939e-44	-0.514643974752991	0.092	0.171	3.66913514393012e-40	COL18A1
1.84704834376047e-44	1.33196897288048	0.141	0.082	5.41813161158696e-40	PPM1K
2.16093389690263e-44	-0.599142146624493	0.044	0.102	6.33888349317416e-40	TM2D1
2.60440975047981e-44	-0.539461333235363	0.049	0.109	7.63977556205746e-40	PLD3
3.14566013510676e-44	-0.466807863808923	0.072	0.143	9.22747944032217e-40	EMP1
3.48464339620087e-44	-0.324828381487801	0.21	0.329	1.02218529384156e-39	MFGE8
4.52560969193249e-44	1.23023441226637	0.181	0.12	1.32754234703148e-39	NUCKS1
6.27355478744414e-44	1.18627824986326	0.147	0.086	1.84028456134886e-39	ABLIM1
1.04729626224376e-43	1.31504957035885	0.163	0.104	3.07213885566585e-39	PRDX5
1.0603869697987e-43	0.975115066125222	0.268	0.21	3.11053913720751e-39	UBC
1.3500712523218e-43	1.28383749331636	0.271	0.223	3.96029901156077e-39	ATP5E
1.839604912682e-43	1.23726867951858	0.166	0.104	5.39629705086138e-39	QKI
2.15897945379924e-43	-0.537051586242425	0.051	0.111	6.33315032977468e-39	RAB6A
3.28157042800715e-43	1.56062405018859	0.11	0.058	9.62615869351618e-39	GADD45GIP1
3.30577444804289e-43	-0.528305103212404	0.06	0.125	9.69715876588901e-39	SETD5
3.40421483492712e-43	1.24452336702334	0.185	0.125	9.98592379677521e-39	AHNAK
4.27151621946882e-43	1.38779508148143	0.145	0.088	1.25300656781898e-38	ADI1
4.93670102201849e-43	0.845660570054793	0.304	0.249	1.4481318777989e-38	RPL36
7.41586243195799e-43	1.41824178334548	0.123	0.069	2.17536908579056e-38	COX20
8.61589866755274e-43	1.13385677311729	0.187	0.126	2.52738771513992e-38	RPL22
1.42565956097806e-42	-0.420049721779443	0.076	0.147	4.18202975617303e-38	SOD3
1.86983949005489e-42	-0.533885907914048	0.082	0.155	5.48498716012701e-38	CRISPLD2
4.6003060083779e-42	1.29020439953363	0.165	0.107	1.34945376449757e-37	RPL36AL
1.69952709766937e-41	-0.538929672276451	0.045	0.101	4.98539278830332e-37	CREB3L2
2.9605653714336e-41	-0.511563341719807	0.072	0.14	8.68452246056331e-37	INSR
3.29702233930443e-41	-0.649848514050488	0.077	0.145	9.67148533011562e-37	HTRA3
3.63176399614347e-41	1.2276155585796	0.181	0.122	1.06534165062873e-36	PDLIM3
4.40200124975234e-41	1.55817728692718	0.112	0.061	1.29128304660235e-36	SBDS
6.00273166663209e-41	-0.348357086301419	0.091	0.167	1.76084130708986e-36	ADD3
8.7351688733179e-41	-0.665889930553782	0.045	0.1	2.56237443729907e-36	PPP3CA
1.55406723573359e-40	0.97218957854185	0.248	0.19	4.55870082930091e-36	RPL6
2.76823626276616e-40	1.24360379237993	0.16	0.103	8.12034425319825e-36	TAX1BP1
2.81193680694718e-40	-0.421397428530513	0.057	0.119	8.24853542949885e-36	SEC61B
8.16079651787821e-40	-0.560618862188874	0.049	0.106	2.39388805055439e-35	NPC2
1.23961363223128e-39	-0.777906586751505	0.05	0.106	3.63628262878723e-35	PI16
1.30347666345404e-39	-0.37277933092666	0.107	0.187	3.82361844457608e-35	PMP22
1.32474872318509e-39	-0.50946865360484	0.049	0.106	3.88601790459115e-35	LPAR6
1.77100343467335e-39	0.948199308548462	0.258	0.202	5.19506147527079e-35	KTN1
1.92026517482021e-39	1.0899055385724	0.218	0.162	5.6329058638176e-35	PFDN5
2.24876240603688e-39	-0.545446269118119	0.053	0.112	6.59651964186858e-35	ESF1
2.93656505814414e-39	-0.275623804475091	0.092	0.168	8.61411994156002e-35	SKIL
3.44787100985574e-39	-0.341728835054252	0.083	0.155	1.01139848203108e-34	PSMA3-AS1
3.68615737710106e-39	1.32026478888355	0.115	0.063	1.08129740499882e-34	RHOQ
4.00014076081025e-39	-0.501673404474918	0.066	0.129	1.17340129077608e-34	CTSB
6.5189422827107e-39	0.813176453284842	0.327	0.283	1.91226652921036e-34	RPS6
7.8804184661469e-39	1.45648963321618	0.108	0.058	2.31164195285953e-34	VCL
9.63624580964048e-39	-0.441662021797772	0.061	0.121	2.82669634579994e-34	NNMT
1.38189162162173e-38	-0.559369959955343	0.048	0.103	4.05364088286519e-34	PRKD3
3.35360735033112e-38	-0.366624243582215	0.081	0.15	9.83747180146131e-34	NFE2L2
4.57482893999046e-38	1.41325477615655	0.125	0.073	1.3419803212568e-33	HADHA
1.14271103504391e-37	1.47441140881332	0.101	0.054	3.35202855019781e-33	WNK1
1.58125763999053e-37	-0.250682369724322	0.175	0.278	4.63846116114822e-33	AKAP9
1.82125020653546e-37	-0.431201785842126	0.066	0.128	5.34245535585112e-33	EPC1
2.77516797155214e-37	-0.277648367822455	0.126	0.212	8.14067772775105e-33	ASH1L
4.44196362976605e-37	1.35548234606042	0.114	0.064	1.30300561115557e-32	MEF2A
4.81659959255062e-37	-0.531601422988564	0.056	0.114	1.4129013244788e-32	CEBPB
6.90539327017803e-37	-0.385349557835619	0.059	0.118	2.02562806187402e-32	CNN3
1.04109272460208e-36	0.98209986248815	0.224	0.169	3.05394139834774e-32	EEF1D
1.4008847096289e-36	-0.351339094162979	0.073	0.137	4.10935520722543e-32	CTTN
1.8580790799514e-36	1.33353806094204	0.12	0.07	5.45048917312945e-32	TNS1
2.53407956294072e-36	1.08916157346606	0.196	0.142	7.43346898993031e-32	RPS26
2.53668238892159e-36	1.42501642545415	0.116	0.067	7.4411041196626e-32	NR4A1
3.15245550621115e-35	-0.36573857290614	0.109	0.185	9.24741298191978e-31	PNRC1
1.43724354743261e-34	-0.456440595689916	0.06	0.116	4.21601022203881e-30	BNIP3L
3.34542761901687e-34	-0.373428867984944	0.063	0.12	9.81347737762409e-30	IFNGR1
5.60823826446865e-34	-0.362886242694846	0.095	0.164	1.64512061249923e-29	ZEB2
6.07371332116587e-34	1.02538828001221	0.206	0.155	1.7816630656308e-29	EID1
8.59671692156608e-34	-0.330304666262613	0.075	0.137	2.52176094177219e-29	LTBP3
9.25018714232305e-34	-0.489454292081829	0.049	0.1	2.71344989632904e-29	LMO4
1.4277446188822e-33	-0.413905061113792	0.059	0.114	4.18814606502904e-29	COL4A4
6.56366586025801e-33	-0.329605965473911	0.056	0.11	1.92538574344808e-28	SEC23A
1.12168416256444e-32	1.3636988358872	0.124	0.077	3.29034832246653e-28	AURKAIP1
2.19820201316049e-32	1.26841747405243	0.259	0.226	6.44820578540499e-28	ALDOA
2.85955648623226e-32	1.41075541724184	0.102	0.058	8.38822299671371e-28	NFE2L1
3.62926436120635e-32	-0.688307164800766	0.052	0.101	1.06460840771627e-27	CBLB
3.67388519752981e-32	1.28997804740336	0.142	0.095	1.0776974838434e-27	NDUFC2
4.42893524798942e-32	-0.416196244264864	0.061	0.115	1.29918386564522e-27	TRIM56
1.32885423771959e-31	0.841910123748613	0.271	0.229	3.89806102092665e-27	RPS3
1.68125304741239e-31	-0.267089165383339	0.094	0.16	4.93178768927951e-27	RBM6
1.8690165534719e-31	-0.537961331339977	0.054	0.105	5.48257315795448e-27	MXRA5
2.00753646400187e-31	1.38136509747783	0.107	0.063	5.88890746350309e-27	MRPL20
2.045891874784e-31	0.752331997868257	0.322	0.29	6.00141922549139e-27	RPS29
2.4402470423423e-31	0.79848702487004	0.302	0.265	7.15822067400689e-27	HNRNPA2B1
3.7277376509697e-31	0.882562180483605	0.273	0.231	1.09349456253545e-26	SPTBN1
5.4437775018595e-31	-0.471858964927218	0.053	0.104	1.59687769239547e-26	IP6K2
7.8414984116626e-31	1.43939004079457	0.101	0.059	2.30022514407711e-26	HIGD2A
1.28864500180594e-30	1.1151562938052	0.183	0.135	3.78011124829755e-26	MACF1
1.38705372409358e-30	0.915248349196395	0.241	0.196	4.06878339425611e-26	RPS17
1.81762959670418e-30	1.20234797344423	0.158	0.111	5.33183465897205e-26	HINT1
5.50509495424482e-30	-0.270039892579174	0.115	0.186	1.61486455387818e-25	LTBP2
7.67891620678897e-30	-0.339993726086669	0.063	0.116	2.25253328009948e-25	CD164
1.0186469695389e-29	-0.3483851077462	0.069	0.125	2.98809902044541e-25	TM4SF1
1.13057276912826e-29	-0.344118435801573	0.08	0.139	3.31642216096085e-25	DPYSL2
1.73934322227882e-29	1.33078560556605	0.124	0.08	5.10218940823268e-25	HSBP1
5.19008695487946e-29	-0.358736264436769	0.052	0.1	1.52246010734434e-24	PHF14
6.34649798150547e-29	0.91543483607592	0.223	0.178	1.86168171789482e-24	H3F3A
1.13174598002326e-28	1.45346643533884	0.106	0.065	3.31986365780023e-24	PSMB6
2.19585952595974e-28	0.74784389579864	0.307	0.276	6.44133433345029e-24	RPS9
2.55742885007411e-28	-0.42091338451018	0.054	0.102	7.50196178880739e-24	RICTOR
4.1821249611164e-28	-0.327215726209898	0.138	0.214	1.22678453609388e-23	ID3
6.1141864693611e-28	1.29370199811952	0.117	0.074	1.79353545892238e-23	UACA
7.82702346739648e-28	-0.355223450502845	0.056	0.104	2.29597906392608e-23	DDR2
8.01099453372035e-28	-0.395857390209284	0.057	0.106	2.34994513652153e-23	IFI16
1.24746768517531e-27	-0.441811593259217	0.054	0.101	3.65932170769327e-23	RBPJ
1.54314812096576e-27	1.30066189604787	0.112	0.07	4.52667069804097e-23	GPNMB
1.68221809036258e-27	1.26604593567425	0.13	0.087	4.9346185462696e-23	PSMB1
8.64182626945373e-27	1.13823863772227	0.16	0.116	2.53499331788156e-22	LAMTOR5
1.45941999412221e-26	-0.384931341221969	0.056	0.104	4.28106261075809e-22	SELK
1.48640832031536e-26	1.23146811024758	0.118	0.076	4.36023016681308e-22	CLIC4
2.30194161669571e-26	-0.294607233219889	0.055	0.102	6.75251553841518e-22	OGN
2.95002776394848e-26	1.14273491389782	0.136	0.093	8.65361144276646e-22	YWHAE
4.98494150013977e-26	-0.273537583567228	0.073	0.125	1.462282739651e-21	YIPF4
5.88481703503132e-26	0.864569044328349	0.215	0.171	1.72625222905609e-21	RPL14
6.42914560995677e-26	-0.391822006730027	0.054	0.1	1.88592557322472e-21	LAMP2
8.29290397864963e-26	1.02299998509959	0.12	0.078	2.43264045309708e-21	SOD2
1.08215994937813e-25	1.16684874353385	0.137	0.095	3.17440799550582e-21	DYNC1H1
2.41863185280942e-25	-0.30540300134315	0.063	0.111	7.09481467703117e-21	PBX1
2.59267771078858e-25	1.01579645201721	0.222	0.18	7.60536079682723e-21	MTRNR2L12
3.86444823063077e-25	1.14966519651417	0.141	0.099	1.13359724397323e-20	MAP1B
6.09020300852649e-25	0.847880421023042	0.235	0.197	1.78650015052116e-20	RPS7
1.34825546282337e-24	1.3254784876448	0.1	0.063	3.95497257464609e-20	PSMB3
1.88310681847005e-24	1.09110894730552	0.151	0.109	5.52390554130003e-20	NPM1
2.32104046262321e-24	-0.347961623821565	0.059	0.105	6.80854009305892e-20	PRPF38B
9.51705959885366e-24	0.703409835652448	0.284	0.253	2.79173426272773e-19	RPL18A
1.08585729620454e-23	0.984119941066622	0.169	0.127	3.1852537926864e-19	NACA
1.8230358157853e-23	1.16823352372463	0.134	0.095	5.34769326202461e-19	CAPZA2
2.74617920608505e-23	1.08723387550033	0.162	0.123	8.05564208312989e-19	EDF1
4.92191238590868e-23	1.13416161653706	0.12	0.081	1.44379377928245e-18	CAV1
6.99024153042148e-23	1.07518052740561	0.142	0.103	2.05051745053384e-18	ANAPC16
5.6958758641193e-22	0.997096607239525	0.163	0.124	1.67082822598076e-17	PSMA7
7.11815219598298e-22	0.731199429321615	0.305	0.284	2.08803876516965e-17	DDX17
1.32708742750303e-21	0.825040796555149	0.223	0.188	3.89287825983738e-17	RPL10A
1.67849921007248e-21	1.08639827074596	0.108	0.071	4.9237095828266e-17	CLU
2.1313085586393e-21	1.18165102335445	0.124	0.087	6.25198052591252e-17	KIF5B
5.4875529680909e-21	1.25495976691402	0.107	0.073	1.60971878765978e-16	ACTA2
7.47174782187323e-21	-0.309115730514463	0.087	0.136	2.19176250606829e-16	BTG1
7.59952513570605e-21	1.05861227237172	0.173	0.138	2.22924470330801e-16	TPI1
2.21242229196263e-20	1.20395353264132	0.105	0.07	6.48991955124317e-16	EEF1B2
1.14964428010716e-19	1.22483135521566	0.1	0.067	3.37236653126636e-15	EIF3A
1.54297608439323e-19	1.12364835431073	0.111	0.077	4.5261660459591e-15	GNG5
1.82322448258567e-19	1.01010139635445	0.148	0.112	5.34824669721681e-15	SYNPO2
2.04423381964785e-19	1.27516868681865	0.113	0.08	5.99655548655502e-15	SEC61G
4.91345402787169e-19	1.12710671841454	0.113	0.08	1.44131260453588e-14	COMMD6
6.64165649857343e-19	0.751633061533871	0.254	0.228	1.94826351729153e-14	BSG
1.08336206729808e-18	1.104152097989	0.111	0.077	3.17793428821218e-14	VPS13C
1.16357910137967e-18	1.22429534438781	0.139	0.107	3.41324293598713e-14	ATP5D
1.35366853653293e-18	0.950015825686738	0.147	0.111	3.97085128506571e-14	GOLGA4
1.61228841357436e-18	1.03422779732568	0.146	0.112	4.72948683237902e-14	PPDPF
1.91064814364002e-18	1.24134258678661	0.143	0.111	5.60469526455364e-14	MINOS1
2.71949073104088e-18	0.903682077554753	0.186	0.154	7.97735411043533e-14	RPS5
2.93882051635334e-18	1.00556736507268	0.115	0.081	8.62073610267089e-14	USP53
3.05460090304563e-18	1.25010868328289	0.1	0.068	8.96036628899405e-14	CAMTA1
5.73958939648795e-18	0.821711604960401	0.208	0.177	1.68365115356577e-13	EEF2
2.12574663513981e-17	1.09085602572674	0.121	0.089	6.23566517951911e-13	CHURC1
7.31902353048181e-17	1.01836518186942	0.128	0.096	2.14696236243153e-12	ADIRF
1.70747090784201e-16	0.796999684310567	0.202	0.171	5.00869516106375e-12	AKAP13
2.13504494119953e-16	1.14349543576928	0.105	0.074	6.26294083051471e-12	VCP
2.52179710283789e-16	0.480726949521554	0.378	0.381	7.39743962146466e-12	RPS2
3.11731442195034e-16	0.373760616543566	0.569	0.63	9.14433012534913e-12	MT-ND5
1.7245947288075e-15	0.979315330683663	0.16	0.132	5.05892617748392e-11	SUB1
2.77930713609669e-15	0.698029237101117	0.243	0.221	8.15281955302604e-11	RPL28
6.97052132544739e-15	0.996895686747933	0.106	0.077	2.04473272560674e-10	SERBP1
1.36864470602928e-14	0.947096517615997	0.149	0.12	4.0147823806663e-10	MYL12B
3.52717022218905e-14	1.17895750972171	0.105	0.078	1.03466011297694e-09	TNFRSF12A
4.44696510700129e-14	0.755860958075991	0.249	0.233	1.30447274448776e-09	OAZ1
5.71207234086268e-14	0.468545269246563	0.413	0.436	1.67557930046866e-09	DST
1.22949308707304e-13	0.984353573860652	0.121	0.093	3.60659502162004e-09	SYNE1
1.36607148997105e-13	0.958897995926338	0.133	0.105	4.00723410868107e-09	SFPQ
1.83123423607305e-13	1.09798082245374	0.107	0.081	5.37174250809669e-09	TUFM
2.39912060264107e-13	0.947622703735296	0.161	0.135	7.03758037578732e-09	GABARAPL2
3.56190578090898e-13	0.890377912694921	0.185	0.163	1.04484944177184e-08	OST4
1.26916371986965e-12	1.01565647821802	0.124	0.098	3.72296485586564e-08	GOLGB1
2.7191983987024e-12	0.788891796399612	0.162	0.136	7.97649658275361e-08	MBNL1
9.01894948756368e-12	1.00926307382791	0.116	0.092	2.64561864268193e-07	PTEN
1.88782247343676e-11	1.13480321802904	0.139	0.118	5.53773844357941e-07	ATP5G2
2.22334678847418e-11	0.882255737279933	0.131	0.106	6.52196546931017e-07	BTF3
2.4735913733636e-11	-0.333840859302259	0.092	0.127	7.25603293462479e-07	IGFBP3
3.78028130987106e-11	0.8380421676698	0.153	0.131	1.10890771943758e-06	UGP2
4.1483837766544e-11	0.969379195572243	0.108	0.084	1.2168868970438e-06	DDX3X
1.07355534172796e-10	0.683638107141861	0.215	0.197	3.14916723942481e-06	RPS8
1.49647258253153e-10	0.90434072140216	0.108	0.084	4.389752673598e-06	RBM25
3.98389622055527e-10	0.921327626107412	0.113	0.091	1.16863611733768e-05	EIF5
9.25324238319753e-10	0.678989710981518	0.202	0.185	2.71434612068716e-05	SRRM2
1.23384267781003e-09	0.725736587737162	0.155	0.134	3.61935411108793e-05	FABP5
1.2484208354046e-09	0.806832408578878	0.14	0.12	3.66211767857586e-05	LGALS3
1.40331944349609e-09	0.813741637558886	0.118	0.096	4.11649725555143e-05	FABP4
1.96016742613402e-09	0.542281734473902	0.265	0.258	5.74995512782152e-05	ITGB1
4.07730329080154e-09	1.02634108617763	0.111	0.092	0.000119603614732372	C4orf3
5.88002565106473e-09	0.855569627846273	0.12	0.099	0.000172484672448333	CANX
2.65408294109786e-08	0.898962295007284	0.112	0.094	0.000778548689941648	PET100
4.49895057571168e-08	0.700701215819848	0.201	0.191	0.00131972216187926	TMA7
6.83265599444963e-08	0.791641169667749	0.117	0.098	0.00200429130941186	PRDX6
1.36810870048182e-07	0.706754429591132	0.175	0.162	0.00401321006199337	GSTP1
2.25614520384528e-07	0.757966097611733	0.135	0.119	0.00661817634095975	CNBP
2.29647220594675e-07	0.690498926881332	0.214	0.21	0.00673647156892421	EIF4A2
2.89282221785259e-07	0.558215091276053	0.247	0.244	0.00848580469384878	RPS15A
3.73206041463456e-07	0.833305210990374	0.119	0.102	0.010947626020289	CCNI
6.04206677218749e-07	0.941031415393821	0.109	0.093	0.0177237986695348	REXO2
6.09750470936206e-07	0.844879951204584	0.106	0.089	0.0178864203144427	JUND
8.23690194194328e-07	0.780033146831137	0.118	0.101	0.0241621281564964	MIF
9.01304912750129e-07	0.693631119285131	0.182	0.171	0.0264388783106123	MORF4L1
1.19823812708883e-06	0.844872064459739	0.116	0.1	0.0351491172200236	TCF25
1.43417317304423e-06	0.737289807787782	0.15	0.137	0.0420700358580794	RPL36A
2.04709089429005e-06	0.761908980503506	0.153	0.141	0.0600493642931044	RPS27L
2.21353409767697e-06	0.781221297110547	0.15	0.137	0.0649318092212561	PKM
2.67118820158494e-06	0.734499202100836	0.13	0.114	0.0783566347052925	TACC1
6.44009009571252e-06	0.755014841186004	0.163	0.154	0.188913602867631	PPP1CB
9.60827489955283e-06	0.934358247771465	0.147	0.138	0.281849135903483	TCEB2
1.11330961294226e-05	0.772512554511212	0.131	0.118	0.326578241860482	RPL4
1.639617803505e-05	0.739592826866622	0.147	0.135	0.480965486480158	MTUS1
1.84518874753542e-05	0.363604054461732	0.31	0.319	0.541267667202041	PTMA
2.35807012439679e-05	0.379060375443856	0.115	0.148	0.691716290290555	SUMO1
3.1734832281856e-05	0.254082457858888	0.103	0.13	0.930909570155964	ATP1A1
3.55297779821984e-05	0.705353713431661	0.146	0.135	1	RPSA
3.74452114177842e-05	0.25101889082466	0.103	0.131	1	LRPAP1
4.98699353218293e-05	0.785259358478485	0.115	0.102	1	ZRANB2
8.40372348801753e-05	0.725278073037006	0.136	0.126	1	PRDX1
9.40458929337282e-05	0.547797124014561	0.203	0.2	1	RPL12
0.000129884972288952	0.328530771383094	0.09	0.114	1	ATP6V1G1
0.000187843821388185	0.308833361285111	0.093	0.117	1	SUMO2
0.00019174054769511	0.518235167006745	0.211	0.209	1	YBX3
0.000224011011607632	0.740927790452433	0.159	0.154	1	LIMA1
0.000253561822949245	0.256807999512654	0.103	0.128	1	RAC1
0.000359411038542688	0.298765339239737	0.119	0.147	1	TTC3
0.000367421067416401	0.675453579388009	0.152	0.146	1	DYNLL1
0.000415040691397879	0.595003345110328	0.145	0.136	1	A2M
0.000494247467366489	0.279852303001765	0.086	0.106	1	CSTB
0.000578034091525969	0.262254975936077	0.103	0.126	1	ABI2
0.000823025565528398	0.64281483969299	0.146	0.139	1	HNRNPA3
0.00166232500264639	0.275725340398577	0.211	0.261	1	RPL31
0.00180812251431547	0.402987672156832	0.297	0.321	1	RPLP2
0.00220156693503454	0.331135774379952	0.094	0.115	1	ATP6V0E1
0.00238389886854376	0.32066935599524	0.1	0.121	1	SRSF10
0.00291840325318086	0.743644373687468	0.108	0.101	1	MIR99AHG
0.00295673024842399	0.506409524402956	0.186	0.184	1	CFLAR
0.00309459732438439	0.284386154774326	0.134	0.161	1	SCAF11
0.0038457979184546	0.279818917596724	0.159	0.192	1	ARL6IP5
0.00452332760503081	0.334880486043058	0.131	0.159	1	LGALS3BP
0.00481001671953623	0.307022799644201	0.09	0.108	1	PCBP2
0.00483106138347138	0.32714908562313	0.093	0.112	1	EIF4A1
0.00497325511338511	0.29492922641643	0.092	0.11	1	CDC42
0.00504443378950817	0.25846982923367	0.085	0.102	1	NFIC
0.00582685121571177	0.649784036463905	0.142	0.139	1	HNRNPK
0.00668567363534015	0.582974713070893	0.127	0.155	1	SEPW1
0.00720408379840122	0.73696005185823	0.103	0.097	1	EPB41L2
0.00754818734661876	0.349208265877971	0.096	0.114	1	COX6A1
0.0105633125946584	0.711335481604079	0.124	0.121	1	VAPA
0.0116251929888659	0.342027023919325	0.09	0.106	1	PRMT2
0.0133002998565613	0.315087001540194	0.103	0.121	1	PRRC2C
0.0140489312995025	0.381815920930425	0.102	0.121	1	TUBB
0.0148835825191398	0.323632903321856	0.095	0.112	1	AAK1
0.0162017793321564	0.335392342793531	0.121	0.144	1	HNRNPA1
0.0168464610785604	0.360038095936027	0.114	0.134	1	ARPC2
0.0189396583843803	0.314735414739463	0.103	0.121	1	UBE2D3
0.0222339672500327	0.315647729859628	0.17	0.202	1	CIRBP
0.0246221030222268	0.377423655547221	0.088	0.102	1	CD46
0.0259307407009428	0.366820984220451	0.329	0.37	1	SON
0.0266615134232634	0.285352579731739	0.121	0.141	1	ZNF638
0.0312301577336751	0.592445422978217	0.111	0.106	1	LPP
0.0370527779540864	0.523273634795464	0.185	0.193	1	CD59
0.0485566365384449	0.389586639547136	0.107	0.124	1	SNX3
0.0570873071654207	0.55470569500195	0.1	0.096	1	S100A13
0.0668004860332143	0.623456347160669	0.131	0.132	1	PPFIBP1
0.0840508814697766	0.339413613546155	0.125	0.143	1	HP1BP3
0.0944135193296004	0.447273475392872	0.159	0.162	1	TSC22D3
0.0948299902090723	0.388840917821295	0.171	0.199	1	LAMB1
0.0952088678261232	0.433811989953169	0.089	0.102	1	PLXDC1
0.105877806226371	0.288321519963428	0.124	0.142	1	GPX4
0.125894779372655	0.574624174037851	0.141	0.144	1	PHLDB1
0.147774257607971	0.662147610946179	0.145	0.152	1	HMGN3
0.151133357052874	0.593972730145876	0.101	0.1	1	PAPOLA
0.159390023080649	0.576693888912	0.109	0.109	1	DKK3
0.180869014023613	0.293076337042073	0.11	0.122	1	GLUL
0.187237698731686	0.630590356505738	0.107	0.107	1	SMOC2
0.193307258496138	0.645048808757879	0.1	0.1	1	FLNA
0.195722549120921	0.33246309125271	0.107	0.12	1	NFKBIA
0.206441316695181	0.613047787720287	0.116	0.119	1	HES4
0.212481076381003	0.457817012318189	0.104	0.117	1	CYB5R3
0.258391210332895	0.426835672120686	0.102	0.114	1	GTF2I
0.292498985512087	0.405626895308641	0.133	0.149	1	CSNK1A1
0.350952742070285	0.385169461579899	0.12	0.133	1	C11orf58
0.36257070002846	0.560907102988165	0.107	0.109	1	ARID5B
0.370231860256389	0.537857369723585	0.126	0.132	1	APLP2
0.389674218039789	0.434246359396159	0.184	0.198	1	RPS21
0.406443053398394	0.373519627668959	0.192	0.219	1	LUC7L3
0.409226812320208	0.377055564935127	0.205	0.236	1	HNRNPDL
0.409622689173358	0.488147973197395	0.106	0.108	1	ID1
0.410397609152265	0.572654623145037	0.108	0.112	1	ARL6IP4
0.46867816640984	0.505213446019094	0.12	0.124	1	SQSTM1
0.501088635406914	0.355621644897719	0.102	0.103	1	APOE
0.513150530893382	0.580957172742814	0.105	0.108	1	PCM1
0.531148136921186	0.339595274841644	0.325	0.381	1	CALD1
0.630506878046981	0.350900261620264	0.254	0.287	1	HMGB1
0.639986039075067	0.39757440552723	0.114	0.123	1	CD9
0.644723367361335	0.560660837029825	0.126	0.134	1	TMEM258
0.726063776034715	0.472582188987386	0.128	0.14	1	SF1
0.759331179951663	0.441689693253112	0.184	0.206	1	FUS
0.783443153616046	0.449939445040147	0.144	0.158	1	TAGLN
0.789026015742243	0.418458468145968	0.129	0.139	1	PRPF4B
0.806796457218245	0.585849756237795	0.096	0.103	1	MRPS21
0.845421735660027	0.492233690371037	0.144	0.159	1	UBE2B
0.873709097813833	0.466241222502264	0.113	0.122	1	JUN
0.952943100682153	0.476354409246729	0.19	0.21	1	COL4A1
