# Supplementary material for: Integrative Transcriptomics and Machine Learning Identify Macrophage-Associated Biomarkers in Hypertrophic Cardiomyopathy
Source: Int J Mol Sci. 2026 Jun 4;27(11):5102. doi: 10.3390/ijms27115102 (PMC13256712; doi:10.3390/ijms27115102)
Supplement: Supplementary file 1 [file ijms-27-05102-s001.zip › Supplement table S6 DEG_Macrophage_HCM_vs_Normal.csv]

p_val	avg_log2FC	pct.1	pct.2	p_val_adj	gene
1.6099116468804e-172	4.03491313741429	0.929	0.17	4.72251482495896e-168	ACTA1
1.03445254805084e-151	3.44073895058857	0.995	0.787	3.03446310445233e-147	MYL2
5.79746834641789e-142	3.27202492414578	0.962	0.465	1.70062936473822e-137	TNNI3
4.03460379081966e-140	2.76955022196532	0.995	0.553	1.18351067599904e-135	MYH7
2.77233700892878e-138	3.35565939095095	0.848	0.147	8.13237338199168e-134	ANKRD1
3.21182101375662e-134	3.11988884767203	0.91	0.304	9.42155576175368e-130	ACTC1
3.57841929586852e-134	2.34924102058026	0.989	0.571	1.04969351625007e-129	TPM1
8.39991457492259e-122	-1.2642904216488	1	1	2.46403094140779e-117	MALAT1
2.14254772702907e-115	2.29785129418144	0.94	0.455	6.28494950246708e-111	TCAP
5.4354080824987e-112	2.51401550991131	0.91	0.401	1.59442260692017e-107	MB
1.09310709074238e-107	2.56307164044397	0.894	0.397	3.2065203399837e-103	TNNC1
3.61456954179305e-107	2.61223965591307	0.875	0.379	1.06029782938957e-102	CRYAB
2.63263591228686e-103	2.11319447536175	0.938	0.527	7.72257418510228e-99	TNNT2
9.6112397071322e-89	2.8263976530898	0.723	0.205	2.81936105569016e-84	CSRP3
1.98762521230766e-88	3.42360926143397	0.736	0.253	5.8304997977833e-84	MYL12A
4.51737774971195e-88	1.93171977772874	0.921	0.587	1.3251275891005e-83	TTN
1.08692729144835e-75	-3.27586618922559	0.185	0.744	3.18839251673458e-71	APOD
1.23299936383367e-75	2.0151931955259	0.818	0.387	3.6168803338697e-71	DES
1.97884631952776e-71	2.67847286936866	0.652	0.192	5.80474779370273e-67	CMYA5
7.41050679359047e-62	-7.38077106273165	0.005	0.517	2.17379806283183e-57	PLA2G2A
2.623082961625e-61	-1.26452309137289	0.793	0.961	7.69455155963076e-57	MT-ND2
9.3102680935846e-60	2.27992864472225	0.685	0.292	2.73107404257211e-55	COX6A2
3.37562412075781e-59	-1.0692103768024	0.902	0.978	9.90205579583097e-55	MT-ND3
6.80770859897292e-57	-2.41710547368306	0.247	0.72	1.99697324042272e-52	CFD
6.84103588746767e-56	3.45272900780529	0.38	0.048	2.00674946722977e-51	XIRP2
7.93788360892812e-56	-2.08444767394357	0.389	0.784	2.32849877784298e-51	DCN
4.19542246355651e-55	-0.984169415735924	0.976	0.992	1.23068522545967e-50	MT-CO2
1.53078465849359e-54	-1.02770494636778	0.959	0.984	4.49040371722511e-50	MT-ND4
1.3568829307094e-52	4.54728645778017	0.277	0.011	3.98028038894295e-48	ATP5F1A
3.42764437878406e-52	4.02490291666328	0.326	0.03	1.00546520207252e-47	MYL7
5.18823790095251e-49	2.43305277436253	0.535	0.165	1.52191770586541e-44	FABP3
6.26670383181445e-49	-0.79559531246897	1	0.998	1.83827490202445e-44	MT-CO1
6.34647958866535e-48	1.87830939315386	0.682	0.34	1.86167632253909e-43	MYL3
1.42580687476911e-47	4.29365064188075	0.258	0.012	4.18246188644772e-43	ATP5F1E
1.51838536812721e-47	2.19004451656548	0.598	0.241	4.45403163886437e-43	PTGDS
1.95625751149494e-47	3.10118444173581	0.391	0.072	5.73848578421926e-43	NRAP
4.0648168012661e-46	2.40938629300719	0.595	0.243	1.1923733604834e-41	COX6C
6.18088807249168e-46	2.25039040257249	0.625	0.282	1.81310170718471e-41	COX7C
1.23625253506666e-45	3.22937731449966	0.367	0.063	3.62642318636453e-41	LMOD2
7.03765761412749e-45	1.44730761434696	0.799	0.515	2.06442648452816e-40	RPLP1
1.21384953351943e-44	1.99930367525935	0.576	0.223	3.56070622162589e-40	PLN
6.43750906044904e-44	3.98022282378247	0.253	0.015	1.88837890779212e-39	ATP5F1B
8.32692053592068e-43	4.38453867088922	0.236	0.012	2.44261887000697e-38	ATP5ME
5.37331040191744e-42	2.15432101711815	0.658	0.353	1.57620687329846e-37	NDUFA4
1.82825720974244e-41	1.72650947288782	0.579	0.199	5.36300969905848e-37	XIST
5.77035497844368e-41	2.24228123951163	0.446	0.123	1.69267592937667e-36	RYR2
6.58888145261571e-41	2.95952271423706	0.348	0.064	1.93278248531029e-36	MYOM1
5.57523316714728e-40	3.5693946674651	0.242	0.017	1.63543889725098e-35	ATP5MG
1.26921542799978e-39	2.66892937094949	0.378	0.083	3.72311653649457e-35	S100A1
1.29895747531965e-39	1.82373215378492	0.535	0.189	3.81036185810267e-35	MYBPC3
2.74174565207517e-39	-0.719923589997941	0.992	0.997	8.04263669579731e-35	MT-CO3
1.59248506187875e-38	2.55432655169923	0.402	0.105	4.67139568051514e-34	ACTN2
2.65060655804689e-38	2.00476172248834	0.565	0.25	7.77528927737475e-34	COX5B
5.95240916453366e-38	1.94271616588042	0.641	0.357	1.7460797043243e-33	COX7A1
8.77777502224435e-37	3.69758709996773	0.272	0.038	2.57487252502516e-32	PLCG2
1.43637059215205e-36	1.95306256977709	0.598	0.295	4.21344949501882e-32	UQCRB
1.49517584124684e-36	2.96720958921918	0.334	0.069	4.38594881271347e-32	LPL
3.16431102913001e-36	2.16695921472819	0.47	0.164	9.28218997284998e-32	NDUFA13
6.78779224134989e-36	4.01922788918018	0.215	0.015	1.99113097607758e-31	ATP5PF
1.57204438844189e-35	3.95356973525122	0.204	0.012	4.61143500905543e-31	SELENOW
1.10806634941966e-34	3.96085399536408	0.207	0.014	3.25040182938762e-30	ATP5MC3
7.33209286460104e-34	2.26117181566801	0.429	0.144	2.15079612090207e-29	MDH1
9.39530665283243e-34	2.22672695901302	0.413	0.122	2.75601925354187e-29	NEXN
1.87317894081721e-33	2.38656242696634	0.438	0.153	5.4947831049932e-29	UQCR10
2.02405422192563e-33	-0.677833048324325	0.948	0.978	5.93736065459665e-29	MT-CYB
2.28239952108763e-33	-4.29400139071003	0.052	0.389	6.69519075515846e-29	ADH1B
3.15198955935447e-33	1.74067755749198	0.601	0.314	9.2460461734104e-29	SLC25A4
1.13384424988371e-32	4.90835981369383	0.168	0.005	3.32601872260887e-28	MAP3K20
1.4244864409399e-32	1.76405217062158	0.573	0.286	4.1785885258531e-28	COX4I1
3.77809484154538e-32	3.16616162860989	0.277	0.051	1.10826634081892e-27	PGAM2
4.21649016985377e-32	4.47402227016142	0.174	0.008	1.23686522642491e-27	ATP5IF1
4.3261461363625e-32	1.99198545787225	0.486	0.201	1.26903170764058e-27	CKM
5.62453173060044e-32	5.5290970025207	0.158	0.003	1.64990013785433e-27	SEPTIN7
6.44808285164835e-32	4.28693070901666	0.177	0.009	1.89148062370253e-27	NIBAN1
1.13889287308452e-31	4.2859108211818	0.182	0.011	3.34082835390613e-27	ATP5MPL
2.33189799944435e-31	1.85781841359653	0.44	0.154	6.84038959157005e-27	NEBL
2.41080126846574e-31	2.86853123245734	0.226	0.026	7.07184444091741e-27	SNHG14
2.30039170148738e-30	2.17363154498422	0.386	0.121	6.74796901714308e-26	FHL1
3.59789366395369e-30	-10.8422763372103	0	0.287	1.05540612738418e-25	RARRES1
9.41452663660302e-30	1.98469895153197	0.489	0.206	2.76165724358113e-25	NDUFA1
4.45858569553564e-29	-2.94286859000609	0.052	0.364	1.30788152792842e-24	SEPP1
7.60166098596281e-29	-1.96050520308256	0.128	0.478	2.22987123362233e-24	LYVE1
1.18354872625263e-28	-2.52059611784802	0.103	0.429	3.47182183358946e-24	F13A1
1.57618196682085e-28	2.81656657857264	0.285	0.066	4.62357218147228e-24	SMPX
3.34003473755693e-28	3.90783987143342	0.163	0.01	9.79765789914951e-24	ATP5MD
1.20106061140439e-27	3.44089013641061	0.171	0.013	3.52319119749363e-23	ATP5F1D
1.93923057797773e-27	5.19116054868035	0.144	0.005	5.68853897743988e-23	NPPA
3.06898932404929e-27	2.87055735027992	0.234	0.04	9.00257328316619e-23	ETFB
3.84872819241856e-27	1.85745225381966	0.495	0.236	1.12898592796406e-22	COX7B
9.79972036959654e-27	4.61751867101864	0.141	0.005	2.87464997321745e-22	ATP5F1C
1.43099803396769e-26	2.26963218641436	0.332	0.099	4.19768963284081e-22	CKMT2
1.74269231291598e-26	-2.13349531772592	0.114	0.434	5.11201363070774e-22	ZFP36L1
1.95215125435527e-26	2.05413986222572	0.397	0.147	5.72644048952575e-22	COX5A
2.60047998724329e-26	2.18926902702893	0.353	0.114	7.62824799457945e-22	CYCS
5.04233417840362e-26	4.92883536602316	0.13	0.003	1.47911830789292e-21	NORAD
6.66595402170993e-26	3.75181808829166	0.149	0.009	1.95539095272839e-21	ATP5PO
7.38481574645869e-26	1.52122917729738	0.549	0.295	2.16626185106619e-21	RPL37A
1.15954091427254e-25	1.75418661596187	0.443	0.189	3.40139731792708e-21	HSPB7
1.18105949397545e-25	2.10822993906563	0.41	0.169	3.46451991962759e-21	COX7A2
1.2800611427789e-25	1.78857164600668	0.462	0.204	3.75493135622761e-21	RPL35A
2.65374181813378e-25	4.00375712854301	0.139	0.007	7.78448624931363e-21	ELOB
2.73714085842748e-25	1.80584088556214	0.421	0.173	8.02912899411118e-21	HSP90AA1
2.87097842486573e-25	2.70343867231894	0.269	0.066	8.42172811150113e-21	SVIL
3.38260093982622e-25	2.25094779325161	0.326	0.101	9.92252159688622e-21	TECRL
3.92547030897468e-25	1.52194136989412	0.522	0.269	1.15149746043463e-20	RPS14
5.70505814111739e-25	1.58150493333603	0.505	0.25	1.67352175511537e-20	TPT1
5.72275176490001e-25	-2.24204259756074	0.103	0.404	1.67871200271577e-20	ABCA6
6.02652108672539e-25	-2.17647289100096	0.128	0.429	1.76781969558003e-20	VMP1
8.6195987738532e-25	2.42240392631358	0.31	0.093	2.5284731043221e-20	COX8A
8.89469155481363e-25	2.18862261534309	0.348	0.117	2.60916882068903e-20	NDUFB4
1.24900548652542e-24	1.73363279310507	0.397	0.149	3.66383269417368e-20	MYL9
2.63513578388299e-24	2.47769079926604	0.283	0.076	7.72990730844237e-20	TRDN
1.06673512704551e-23	-3.52488636010391	0.027	0.28	3.1291608216753e-19	VSIG4
1.07526219055603e-23	2.51197421953193	0.264	0.067	3.15417410977707e-19	CFL2
1.22842325777379e-23	2.07842687468819	0.329	0.109	3.60345678435363e-19	TOMM7
2.58496796251408e-23	3.88048575769295	0.133	0.008	7.5827450212388e-19	RACK1
2.86279774351676e-23	-2.360626856546	0.084	0.367	8.39773090083206e-19	SERPINF1
3.39485977219346e-23	2.02718013564298	0.359	0.135	9.95848165575228e-19	CHCHD10
3.90275956994136e-23	3.53938007809589	0.163	0.018	1.1448354922466e-18	NPPB
5.14213350314552e-23	2.2142399383706	0.269	0.069	1.50839344181271e-18	MYOM2
7.78199828721767e-23	3.62479154007649	0.147	0.013	2.28277137757243e-18	EEF1G
9.44683861893178e-23	1.34169248413043	0.552	0.326	2.77113564047745e-18	GAPDH
1.64515169239304e-22	1.87327274823666	0.427	0.197	4.82588797446575e-18	MGST3
4.74879174130025e-22	5.19527118734728	0.111	0.003	1.39301056939301e-17	PALM2-AKAP2
9.36053350267014e-22	4.12440131268515	0.125	0.008	2.74581889767326e-17	ATP5MC1
1.00686524882945e-21	5.3161127362258	0.106	0.002	2.95353852091631e-17	SEPTIN2
1.23554339955809e-21	2.40061014819729	0.242	0.06	3.62434300826369e-17	SORBS1
1.38085097385579e-21	1.58135371905452	0.443	0.21	4.05058824670857e-17	FAU
1.57632885539406e-21	1.94110192267016	0.391	0.172	4.62400306441293e-17	COX6B1
1.66163520941114e-21	6.15894430414328	0.101	0.001	4.87424072328663e-17	ATP5PD
1.67728415077624e-21	2.10057826570321	0.318	0.112	4.92014532788703e-17	NFIA
2.34642654762572e-21	1.54049145426846	0.399	0.17	6.8830076348053e-17	SORBS2
4.36546567514376e-21	1.83137035981082	0.353	0.14	1.28056570114667e-16	HSP90AB1
4.5096141424315e-21	2.3051597699158	0.269	0.079	1.32285021254086e-16	NDUFC1
4.90375657362267e-21	-1.9894784284534	0.122	0.396	1.43846795330647e-16	DAB2
6.2235946501727e-21	1.87107993537232	0.375	0.161	1.82562925468166e-16	UQCRH
7.31290246239517e-21	-0.631742150591577	0.796	0.934	2.145166808319e-16	MT-ND1
1.10059639886615e-20	-2.86595345384284	0.038	0.275	3.22848947643395e-16	CD14
1.13060069788133e-20	1.55438971431963	0.359	0.137	3.31650408716509e-16	LDB3
2.86937433453144e-20	2.15243370071408	0.318	0.117	8.41702267291453e-16	NDUFAB1
3.4243133298272e-20	-3.26235415652191	0.022	0.243	1.00448807217151e-15	PLTP
1.09472073276677e-19	1.69731188399969	0.38	0.168	3.21125379749805e-15	SLC25A3
1.17062263577395e-19	-1.40279368223772	0.139	0.428	3.43390443977929e-15	TIMP1
1.49418325158004e-19	1.80339769110736	0.356	0.148	4.3830371501849e-15	NDUFS5
1.7390381093013e-19	2.19446139791996	0.299	0.109	5.10129438982442e-15	MAP4
2.3901661510985e-19	-3.56233739168559	0.016	0.225	7.01131338763234e-15	LINC00969
3.02168831866928e-19	-1.58565580728947	0.155	0.428	8.86382051398446e-15	ZEB2
3.23456226048624e-19	-2.27567615998701	0.071	0.312	9.48826493491034e-15	RNASE1
3.77226112745957e-19	2.24015415917007	0.247	0.073	1.10655507912899e-14	RPL17
5.34894960172656e-19	-3.54882018829395	0.016	0.221	1.56906087617047e-14	MGST1
7.86169517424984e-19	1.88070394746297	0.28	0.092	2.30614966241445e-14	NDUFB7
7.87737351600698e-19	1.86522389566927	0.356	0.155	2.31074874718549e-14	NDUFB2
7.92413869029729e-19	1.63015858871578	0.451	0.257	2.32446684341181e-14	HSPB1
1.1817545101985e-18	2.01384707072257	0.277	0.092	3.46655868021628e-14	EIF3K
1.23163483944381e-18	1.5536751089342	0.424	0.215	3.61287763802448e-14	LDHB
1.3373795744745e-18	1.33651044451196	0.427	0.205	3.9230692437635e-14	PDLIM5
1.79454509046864e-18	3.90081496172549	0.106	0.007	5.26411856838072e-14	ATP5MC2
1.81317742232755e-18	2.07207117815304	0.283	0.098	5.31877465065565e-14	NDUFB10
2.3851114853793e-18	2.29101030385586	0.215	0.055	6.99648603121164e-14	FLNC
2.39771510304102e-18	2.08291085192225	0.239	0.069	7.03345748326053e-14	ZBTB16
3.13937265383268e-18	-2.7866587490012	0.035	0.248	9.20903574275277e-14	MKNK1
3.14810201692515e-18	3.51147951885162	0.109	0.008	9.23464245644823e-14	MICOS10
3.26755477404519e-18	1.32131592298145	0.495	0.28	9.58504517418415e-14	RPL11
1.18829994234323e-17	1.31821233865516	0.514	0.319	3.48575905086963e-13	MRC1
1.63367916856675e-17	3.71616324548339	0.117	0.012	4.79223447307369e-13	LRRC49
2.03129272836831e-17	4.18366373101836	0.101	0.007	5.95859408939559e-13	HBB
2.3843369489075e-17	3.74250113684566	0.101	0.007	6.99421400592527e-13	AL627171.2
2.4305126104275e-17	-1.84714629448791	0.12	0.357	7.12966569142802e-13	LPAR6
2.49391067540557e-17	1.97945091872835	0.264	0.089	7.31563757523469e-13	CASQ2
3.16746061788329e-17	1.78528200748702	0.353	0.161	9.29142897649886e-13	UBB
4.4402076449785e-17	3.5418171341722	0.106	0.009	1.30249051057799e-12	ATP5PB
4.69439893804815e-17	2.01007193996631	0.255	0.086	1.37705498448705e-12	NDUFS6
5.05691594514936e-17	2.69215946125001	0.168	0.036	1.48339572335011e-12	RGS5
5.68416788696626e-17	-4.68727981875014	0.008	0.185	1.66739380796268e-12	C1QC
5.74427851128116e-17	1.68622554736705	0.312	0.126	1.68502665849922e-12	FILIP1
7.06931339983532e-17	1.86641846607196	0.296	0.117	2.07371239270769e-12	PEBP1
1.17147006119765e-16	-0.450340617026548	0.976	0.986	3.43639027751719e-12	MT-ATP6
1.3003975952891e-16	1.49677744176123	0.448	0.262	3.81458630602105e-12	UQCR11
1.43465540967097e-16	3.34499159401919	0.101	0.008	4.20841817872883e-12	TUT4
2.12510713266772e-16	-1.86869147860302	0.101	0.324	6.23378926296749e-12	MDM4
2.20484263512724e-16	-2.00656377903611	0.062	0.277	6.46768538588224e-12	PTPRC
3.5295075703831e-16	2.94588108155821	0.147	0.027	1.03534575069618e-11	XIRP1
3.99568019839442e-16	1.19845887120384	0.511	0.324	1.17209282939702e-11	TXNIP
4.58082695183875e-16	2.15827579359253	0.209	0.061	1.34373977805238e-11	EEF1A2
5.67639750379382e-16	1.98458631599265	0.245	0.085	1.66511444376288e-11	NDUFA3
6.41784582870299e-16	1.69811134699933	0.291	0.117	1.88261089539174e-11	RPL23
7.02877201855766e-16	1.61536250554061	0.345	0.164	2.0618199839237e-11	NDUFB1
7.38935919970419e-16	1.90081036397421	0.247	0.085	2.16759462764123e-11	ECH1
7.78626305964716e-16	2.79726483752319	0.133	0.022	2.2840224059169e-11	SYNPO2L
8.35738702890147e-16	1.94975012946632	0.236	0.077	2.45155591105796e-11	HRC
1.02389181458173e-15	2.0860947063734	0.242	0.084	3.00348424889405e-11	PHPT1
1.03990162260023e-15	1.66590949988247	0.323	0.143	3.05044741973551e-11	RPL7A
1.15391881953159e-15	2.41068806524485	0.177	0.043	3.38490546521395e-11	CDH2
1.16360312449287e-15	-0.470108091044078	0.889	0.97	3.41331340538737e-11	NEAT1
1.49274052643334e-15	-1.44558457163051	0.125	0.358	4.37880506023957e-11	POLR2J3
1.74213689270072e-15	2.07238736669706	0.22	0.071	5.11038436104828e-11	UQCRC1
1.90537773341877e-15	-1.98937936383822	0.128	0.34	5.58923504321063e-11	ABCA8
3.03965796365216e-15	2.56571836159754	0.163	0.038	8.91653267057725e-11	SYNM
3.52797083602342e-15	-2.23579312628913	0.046	0.237	1.03489496503911e-10	ABCA9
4.89660644230153e-15	1.68770090110217	0.291	0.122	1.43637053378473e-10	HADHB
7.16851372513362e-15	-1.47290401161014	0.12	0.341	2.1028118161307e-10	STAB1
7.3991164791398e-15	1.2827516525081	0.386	0.198	2.17045682799087e-10	RPS24
7.94015851621659e-15	1.7228612405221	0.421	0.254	2.32916609914698e-10	UQCRQ
1.00605149619459e-14	1.52567221366991	0.332	0.154	2.9511514589372e-10	ASAH1
1.25022440256514e-14	-1.85178346490358	0.068	0.268	3.66740826248458e-10	TLE4
1.43122933708468e-14	2.32868767116632	0.179	0.05	4.19836813740419e-10	DSP
1.7065040177796e-14	1.90982089383598	0.239	0.088	5.00585888575467e-10	HSPA8
2.5610183265974e-14	2.64587143591851	0.125	0.022	7.51249115924082e-10	EGR1
3.28901757412517e-14	0.878348409560764	0.625	0.463	9.64800415193877e-10	RPL10
6.91193202436962e-14	-1.36039256020322	0.193	0.416	2.02754614002858e-09	HNRNPH1
7.34673508571034e-14	2.06918066036533	0.201	0.065	2.15509127004227e-09	PDLIM3
7.91962284898078e-14	-1.92774725495818	0.076	0.267	2.32314216652002e-09	C1R
8.18163223355161e-14	0.996801768513388	0.538	0.374	2.39999999939003e-09	RPL13
8.67550739087851e-14	2.0886725630567	0.19	0.059	2.5448733380403e-09	NDUFB11
8.90953892686451e-14	3.11002406829146	0.109	0.016	2.61352414880644e-09	APOA1
9.61111709466496e-14	2.78564476296037	0.114	0.018	2.81932508854902e-09	NES
9.77702122075676e-14	1.5798116445484	0.293	0.13	2.86799140489679e-09	CALM1
1.05751284731265e-13	1.37485861956752	0.383	0.216	3.10210818630693e-09	RPL19
1.06985352105081e-13	-2.08634307729555	0.057	0.239	3.13830831865045e-09	ZFP36
1.14383925331622e-13	-1.78781429301121	0.065	0.253	3.35533806567779e-09	SERPING1
1.28870075697222e-13	-0.740882842819634	0.334	0.586	3.7802748005023e-09	MGP
1.58508615927465e-13	-0.873844328950546	0.367	0.606	4.64969173961627e-09	N4BP2L2
1.61283009452717e-13	2.62433381266159	0.158	0.041	4.73107579928601e-09	NDUFA2
2.75420279195747e-13	-2.36649999380633	0.038	0.204	8.07917846992806e-09	C3
3.36140987322502e-13	1.82922211252142	0.215	0.075	9.86035972211827e-09	PIK3R1
4.21756581540005e-13	1.28168073724879	0.394	0.225	1.23718075628945e-08	RPS3A
4.32596674962816e-13	1.21687277090779	0.364	0.194	1.26897908633592e-08	PDE4DIP
4.33070817212485e-13	-1.65977373826569	0.068	0.255	1.2703699352111e-08	SLC9A9
4.44111800623789e-13	1.26603087389266	0.367	0.192	1.30275755594982e-08	RPS4X
4.97286702722791e-13	2.6061860109256	0.101	0.014	1.45874081376703e-08	TRDN-AS1
5.4905648808547e-13	1.4628717740677	0.334	0.169	1.61060230214992e-08	RPS12
7.0852177353951e-13	-1.6286511952297	0.073	0.261	2.0783777705008e-08	ADAP2
7.78419616055962e-13	1.40785228965042	0.332	0.166	2.28341610173856e-08	RPL9
8.41043113649747e-13	-5.10733693505041	0.005	0.138	2.46711586958017e-08	RP11-347P5.1
9.69211663246721e-13	-3.17106400148298	0.014	0.155	2.84308549296793e-08	CYBB
9.94961288353799e-13	1.97649569653672	0.168	0.049	2.91861944325703e-08	MSRB2
1.07292523597587e-12	-0.879510794704783	0.326	0.561	3.14731888721161e-08	WSB1
1.13305502703856e-12	-2.29691367668226	0.033	0.19	3.3237036163149e-08	MTSS1
1.18660725620479e-12	1.74030551102978	0.245	0.1	3.48079372535113e-08	PALLD
1.30698475298035e-12	1.90950312929855	0.209	0.076	3.83390907439255e-08	SLMAP
1.34675958526395e-12	1.45647817532989	0.332	0.169	3.95058456741327e-08	RPL30
1.94471633912558e-12	-2.23011611684953	0.038	0.197	5.70463090919098e-08	C1QB
2.2749111469298e-12	1.9465894049105	0.217	0.083	6.67322435840386e-08	PRDX2
2.37393095582649e-12	1.36036667067163	0.329	0.168	6.96368906582143e-08	RPL24
3.07399430018888e-12	-1.93003926976166	0.052	0.216	9.01725488017405e-08	CEBPB
3.37057312189906e-12	1.25044205624255	0.429	0.269	9.8872391957787e-08	LGALS1
3.47606388962003e-12	2.61325062006963	0.12	0.025	1.01966858138114e-07	NDUFA7
3.671724685331e-12	1.878398715892	0.209	0.078	1.077063719195e-07	MPC1
4.09315133067718e-12	-1.94078442465705	0.052	0.214	1.20068501134084e-07	C1S
4.34823522364667e-12	1.577624905682	0.28	0.132	1.27551132050452e-07	GNAS
5.13697551147795e-12	1.61842982320813	0.274	0.127	1.50688039653694e-07	PRKAR1A
5.21313210379896e-12	1.67315797169319	0.372	0.223	1.52922017132839e-07	PDK4
5.46425801113607e-12	1.48468695236292	0.307	0.15	1.60288544498666e-07	ZNF106
5.59924992866036e-12	1.00040496865052	0.476	0.321	1.64248397407323e-07	RPS28
5.77273163798374e-12	-1.0991642262795	0.168	0.384	1.69337309868615e-07	CEBPD
6.50867306190142e-12	1.64480900941945	0.234	0.094	1.90925415597816e-07	HNRNPU
6.78049378203908e-12	1.45644995002813	0.337	0.187	1.98899004602334e-07	AKAP13
7.05534420251994e-12	1.88735170700327	0.196	0.069	2.0696146683672e-07	FXYD1
7.56139202809922e-12	2.02090122450723	0.198	0.074	2.21805873752263e-07	VDAC1
1.01956154902523e-11	1.56988393900902	0.269	0.125	2.9907818479106e-07	MRPL41
1.03023027129964e-11	1.34248153642041	0.31	0.157	3.02207747783035e-07	RPL29
1.10161022178822e-11	1.36605311817954	0.34	0.189	3.23146342459355e-07	RPS16
1.10184979985645e-11	1.56635854449484	0.288	0.143	3.23216620289892e-07	SLC8A1
1.14324445005557e-11	1.54889699033763	0.274	0.129	3.35359326979302e-07	UBA52
1.23267263008753e-11	-2.6018017967282	0.033	0.175	3.61592189309877e-07	SNHG25
1.26326611064035e-11	2.04221276297077	0.158	0.047	3.7056648089524e-07	MDH2
1.4025540472259e-11	1.55349336211804	0.242	0.101	4.11425204213247e-07	RPL22
1.60583757450143e-11	1.76320493204863	0.212	0.083	4.71056394104248e-07	GHITM
1.63157052298782e-11	-0.544665794830947	0.527	0.743	4.78604897213248e-07	TMSB4X
1.96347599916713e-11	-1.58775718061802	0.068	0.236	5.75966049595685e-07	TYMP
2.23195607471073e-11	2.63818143870103	0.114	0.025	6.54721994955646e-07	PDE1C
2.62470841049887e-11	-2.02599095670231	0.038	0.185	7.6993196513574e-07	NCF4
2.86892971057735e-11	2.1253130069706	0.152	0.046	8.41571841300759e-07	MPC2
2.91880952259007e-11	-1.86310524822844	0.06	0.216	8.56203585356571e-07	IGFBP6
3.05114796752629e-11	2.2926382480246	0.155	0.048	8.95023744794163e-07	DECR1
3.05556371333008e-11	1.31664489904802	0.375	0.227	8.96319059668246e-07	RPS23
3.49381771698937e-11	1.52406774962785	0.25	0.112	1.02487648910166e-06	NDUFB3
3.76468464617845e-11	1.34666605456918	0.283	0.137	1.10433259410999e-06	RPS11
4.0994698326239e-11	1.21615697207559	0.367	0.216	1.20253848070189e-06	RPL26
4.78240086543931e-11	-0.762551621601578	0.505	0.704	1.40286946986797e-06	GSN
5.17199518959774e-11	-3.45067336306413	0.014	0.136	1.5171530689166e-06	NOVA1
5.3028276619208e-11	-3.30344905968533	0.011	0.131	1.55553146634785e-06	KIAA1033
5.52604048871982e-11	-2.03403277718951	0.038	0.18	1.62100871696107e-06	MARCH1
6.44647284923522e-11	-0.665662848548276	0.462	0.673	1.89100834559466e-06	MT-ND4L
7.10434885442633e-11	1.6906674055783	0.215	0.087	2.08398969295742e-06	NDUFA12
7.11897634108159e-11	-5.18435888340839	0.003	0.113	2.08828051989287e-06	KIAA1551
7.31205700933008e-11	-4.93402518019632	0.003	0.113	2.14491880311689e-06	AHSA2
8.40329586722121e-11	-0.827287700921434	0.255	0.488	2.46502280969067e-06	C1QA
9.41867434024359e-11	1.51963404108464	0.274	0.138	2.76287393096705e-06	SPTBN1
1.05437965453152e-10	-1.25089231707708	0.133	0.315	3.09291727860276e-06	HLA-B
1.38213680997596e-10	1.66678760747909	0.226	0.098	4.05436011838349e-06	IFI27
1.60493611081611e-10	1.15121027389008	0.375	0.226	4.70791958746797e-06	RPL27A
1.7821465187021e-10	-5.35127990930507	0.003	0.109	5.22774859796074e-06	PSMD5-AS1
1.968508303376e-10	2.34947758898956	0.125	0.034	5.77442225712316e-06	ENAH
1.98091255470033e-10	-2.69797800189019	0.016	0.137	5.81080888795794e-06	PTGIR
2.46133183043893e-10	2.59838044350742	0.106	0.024	7.22007079140955e-06	HIPK2
2.761970306911e-10	1.72256263274368	0.209	0.088	8.10196369829273e-06	ENO3
3.15157417541552e-10	1.69436380190071	0.226	0.101	9.24482768616389e-06	NDUFB9
3.34290254904759e-10	1.96370264979568	0.179	0.068	9.8060703373762e-06	SYNPO2
3.63147563081463e-10	1.55994953020381	0.255	0.123	1.06525706154316e-05	NDUFA11
3.92814317816902e-10	1.83911196221156	0.198	0.081	1.1522815198841e-05	ZFAND5
4.70601913973001e-10	1.3375107980156	0.296	0.16	1.3804636544484e-05	RPL5
5.07929021116381e-10	-2.36885990213282	0.024	0.147	1.48995899054279e-05	LST1
5.09308111847292e-10	2.16214848399421	0.111	0.027	1.49400441529285e-05	ANK3
5.25857580768806e-10	2.05059827702618	0.152	0.051	1.54255062742722e-05	CCND2
5.45452236439469e-10	-3.14658980127155	0.011	0.121	1.60002959037154e-05	MUM1
5.88642946309791e-10	-1.08309386685047	0.163	0.343	1.72672521870514e-05	RBPJ
6.01567974496544e-10	2.25376375334405	0.158	0.056	1.76463949638816e-05	CISD1
6.22947691473089e-10	-3.83836894469575	0.008	0.114	1.82735475816716e-05	PAPD4
6.3122852139546e-10	-1.81564368163565	0.046	0.182	1.85164574466144e-05	MMP2
6.32693370332047e-10	2.18172464766117	0.136	0.041	1.85594273253203e-05	PRKAA2
8.09330032745435e-10	1.3014254301416	0.302	0.165	2.37408871805546e-05	RPS20
8.64067202754115e-10	1.18493217145851	0.304	0.167	2.53465473255892e-05	DSTN
9.6433246932274e-10	-3.90303004044223	0.008	0.112	2.82877286551132e-05	RP11-14N7.2
1.08909884859583e-09	1.36308324062023	0.253	0.123	3.194762562471e-05	EID1
1.34396498734422e-09	2.06975279478558	0.117	0.031	3.94238689387553e-05	GJA1
1.34571667447367e-09	1.79705320010778	0.166	0.061	3.94752529290107e-05	NEDD8
1.57487704216412e-09	-3.18686455477549	0.011	0.116	4.61974431548423e-05	CCL21
1.65226991860761e-09	-2.51824544167535	0.019	0.131	4.84676857924355e-05	TYROBP
2.21630308253522e-09	2.02587969096233	0.149	0.052	6.50130346230881e-05	USP53
2.38110328959214e-09	1.87772036477477	0.128	0.038	6.98472838968959e-05	ACADM
2.40599522040819e-09	-3.30876603220673	0.008	0.109	7.05774637954539e-05	LINC01116
2.446329276267e-09	1.94962482002329	0.163	0.061	7.17606229900163e-05	NDUFA8
2.55262783381098e-09	-0.928671571410352	0.193	0.38	7.48787848770111e-05	RSRP1
2.57249462389044e-09	-2.39541555782827	0.011	0.113	7.54615572972023e-05	FCGBP
2.7534014010544e-09	-0.939193448777161	0.147	0.321	8.07682766985299e-05	S100A4
2.9960186554216e-09	1.35082584011667	0.239	0.117	8.78852112381374e-05	EIF1B
4.0179687367876e-09	1.76608119675266	0.158	0.058	0.000117863094924927	HSPB6
4.2474566844456e-09	-2.14503197716393	0.019	0.128	0.000124594894381527	CLEC2D
4.31719123708922e-09	-2.31290789444036	0.035	0.153	0.000126640487748775	CLEC7A
4.89367835881514e-09	2.81463441283974	0.109	0.03	0.000143551160977483	OTUD1
5.11995435245118e-09	1.05659381924235	0.465	0.345	0.000150188740974803	RPL21
5.3334217394762e-09	1.48487287571283	0.209	0.096	0.000156450593305795	PPP1R12B
5.97145527710978e-09	1.63652181463441	0.198	0.089	0.000175166669098738	MZT2B
6.17870536396999e-09	-1.29515334625722	0.073	0.212	0.000181246143146696	C1orf56
6.19691581578604e-09	2.16908809341745	0.106	0.028	0.000181780328540268	THBS4
6.23447259510387e-09	2.09323622508996	0.139	0.048	0.000182882019104777	GOT1
6.49514428899619e-09	-1.28856641907036	0.098	0.245	0.000190528562573414	DUSP1
7.74006280107471e-09	1.02835173291107	0.435	0.313	0.000227047002206726	DST
8.13983043237648e-09	1.54934097212624	0.166	0.065	0.000238773785903332	PKP2
8.16093485881736e-09	1.44987008586674	0.196	0.085	0.000239392863148548	ABLIM1
8.28327502583812e-09	1.77541480315751	0.166	0.065	0.000242981589607935	PAM
8.89295139122861e-09	-2.51618175677422	0.016	0.118	0.0002608658361103	SAR1A
8.93214630610094e-09	-1.97936950888638	0.024	0.135	0.000262015579743165	CYTH4
9.9067244023672e-09	-1.12954743834103	0.12	0.277	0.000290603853619039	THUMPD3-AS1
1.09572932050237e-08	-1.31924932010316	0.068	0.204	0.000321421238876165	SRSF2
1.14994748347829e-08	0.813060614393094	0.514	0.398	0.000337325594803521	RPL34
1.27431975616678e-08	-1.5046804981076	0.06	0.19	0.000373808957273963	LILRB5
1.27477746510671e-08	1.57359731761502	0.19	0.085	0.000373943221614401	UQCRFS1
1.30763750601136e-08	1.19076157647044	0.288	0.161	0.000383582386013372	RPS7
1.36873402302117e-08	-1.66827431027121	0.041	0.159	0.000401504438313031	AKR1A1
1.51055734391718e-08	-1.31867364654708	0.103	0.244	0.000443106891264666	GPX3
1.58861382228908e-08	1.60701394667086	0.196	0.09	0.000466003978630279	HSPB3
1.59288693346156e-08	1.72894571831485	0.144	0.052	0.000467257453061615	CKB
1.62563600809414e-08	1.43987204310097	0.234	0.118	0.000476864066614335	AHNAK
1.70219728270155e-08	0.644555164150314	0.609	0.517	0.000499322550907672	RPL41
1.71620559599881e-08	1.08710886006036	0.337	0.212	0.000503431749530291	SRP14
2.14913465914471e-08	1.28125984550624	0.242	0.124	0.000630427160913508	COX17
2.24835129551775e-08	-0.694948332358352	0.212	0.398	0.000659531369027176	MS4A6A
2.27949671949632e-08	1.78637765812581	0.168	0.071	0.000668667567697052	NUCKS1
2.28969921963327e-08	-0.829643741404746	0.185	0.349	0.000671660369087223	C7
2.30389447414652e-08	-1.60130729798017	0.035	0.149	0.000675824405046139	MGEA5
2.48275513246669e-08	1.55395594904449	0.188	0.083	0.000728291390557779	IDH2
2.50386739149548e-08	-1.02032893177739	0.152	0.312	0.000734484460621284	CTSB
2.64415582527976e-08	-0.89023777037329	0.158	0.326	0.000775636669787566	MS4A7
2.65339328683585e-08	1.77046520577269	0.144	0.053	0.000778346386760428	MZT2A
2.66280018671533e-08	-1.58764286300884	0.038	0.151	0.000781105806771076	MS4A4A
3.17292085042995e-08	-0.478754592173003	0.22	0.41	0.00093074460226512	CD163
3.5919096605076e-08	-1.7716254742197	0.033	0.141	0.0010536507798133	CTSC
3.77063183519648e-08	1.34851594188545	0.204	0.096	0.00110607714253654	MYOZ2
3.91603188968608e-08	-1.97587565454069	0.035	0.143	0.00114872879452052	SRPX
4.01972821676599e-08	-2.76740059687751	0.014	0.105	0.00117914707510614	FCER1G
4.41049353415343e-08	-2.51768615024538	0.016	0.111	0.00129377417330857	MNDA
4.64861730679158e-08	1.70802016889483	0.185	0.085	0.00136362540077424	UQCRC2
4.78752276970673e-08	-1.92146301345374	0.03	0.135	0.00140437192926577	GPX1
4.89430611745289e-08	-2.13592419179916	0.033	0.137	0.00143569575649363	ARHGAP24
5.18298628477858e-08	1.78871146177487	0.136	0.05	0.00152037719677695	UQCC2
5.43948159848715e-08	1.52029996473698	0.185	0.084	0.00159561753210022	TIMM8B
5.68481942506158e-08	1.39655446354223	0.204	0.098	0.00166758493014756	DYNC1H1
6.86845569001594e-08	-2.75024433641142	0.016	0.107	0.00201479279210928	ERV3-1
7.0488503392491e-08	1.02623302202392	0.304	0.185	0.00206770975851533	FHL2
7.27676964640894e-08	1.07940744453977	0.353	0.235	0.0021345676080776	CALD1
7.39174329633725e-08	0.9148043440302	0.397	0.278	0.00216829397854757	RPL32
7.65825412444526e-08	1.6980931364985	0.139	0.052	0.00224647226486477	PDLIM1
7.68379646651169e-08	-1.59750142436801	0.033	0.138	0.00225396485548654	SCN9A
8.06551486660513e-08	1.60029970539873	0.128	0.045	0.00236593813096995	ARID1B
8.34865835775632e-08	-2.20243472625829	0.019	0.113	0.00244899544266424	CSF2RA
8.5494621855454e-08	-0.660661876789355	0.413	0.608	0.00250789923750789	SPARCL1
8.75654065218616e-08	1.59752041993963	0.152	0.061	0.00256864363491229	LMO7
8.94285482550947e-08	0.961865844131024	0.361	0.242	0.00262329703451495	RPLP2
1.02849634267719e-07	1.36515762094915	0.272	0.16	0.00301699117160926	ATP2A2
1.04549480143502e-07	1.67035080753635	0.125	0.043	0.00306685445052948	OBSCN
1.13318743554963e-07	1.44812739420022	0.204	0.1	0.00332409202344128	NDUFB8
1.15851256660667e-07	1.48253570652373	0.188	0.088	0.00339838076288401	NDUFA6
1.24467340235421e-07	-2.12072851759591	0.019	0.111	0.00365112495846584	B3GAT2
1.28906545746223e-07	1.71897171251769	0.163	0.071	0.00378134461291969	RNF115
1.33585367117596e-07	1.9403581475381	0.133	0.051	0.00391859315902755	MYZAP
1.34495166391457e-07	1.95860573283612	0.122	0.043	0.00394528121092701	NDUFS3
1.39396095782987e-07	-2.0734533537514	0.033	0.132	0.00408904507369814	CCL2
1.44002417898344e-07	0.936543600116816	0.402	0.281	0.00422416692663002	RPS27A
1.58911838408083e-07	1.33826099856968	0.22	0.115	0.00466151986786272	ISCU
1.62232813141339e-07	1.84698423114827	0.13	0.049	0.00475893734068803	PSMB6
1.64292442228978e-07	1.93955622827072	0.136	0.053	0.00481935450034484	NDUFS4
1.64617704708469e-07	1.27452966253585	0.258	0.149	0.00482889574991822	RPL38
1.69994751886575e-07	1.88453576769882	0.22	0.123	0.0049866260518408	ATPIF1
1.93305222052544e-07	1.64686189500174	0.149	0.062	0.00567041538368934	DKK3
2.04313113558235e-07	-1.88245567970911	0.03	0.127	0.00599332087311728	C1orf162
2.08478270654579e-07	-1.13921777538577	0.087	0.214	0.00611550159138142	LRP1
2.20429127926307e-07	1.63104698559648	0.147	0.061	0.00646606803859028	NDUFV1
2.26125555018869e-07	1.36771789024968	0.236	0.131	0.0066331670309235	EIF5B
2.53038176642796e-07	-2.04619436150277	0.019	0.107	0.00742262187363978	LAIR1
2.54002097968257e-07	1.61829957801901	0.177	0.084	0.00745089754180085	PPDPF
2.63096698314263e-07	1.58305510694755	0.168	0.078	0.00771767854835059	VDAC3
2.73095688226211e-07	1.98071466406872	0.106	0.035	0.00801098891842766	GADD45G
2.76281836780278e-07	-0.705533033761073	0.198	0.359	0.00810445140011268	PABPC1
2.7710200786178e-07	1.92929701566421	0.12	0.043	0.00812851029861745	DLD
2.84006884790402e-07	1.94487499059203	0.101	0.031	0.00833105795844166	POLR2I
2.88433766814405e-07	1.29771170714607	0.236	0.13	0.00846091611573375	FKBP5
2.91261663031527e-07	1.27910442845908	0.204	0.101	0.0085438696233668	CHCHD2
2.9959113638514e-07	1.02222489744296	0.312	0.198	0.00878820639472168	SRRM2
3.10319081223044e-07	1.11540241579871	0.245	0.135	0.00910289992859676	MT2A
3.16295393638468e-07	0.906396708898561	0.372	0.26	0.00927820907699083	RPS6
3.1708539094725e-07	1.19499824340222	0.247	0.139	0.00930138285804662	UBL5
3.19073968160139e-07	1.70093519809118	0.293	0.201	0.00935971578200953	ATP5J
3.20424755844963e-07	1.65325088195331	0.149	0.063	0.00939933978795615	NDUFA10
3.37796457536889e-07	1.72971742190279	0.144	0.06	0.00990892128538712	SUCLG1
3.44288292205741e-07	1.48436208464955	0.152	0.065	0.0100993527635632	COX14
3.45659907186987e-07	1.43902461948083	0.201	0.103	0.0101395877174231	DBI
3.50361860812211e-07	-0.663024047369166	0.128	0.27	0.0102775148250654	MEF2C
3.65878960338632e-07	1.99627599025397	0.103	0.034	0.0107326934225734	RGCC
3.74559983714696e-07	-1.3328681683041	0.049	0.156	0.0109873425622869	CD68
3.85362501605582e-07	2.25690939611621	0.13	0.052	0.0113042236220981	RGS1
3.95796814061882e-07	1.02239679060345	0.359	0.246	0.0116103037436913	RPL39
4.29295273976597e-07	1.63318709159308	0.139	0.056	0.0125929475668295	SBDS
4.83810695431457e-07	1.63509995969805	0.19	0.098	0.0141921029397864	MRPL33
4.93151299614211e-07	-1.66608742635957	0.03	0.123	0.0144661002228833	CEPT1
5.18483182581376e-07	-1.6729690988819	0.027	0.118	0.0152091856778421	HNMT
5.33154867853142e-07	-1.90443006362153	0.022	0.109	0.0156395648936041	MYO1F
5.44613622531551e-07	1.85153686753464	0.101	0.033	0.0159756960033405	KPNA4
5.95185111534888e-07	1.98027575644163	0.111	0.04	0.0174591600617644	NDUFAF3
6.17056186300546e-07	0.969298786885825	0.283	0.17	0.0181007261689402	RPL28
6.39843680912516e-07	1.49822106622343	0.141	0.059	0.0187691745358878	MAP1B
6.51504500575986e-07	-0.49348047728762	0.361	0.54	0.019111233019896	FTL
7.46919570829069e-07	-1.59703144534621	0.033	0.125	0.0219101386906999	NABP1
8.0381721950904e-07	1.23555889391946	0.25	0.148	0.0235791743170782	EEF1D
8.29398717601729e-07	-1.4155831816848	0.038	0.135	0.0243295819821291	RIN2
9.29726610444636e-07	1.79951491742388	0.155	0.072	0.027272600390783	NDUFS2
1.06675912306041e-06	1.6028411986151	0.128	0.051	0.0312923121158541	SNRPN
1.07475827063358e-06	0.932202909021267	0.315	0.207	0.0315269591107654	RPS13
1.14420334798796e-06	-1.32479402714184	0.054	0.157	0.0335640610098787	CYBA
1.16175407068114e-06	-0.844517370111361	0.082	0.202	0.0340788939093606	FRMD4B
1.40625589043425e-06	-0.593202949961878	0.405	0.584	0.0412511102899982	IGFBP7
1.4277799065979e-06	1.34649282539327	0.168	0.08	0.0418824957801428	PARK7
1.43239757808863e-06	-1.58356867749269	0.043	0.138	0.0420179505556517	NHLRC3
1.58175084197146e-06	-0.705707994083792	0.304	0.459	0.0463990791983908	SAT1
1.6115450892213e-06	1.43799857889353	0.158	0.073	0.0472730636472176	SDHA
1.62518668726353e-06	1.41671214109275	0.16	0.076	0.0476732262841884	RBX1
1.69511766908624e-06	1.71446043603456	0.149	0.067	0.0497245817049759	NDUFV3
1.71294296067227e-06	1.31283973857267	0.185	0.094	0.0502474688083603	HADHA
1.73426272175919e-06	1.40660942785581	0.193	0.102	0.0508728626800842	EIF4G2
1.85108172185956e-06	1.87851861458973	0.114	0.045	0.0542996312290285	NDUFA9
1.93411130496373e-06	-1.17166928151928	0.071	0.177	0.0567352210198061	NAIP
1.94868268027202e-06	1.60226516409719	0.122	0.049	0.0571626577430995	IMMT
2.07777050403199e-06	-1.66781486473359	0.024	0.106	0.0609493199652743	FKBP15
2.20908444568024e-06	-1.55622420723866	0.049	0.143	0.0648012831295841	ZNF397
2.26596368088286e-06	-0.506443575046839	0.226	0.389	0.0664697786150178	H3F3B
2.32314010604156e-06	1.63125607738257	0.125	0.051	0.0681469918706232	PDHA1
2.34867582987946e-06	1.24547338748318	0.19	0.1	0.0688960567936841	DDX24
2.63137468881142e-06	1.71514357663292	0.106	0.039	0.0771887451215941	GABARAP
2.6461427954989e-06	1.40261002141905	0.177	0.09	0.0776219527631647	NAP1L1
2.66937757961299e-06	0.852650047462862	0.386	0.282	0.0783035219203674	RPS15
2.68056586247026e-06	-1.97894812101804	0.022	0.1	0.0786317190097026	ARPC1B
2.91876112260328e-06	-1.1730081390498	0.054	0.153	0.0856189387704447	RNF149
3.07703629216052e-06	-1.10676303362614	0.082	0.19	0.0902617825942366	FCGRT
3.15384634031026e-06	1.6271292827403	0.277	0.193	0.0925149285466611	C14orf2
3.2346798718733e-06	-1.9391677231723	0.024	0.103	0.0948860993615314	SSBP2
3.25894836096798e-06	-1.09428118086652	0.06	0.16	0.0955979912206348	SLC25A37
3.26830692002231e-06	2.0369287052627	0.109	0.042	0.0958725151919345	TNFRSF12A
3.32433631065049e-06	-1.18673500170256	0.06	0.16	0.0975160813366214	ENG
3.52799101053388e-06	0.98525184980978	0.296	0.191	0.103490088303001	RPL35
3.76981303443006e-06	1.5817770696434	0.128	0.054	0.110583695551971	ACO2
3.94822372922727e-06	1.53271334160171	0.144	0.066	0.115817194873153	CTNNA1
4.21092973734676e-06	0.877319827595267	0.364	0.26	0.12352341291533	RPS25
4.21856586778381e-06	1.32352512471932	0.177	0.09	0.12374741116557	PRDX5
4.34752414306668e-06	1.35274304796663	0.139	0.062	0.127530273212718	NFE2L1
4.36415773037495e-06	1.71190734634123	0.101	0.037	0.128018202862819	MRPS36
4.484305096327e-06	-0.751771956203442	0.092	0.207	0.131542605695656	ATM
4.57065691892362e-06	0.843833852904814	0.443	0.358	0.134075650059705	SERF2
4.7741995110373e-06	-1.00733903487397	0.068	0.169	0.140046368456768	HLA-DRB1
4.83730106342646e-06	-1.0966288538899	0.065	0.165	0.141897389394552	ORMDL1
4.94469551334437e-06	-1.84016725348726	0.03	0.11	0.145047698188444	ABCA1
5.00141869904794e-06	1.64487459136519	0.13	0.058	0.146711616117872	GSTO1
5.08652691463258e-06	-0.969292223739062	0.073	0.178	0.149208180513832	IFI16
5.16924405178459e-06	1.49162962137145	0.16	0.079	0.151634605015049	ADI1
5.17962512018191e-06	-1.83502316073243	0.024	0.101	0.151939123275416	SELM
5.27551219701713e-06	1.66266129824565	0.111	0.045	0.154751874787301	NR4A1
5.31088146224449e-06	1.17234293353402	0.234	0.141	0.15578939681348	RPL14
5.46511868261779e-06	-1.41366500945227	0.049	0.139	0.16031379143591	TRIM13
5.5879222100813e-06	-1.06525316585169	0.06	0.159	0.163916110110525	LEPROT
6.00072385572933e-06	-1.39181475235807	0.052	0.142	0.176025233583964	H1FX
6.02913290145504e-06	1.14778167586648	0.264	0.17	0.176858584531282	SKP1
6.29805457139818e-06	1.54510757670167	0.163	0.083	0.184747132797394	NDUFS7
6.30517282065967e-06	1.72764722585778	0.114	0.047	0.184955939521231	FXR1
6.45286166296677e-06	1.67465858759758	0.182	0.101	0.189288244021467	ATP5G1
7.31174757358261e-06	-1.12936963384037	0.049	0.138	0.214482803323472	CTSZ
7.60762925972211e-06	-1.14519634000881	0.052	0.143	0.223162196704688	STK4
7.69439648572281e-06	1.60522128296956	0.147	0.071	0.225707426512193	CLIC4
7.72822439403191e-06	-1.33015381893173	0.033	0.114	0.226699734374532	ARRB2
7.89032442484063e-06	1.16011405080994	0.226	0.134	0.231454776678275	SOD1
8.52086656315498e-06	1.51302017700149	0.139	0.065	0.249951099763588	ANXA11
8.86486876932324e-06	-1.12749679968702	0.046	0.136	0.260042060479328	SIGLEC1
9.26132861392836e-06	1.11221035548529	0.253	0.16	0.271671813560975	ITGB1
1.01621324607517e-05	1.26048334028253	0.193	0.105	0.298095993603691	CSDE1
1.08293454365156e-05	1.15294478601529	0.168	0.086	0.317668019034748	AK1
1.10632064737151e-05	1.53450803510679	0.133	0.062	0.32452809869996	NDUFS1
1.12124426633773e-05	1.76946063115296	0.114	0.049	0.32890579308751	PDHB
1.17914248589651e-05	0.757385317002171	0.435	0.358	0.345889656812882	EIF1
1.20961754029883e-05	-1.13048626630239	0.054	0.144	0.354829209271258	CTSL
1.23502262441957e-05	-1.11939892411355	0.06	0.152	0.362281536647236	IGFBP4
1.27346342206873e-05	-1.31774222580823	0.038	0.119	0.373557760229642	MCOLN1
1.36325048930447e-05	1.64555466123031	0.114	0.049	0.399895898532572	AKAP6
1.37719959691802e-05	-0.992147724365379	0.057	0.149	0.403987729759933	PHYKPL
1.4258696825603e-05	1.20248829797111	0.223	0.135	0.418264612682238	CAST
1.43939488675145e-05	-1.74037397746985	0.027	0.1	0.422232096079671	CCZ1
1.45265130947453e-05	0.97547412427082	0.274	0.181	0.426120735121259	RPL6
1.70279062548714e-05	-0.650132946811326	0.212	0.35	0.499496602080397	CHD9
1.7122789157044e-05	1.30995400556078	0.185	0.104	0.502279897132727	NDUFV2
1.9524654457262e-05	0.911517956812489	0.337	0.24	0.572736213849323	RPS29
2.00933005835271e-05	1.46690680963041	0.106	0.043	0.589416879317185	HHATL
2.1637124483692e-05	0.886090575266	0.266	0.172	0.634703409604622	BSG
2.24875850313094e-05	1.15732377562171	0.204	0.119	0.65965081930843	TAX1BP1
2.27861373665854e-05	1.79861249957966	0.111	0.049	0.668408553511416	PFKM
2.59929217947428e-05	1.56145385437155	0.125	0.059	0.762476367926987	VCL
2.60479147062267e-05	1.43111321582479	0.144	0.073	0.764089529992454	HSPE1
2.65967463852506e-05	-0.96937729694307	0.068	0.16	0.78018895846494	FBLN1
2.76854565922579e-05	1.62046291141202	0.125	0.059	0.812125183677293	EPAS1
2.82287318127809e-05	1.29270668058929	0.242	0.157	0.828061618996115	POLR2L
2.84277734147302e-05	1.55550520687456	0.139	0.069	0.833900305347695	CANX
2.87698770605461e-05	-1.17428883488409	0.09	0.183	0.84393557369406	COL3A1
2.93173406367958e-05	-0.995974516171369	0.076	0.168	0.859994870239768	VCAN
2.96420862521532e-05	-1.33383820769512	0.033	0.106	0.869520958120661	CD44
3.24857196757064e-05	-1.57897139629575	0.033	0.104	0.952936100967172	FAM49B
3.2519999006313e-05	-1.6745004793037	0.03	0.1	0.953941650851185	NFKBIZ
3.34332944607354e-05	-1.03760969778836	0.062	0.15	0.980732259711212	PPIB
3.35717971105697e-05	-0.875285700914312	0.103	0.206	0.984795096441452	FAM133B
3.40500794489051e-05	-1.286602342445	0.062	0.148	0.998825030554181	LGMN
3.64572830442947e-05	1.18398343367825	0.201	0.119	1	CRIP2
3.65385394851118e-05	1.29279003088618	0.149	0.077	1	CAV1
3.95542034453097e-05	1.06982681151546	0.228	0.141	1	RPL37
4.07009250085561e-05	1.52389030527992	0.122	0.058	1	GPNMB
4.10552538812063e-05	1.17988553584914	0.136	0.066	1	MTUS1
4.11404436198138e-05	1.64688239794504	0.101	0.042	1	NEK7
4.1843939604158e-05	0.888240144011999	0.323	0.24	1	RPL8
4.30021082176918e-05	-0.821270330693398	0.114	0.219	1	SRSF7
4.52856451754906e-05	-1.17752040481545	0.046	0.124	1	SETD5
4.52974787740609e-05	-1.07924015261666	0.049	0.128	1	NISCH
4.71221904051427e-05	1.56727904646685	0.185	0.111	1	ATP5J2
4.72705568176129e-05	1.06711047071294	0.198	0.117	1	RPS5
4.88017568372297e-05	-0.753096844798123	0.09	0.189	1	RASSF4
4.94613239440643e-05	-1.71592418901594	0.033	0.101	1	PABPN1
5.03492654530267e-05	-0.77522862652078	0.062	0.151	1	RHEB
5.44089036307404e-05	0.99635259205136	0.255	0.173	1	RPS17
5.47358167867094e-05	1.44754827297972	0.144	0.076	1	RAMP1
5.63559249151026e-05	-1.21002145594884	0.035	0.106	1	YPEL3
5.7092744038177e-05	-1.05275430345099	0.054	0.135	1	SPSB3
6.16858444414044e-05	1.35387143155011	0.122	0.059	1	XAF1
6.18797355730607e-05	-0.717081195816297	0.065	0.15	1	GADD45B
6.56220595252216e-05	-1.32698224240559	0.033	0.101	1	RGL1
7.04372173086148e-05	-1.08371199446836	0.041	0.114	1	TNFRSF1A
7.17370165805665e-05	1.21149331134978	0.16	0.088	1	KIF5B
7.32015862262129e-05	-1.42411935669063	0.043	0.115	1	SEC61B
7.46160746261807e-05	1.21343947592845	0.144	0.075	1	NDUFC2
7.5270905685071e-05	1.37021042368995	0.155	0.085	1	ACAT1
8.30321215750724e-05	0.621987392963367	0.375	0.287	1	CD36
8.40790832258782e-05	-0.833346208154381	0.043	0.118	1	FCGR2A
8.4123721970636e-05	1.45191016610115	0.109	0.05	1	HSPA9
8.63036812815947e-05	1.54199170323376	0.122	0.061	1	FILIP1L
8.84277343249397e-05	1.31183483159083	0.109	0.049	1	RAB21
8.88642357405534e-05	1.260991375186	0.207	0.13	1	FTX
9.02960152195555e-05	1.40145854708485	0.125	0.062	1	NDUFB6
9.49161142402392e-05	1.19025380247322	0.185	0.111	1	NDUFA5
9.90681905400732e-05	1.27381505615018	0.196	0.122	1	TPM2
0.000101777202644654	-1.4165476632284	0.035	0.102	1	ATF6B
0.000102270477433521	-0.576521676774653	0.09	0.183	1	CCNL1
0.000105885113532073	-1.4080168812528	0.038	0.106	1	XBP1
0.000106577515638988	-1.07299160711886	0.043	0.115	1	RHOT2
0.000106646901915138	0.971282191955172	0.236	0.155	1	H3F3A
0.0001088881195553	-1.00199224773914	0.073	0.157	1	SRSF6
0.000109984721758613	-0.83298606398722	0.049	0.124	1	VIMP
0.000110145670667011	1.01866238064281	0.212	0.136	1	NACA
0.000112203324113861	-1.0658447363955	0.038	0.107	1	PCOLCE2
0.000118444060879343	0.942473429565549	0.312	0.237	1	RPL23A
0.000119535189216714	1.21119378863705	0.188	0.115	1	SLIRP
0.000123825213626039	-1.01041265400863	0.057	0.135	1	PRELP
0.000128788160304088	-0.948149832254082	0.079	0.163	1	NFE2L2
0.000128877764612943	-0.801057647307945	0.071	0.153	1	TMEM165
0.000129730974291374	-0.692896859261004	0.073	0.159	1	TGFBI
0.000134526233660966	0.742789263465222	0.375	0.294	1	RPS19
0.000135037707171943	-1.29999015724545	0.057	0.131	1	IGF1
0.000140341761328395	-0.799523241360299	0.084	0.17	1	BTG1
0.000142471429673458	-0.834237809170583	0.092	0.182	1	CELF1
0.000143429465254387	-0.806688244103043	0.052	0.126	1	FGD2
0.000143821691655857	-0.672844734534629	0.103	0.199	1	JMJD1C
0.000146488566172832	1.25542553593605	0.122	0.061	1	GADD45GIP1
0.000148028443802177	0.937683432262715	0.231	0.154	1	EEF2
0.00014898690975488	1.40263824470086	0.117	0.058	1	CCSER2
0.000149977026425438	1.2446784285287	0.141	0.076	1	ID1
0.000153208313575518	1.31318831211746	0.122	0.062	1	MRPL20
0.000159798329855541	0.651411945521191	0.432	0.36	1	RPL13A
0.000160959870954642	-0.790353596790122	0.073	0.156	1	MAFB
0.000164810831692262	0.791021724969903	0.283	0.2	1	MT-ND6
0.000170298747746885	1.78809088948944	0.264	0.21	1	ATP5L
0.000176721547194619	-0.966185468595244	0.046	0.117	1	PPP3CA
0.000181408305077724	1.04685316945269	0.188	0.116	1	RPSA
0.000181966221576596	-0.750057392830076	0.139	0.239	1	JUNB
0.000183074011888025	-0.751021473675014	0.038	0.104	1	SEPT2
0.000197927191294187	-1.10026220469534	0.041	0.107	1	TRPS1
0.000200228717845651	-0.69368345370556	0.087	0.174	1	S100A11
0.000201472795078632	-0.844540390357745	0.068	0.147	1	EPS15
0.000201769754924274	-0.337658919213436	0.424	0.573	1	DDX5
0.00021354201465092	-1.32427294319597	0.038	0.102	1	HLA-DQB1
0.000215189696038651	-0.500580716354053	0.09	0.179	1	USP15
0.000221495405624345	0.580652473155299	0.481	0.422	1	RPS27
0.000233088013605817	1.07601573910941	0.144	0.079	1	MYCBP2
0.000237323227128581	0.801262888792851	0.364	0.302	1	HNRNPA2B1
0.000241359382854996	1.20482749882262	0.128	0.067	1	DDX46
0.000243046272509378	-0.77086256000898	0.071	0.15	1	SRGN
0.000248736534764223	-0.997015682906581	0.052	0.123	1	PTPRE
0.000251246607589636	-1.07743495487274	0.046	0.113	1	NPC2
0.000255330344207086	-0.746399530971454	0.062	0.138	1	GNB2L1
0.000276212498987791	-0.910968378273419	0.046	0.114	1	TRIM38
0.000279260912655993	-0.900016102583676	0.057	0.129	1	FBN1
0.000285134853095606	0.825582007110268	0.302	0.23	1	RPL18A
0.000287360425860952	1.21488357962548	0.147	0.084	1	COX20
0.000289445988488973	-1.03627972920268	0.041	0.105	1	FNBP1
0.000298474881414505	-0.356104943066243	0.389	0.529	1	CST3
0.000307051186308426	0.726160149514667	0.361	0.295	1	RPL7
0.000313264636585575	-1.13172211805421	0.046	0.112	1	YPEL2
0.000326996094615801	-1.05409968995973	0.043	0.109	1	SPRED1
0.000337156716006768	1.45809711810948	0.106	0.052	1	BOD1L1
0.000339576697711617	-0.954949166542121	0.043	0.109	1	SELK
0.000349921537310249	-0.838025895188572	0.054	0.124	1	ATP6V0A1
0.000367816828252505	-0.718701040643064	0.084	0.163	1	PFN1
0.000376233673932593	1.49572748776227	0.103	0.051	1	PCMT1
0.000376535625190642	-1.05866979947719	0.049	0.115	1	DOCK5
0.000378398805733853	1.3025408089907	0.122	0.065	1	JAK1
0.00039018679270008	0.8000848223352	0.291	0.215	1	KTN1
0.000408270334380747	1.13788994729302	0.226	0.159	1	RPL10A
0.000425927154276051	0.901444701932414	0.231	0.159	1	RPL18
0.000427401069645446	0.889605874447076	0.201	0.129	1	GSTP1
0.000445688778407239	-0.845465834983774	0.101	0.182	1	ANXA1
0.00045331894429782	1.39840729881256	0.103	0.051	1	ST13
0.000454699560226228	1.50179741881553	0.207	0.148	1	ATP5B
0.000459512795476104	-0.84833802388306	0.079	0.154	1	ARPC5
0.000463944639076053	-0.688797118482482	0.125	0.213	1	FOS
0.000467326111004764	-1.17235418030211	0.043	0.105	1	C20orf194
0.000476362456515803	-0.720768379465213	0.087	0.166	1	PLAC9
0.000501640859827346	1.10854802801094	0.144	0.083	1	SAP18
0.000512074434847132	1.38390820084434	0.261	0.203	1	ATP5I
0.000578882019592624	0.926246458368694	0.177	0.11	1	RPL36AL
0.000596035164974668	1.38212964146256	0.117	0.063	1	UBE3A
0.000624057943455044	-0.741709353053058	0.114	0.198	1	ANXA2
0.000646362436955333	1.39911749425355	0.185	0.127	1	ATP5A1
0.000649781065909503	-0.584129234921335	0.147	0.238	1	HLA-A
0.000651544330528316	1.26666058394876	0.109	0.056	1	JPX
0.000679525651871044	1.11027850127675	0.141	0.083	1	LRPAP1
0.000708919274301921	-0.632904594857822	0.177	0.274	1	COL6A2
0.000721327196265662	-0.757696096281746	0.057	0.124	1	ITSN2
0.000734168274532113	1.07685519061646	0.111	0.059	1	TGM2
0.000741976339371079	-0.794075400202422	0.065	0.134	1	EMP3
0.0007466416560809	-1.05601218554329	0.046	0.106	1	NME3
0.000775495358732072	1.3298649279873	0.12	0.066	1	UACA
0.000783463518438792	1.14899185243513	0.117	0.063	1	PER1
0.000788220592701737	-0.856291735579825	0.041	0.1	1	ARID4B
0.000819388352129831	1.21876512022001	0.168	0.109	1	CYC1
0.000838772128045591	1.21256639637865	0.155	0.096	1	EIF5
0.000855489344762262	-0.933324248998561	0.049	0.11	1	IAH1
0.000873771571768985	-0.537809006637199	0.084	0.16	1	TRIM56
0.000879851983612767	-0.991896966689998	0.082	0.152	1	CDC42SE1
0.000904388239212416	1.00500523659615	0.149	0.089	1	DMD
0.000949973241741658	1.4294275301697	0.101	0.052	1	ARID5B
0.00097798990883251	-0.920202237223737	0.098	0.172	1	SPRY1
0.000992471450587865	-0.704846280796791	0.076	0.145	1	PRPF38B
0.00101593398457556	1.08427206078373	0.136	0.079	1	EIF3A
0.00103319927119223	1.10543867053894	0.139	0.081	1	TSC22D1
0.00106453644825145	0.708900915428244	0.359	0.301	1	RPL15
0.00107153279466058	-0.947632940656565	0.054	0.115	1	NID1
0.00109805603238513	1.30607192540527	0.101	0.052	1	CLU
0.00115989124325436	-0.833031723405312	0.062	0.127	1	CD99
0.00116543107654938	1.26066871065577	0.12	0.067	1	WNK1
0.00117121217583658	0.80103864374117	0.223	0.155	1	RPL12
0.00117608419513505	-0.709077248520865	0.057	0.121	1	ARL5A
0.00119700251588414	0.973928674570378	0.177	0.114	1	SQSTM1
0.00120462769586127	-0.751016532261493	0.068	0.135	1	ZMYM2
0.00122282901597224	1.19212365042061	0.111	0.061	1	NDUFB5
0.00122924036744524	-0.616621180559465	0.084	0.156	1	TTC19
0.00125283464996112	1.1498964590442	0.101	0.052	1	TRIM44
0.00127388761108798	-1.09980610622642	0.054	0.114	1	ITSN1
0.00132156082966078	-0.866422461628572	0.06	0.121	1	VAMP2
0.00137037012898181	-0.638422063107889	0.092	0.166	1	CCNL2
0.00138993811113797	-0.535964490703523	0.198	0.292	1	NKTR
0.0013967764515683	1.18579266895142	0.152	0.097	1	MYL12B
0.00140865108163338	-0.783697795037281	0.06	0.122	1	SERP1
0.00142109406716454	-0.295340026343762	0.283	0.402	1	PNISR
0.001442052323262	-0.894453720457641	0.046	0.103	1	HPS4
0.00144257364944128	-0.452647214344307	0.141	0.23	1	KLF6
0.00146006697496134	-0.829160231719258	0.076	0.142	1	GABPB1-AS1
0.00146248106779361	0.867037503591832	0.198	0.136	1	RPL27
0.00147578516809194	0.595271048099648	0.323	0.253	1	RPL36
0.00150415658045976	1.15146484837147	0.163	0.105	1	POMP
0.00152645135410509	-0.515092383173408	0.049	0.109	1	CD84
0.00155498351494198	-0.673590635212585	0.06	0.123	1	IFNGR1
0.00155994106569009	-0.729753995543043	0.068	0.134	1	ESF1
0.0015621943611772	-0.736785672964419	0.103	0.176	1	BAZ2B
0.00159181422398492	-0.528284721301469	0.054	0.116	1	GRN
0.00168233778626824	0.922915495601727	0.147	0.09	1	YWHAE
0.00169424556836144	0.873392319431952	0.168	0.109	1	SFPQ
0.00169523263805918	1.05290580772544	0.133	0.079	1	NDUFS8
0.00170049538044986	-0.599241670101438	0.082	0.15	1	ACTR2
0.00173145880599876	1.17051760478783	0.141	0.088	1	SUB1
0.00177910508178784	-0.822047264789088	0.073	0.137	1	SAT2
0.00179871972434441	-0.50866044204259	0.182	0.279	1	CSF1R
0.00180031406751511	-0.585796400751512	0.049	0.106	1	HEXA
0.00184172258525171	-0.867312867087	0.052	0.109	1	LENG8
0.00184183975159616	1.04636361965743	0.101	0.053	1	NCL
0.0018521173821356	-0.511543715441508	0.082	0.151	1	NSD1
0.00189973724025325	1.27152373263178	0.147	0.093	1	JUN
0.00192961372586916	1.12016948075469	0.144	0.09	1	VDAC2
0.00194777551640559	-0.531127720443911	0.111	0.188	1	PSMA3-AS1
0.00198692960711323	1.19532661016938	0.101	0.054	1	MRPL51
0.00201798008797199	-0.833168344898351	0.046	0.101	1	RBM26
0.00202947430801726	0.888177468210246	0.272	0.213	1	ARGLU1
0.00205496962133325	-0.784535247956905	0.049	0.104	1	RB1
0.00207936053830634	1.29489964962995	0.198	0.143	1	ATP5O
0.00207936064112667	0.95462962659113	0.193	0.135	1	PPP1CB
0.00212870775657986	0.893073561450758	0.163	0.105	1	CPEB4
0.00217092081242159	-0.507106917393406	0.076	0.143	1	IFITM2
0.00219662508403079	-0.457710548255626	0.082	0.151	1	SEPT7
0.00220319250116445	1.3179184543366	0.101	0.055	1	SERPINB6
0.00243512793164891	-0.57004736690806	0.098	0.167	1	CDH19
0.00246826412461241	-0.679210314634595	0.052	0.107	1	FKBP2
0.00250425281828771	0.991566762181799	0.103	0.056	1	NAA38
0.00251829407725001	0.903336895421171	0.155	0.099	1	EDF1
0.00252423912104434	-0.489841175676377	0.152	0.239	1	IFITM3
0.00255538143293682	-0.587886149084413	0.114	0.189	1	TMBIM6
0.00264188238436708	1.40668909669508	0.217	0.168	1	ATP5G3
0.00275672499314651	-0.360944588779829	0.217	0.312	1	AKAP9
0.00283036614777582	0.907728412435381	0.144	0.09	1	LAMTOR5
0.00285624213229435	1.21261426129074	0.114	0.066	1	KLC1
0.00296568622819525	-0.686263859520668	0.158	0.233	1	COL1A2
0.00300676147416267	0.902584102943024	0.149	0.096	1	RHOQ
0.00308216326224297	0.97087900378902	0.13	0.08	1	HSBP1
0.00318087843678316	0.591480098630815	0.277	0.212	1	RPS3
0.00319697179636581	-0.658966412541263	0.065	0.125	1	ATXN2
0.00321383841931018	1.23506210252595	0.103	0.059	1	EPB41L2
0.00335657139209929	0.817376162392421	0.122	0.072	1	LGALS3BP
0.0034017860618327	-0.395509854581073	0.318	0.428	1	CD63
0.00343220156998861	-0.695891182005229	0.079	0.141	1	TFPI
0.00351467362059117	1.02909326797714	0.185	0.13	1	PSMA7
0.0035395825893445	-0.612975978157347	0.054	0.109	1	FNIP1
0.00359029941304538	1.19441853229045	0.114	0.068	1	DHX36
0.00362254433557992	1.16714981905857	0.109	0.063	1	FNIP2
0.0036665342022806	-0.597954920760161	0.054	0.109	1	DPP7
0.00366903792909292	0.882622071157763	0.152	0.099	1	DDX3X
0.00367253525609771	-0.59560668255946	0.087	0.151	1	SLCO2B1
0.00384463192270818	-0.811982119773916	0.049	0.1	1	CHMP4A
0.0039235397891362	0.956119990708904	0.139	0.088	1	SOD2
0.00414851936274862	1.1883200161486	0.101	0.058	1	BNIP3
0.00417577086229213	1.22676968062228	0.103	0.06	1	TUBB4B
0.00424737402242282	0.795986169554137	0.147	0.094	1	GABARAPL2
0.00442545646631057	1.07775663749565	0.111	0.066	1	SSBP1
0.00443605035081027	0.993176993054252	0.136	0.087	1	SMCHD1
0.00445955364898014	1.01083107420025	0.144	0.094	1	MCL1
0.00450299617069566	0.75834143298772	0.231	0.174	1	RPS26
0.0045094456937847	0.972433028399141	0.117	0.071	1	SERBP1
0.00451463956167095	-0.641429946893943	0.073	0.131	1	PTP4A2
0.00462613024469176	0.762049259689112	0.253	0.199	1	RPS8
0.00464810248388134	-0.670614766911751	0.049	0.1	1	CLK4
0.00474667258429934	0.798729628217367	0.13	0.081	1	ACTA2
0.00498376687389573	-0.58956579385789	0.163	0.239	1	COL6A1
0.00519159185630644	1.29115634384577	0.101	0.059	1	LTBP1
0.00523070741309174	1.10630974820656	0.13	0.085	1	SYNE1
0.00526780198370244	-0.518068252420454	0.052	0.103	1	CARD8
0.00527360176336623	0.656226878592026	0.114	0.067	1	MYH7B
0.00535143722587405	0.944025318699095	0.101	0.058	1	ZFC3H1
0.00535406282297241	0.896060782391615	0.166	0.115	1	IGFBP5
0.00541990829356227	-0.430813855855354	0.068	0.125	1	ADAM17
0.00552772434451627	0.579112069877083	0.226	0.165	1	MACF1
0.00560890431843802	1.12414205782442	0.133	0.087	1	ATP5H
0.00585081084264087	-0.502189474796853	0.057	0.11	1	BNIP3L
0.00590613708264957	-0.611778108118359	0.092	0.152	1	BRI3
0.00608934376652919	-0.380946661652429	0.109	0.178	1	PMP22
0.00635608408948096	0.858451769150814	0.125	0.078	1	PSMD8
0.00637796071272071	-0.626875666861516	0.076	0.132	1	BCLAF1
0.00660685854571405	-0.627226474045663	0.095	0.155	1	NRP1
0.00673217894340197	0.823637890182299	0.272	0.223	1	ACADVL
0.00678139815989825	1.04559590689286	0.111	0.068	1	SNU13
0.00694089544412656	1.10592004422147	0.101	0.06	1	MAP1LC3B
0.00694824190926624	0.969374147137571	0.158	0.11	1	TRA2B
0.00698749612139965	1.10588055318185	0.101	0.06	1	CAMK2D
0.007176007112453	1.0539309267504	0.109	0.066	1	EIF4B
0.00726257644853145	-0.823946070625977	0.054	0.102	1	RABAC1
0.00726273871481916	1.06797415509153	0.133	0.087	1	ETFA
0.00740535536975035	0.877619372075598	0.28	0.238	1	MTRNR2L12
0.00755667840764266	0.607024865501201	0.163	0.111	1	PPM1K
0.00770471608087508	1.01932068501316	0.109	0.066	1	AFF1
0.00771471900901629	1.05512913580894	0.147	0.1	1	ATP5C1
0.00843125482644448	-0.508967345521048	0.057	0.106	1	CGGBP1
0.00852362094467463	-0.336065891981913	0.125	0.193	1	LTBP4
0.00867861276309721	-0.515754582611747	0.079	0.134	1	TMEM259
0.00877052593311996	-0.643954021948277	0.087	0.143	1	FSTL1
0.00881649328597966	0.804816338724046	0.103	0.062	1	COMMD6
0.00898576411713924	0.986969578795211	0.111	0.069	1	ANKRD11
0.00913854056092788	0.678440812232912	0.326	0.286	1	RPS9
0.00922435880477103	0.981674678028476	0.106	0.065	1	KMT2A
0.00925108982655629	-0.448959079780043	0.193	0.266	1	CD74
0.00961217952639268	-0.40464651646999	0.09	0.149	1	GSTK1
0.00970038237877053	0.809916969550049	0.261	0.218	1	UBC
0.00975171584882879	1.24662079999244	0.12	0.078	1	VCP
0.00990822073579273	-0.443833890582446	0.073	0.126	1	RCSD1
0.00992740245473197	0.788011069265332	0.109	0.066	1	KLF9
0.00998406881825957	-0.441380447436973	0.073	0.127	1	STAT3
0.0102113298934201	0.681026068585509	0.212	0.16	1	QKI
0.0102180489954052	0.952325143024515	0.101	0.061	1	ARHGEF12
0.0104441422583615	1.01996556206351	0.111	0.071	1	AURKAIP1
0.0111577245034634	-0.278078302353155	0.367	0.466	1	ACTB
0.0113803168898442	-0.709335869464961	0.068	0.116	1	DDX6
0.0116558894290231	-0.495386581516517	0.082	0.134	1	ABCA10
0.0116592130499671	-0.364570710646321	0.06	0.109	1	EPS8
0.0124581414732874	-0.312468005718911	0.079	0.131	1	CALR
0.0125169103574212	-0.458890487744762	0.092	0.149	1	GAS6
0.0132963210560512	0.470967009944731	0.361	0.322	1	DDX17
0.0133799941961978	0.921608340876313	0.133	0.09	1	TPR
0.0134203198622153	-0.466513803941087	0.09	0.143	1	TRA2A
0.0135129699088189	0.981418798496571	0.144	0.101	1	RBM25
0.0137819571166251	-0.605826201044594	0.092	0.147	1	MTRNR2L8
0.0139028592430554	0.928100373558193	0.111	0.072	1	CAV2
0.0139033097864049	-0.400747127607877	0.149	0.213	1	TNRC6B
0.0146584472972897	-0.569954367113395	0.062	0.109	1	NUMB
0.0146917175869318	-0.472965431437989	0.057	0.102	1	ANAPC5
0.0149449126048678	-0.528457980635843	0.06	0.105	1	EMP1
0.0157089245802432	-0.727010921102563	0.062	0.106	1	GPATCH8
0.0168099868660273	-0.305760577633209	0.144	0.211	1	ZFP36L2
0.0170615070727737	0.525259550556685	0.277	0.225	1	RPS15A
0.0181739726392024	-0.440367959543909	0.06	0.104	1	TMED9
0.0187533349763844	0.893144898152827	0.141	0.1	1	DYNLL1
0.0190908348430568	-0.503564001757843	0.06	0.103	1	AUP1
0.0191589759888512	0.831075593069185	0.179	0.139	1	VPS13C
0.0197800543954064	0.923825489841572	0.117	0.078	1	DYNC1LI2
0.0198995927174697	-0.439763738700801	0.087	0.137	1	EPC1
0.0202252147176864	-0.416509437609166	0.06	0.103	1	PDCD6IP
0.0204359118242993	0.967073121156894	0.122	0.084	1	ARHGAP5
0.020551533727918	0.95752233627191	0.111	0.074	1	COL4A2
0.0208165698108701	-0.500042037063542	0.106	0.159	1	SRRM1
0.0223989311581094	0.532548041111482	0.413	0.38	1	RPS18
0.0226582661532631	-0.303097625711953	0.117	0.175	1	CCDC80
0.0230717400057222	0.777695099525187	0.152	0.112	1	BTF3
0.0232280883675639	-0.431272230568011	0.068	0.112	1	PLAGL1
0.0237357456010732	-0.692713556993414	0.06	0.1	1	ARPC3
0.0238442799784072	-0.33666396094848	0.082	0.129	1	NUPR1
0.0238924267177937	-0.374518519170543	0.095	0.147	1	ARL6IP4
0.0250629719585623	0.789618752070241	0.28	0.248	1	CALM2
0.0251687343962992	-0.370853892017123	0.082	0.128	1	PDIA3
0.0258939298432885	-0.43866225652364	0.06	0.101	1	HOOK2
0.0260884923832134	-0.373148480423894	0.065	0.109	1	CDK5RAP3
0.0261306621825514	-0.579309071144141	0.071	0.114	1	REL
0.0266017443608856	0.863090956021348	0.149	0.111	1	BTG2
0.0268841348854417	1.08014784023556	0.136	0.1	1	GOLGB1
0.0270040795025247	-0.284146707328887	0.133	0.192	1	GPBP1
0.0272198192541479	-0.337591470380104	0.073	0.118	1	PHKB
0.0274384229694795	-0.301016088463272	0.13	0.189	1	MAF
0.0284482641831867	0.97027059557765	0.122	0.087	1	ENY2
0.0295557642882621	0.93364144601539	0.122	0.086	1	GUK1
0.0296044505203554	0.588508571158992	0.193	0.151	1	ARL6IP5
0.0301750220333941	-0.313764946757119	0.179	0.24	1	MEG3
0.0304835283499959	-0.397983833388898	0.101	0.148	1	INSR
0.0312915473885929	0.725270119544744	0.139	0.101	1	PRDX1
0.0314385483174803	0.923341476886083	0.117	0.083	1	UTRN
0.0315175390247959	0.652164542118555	0.166	0.125	1	FABP5
0.0317573298893423	0.819642120970419	0.13	0.093	1	NPM1
0.032067792385879	0.35998049510892	0.321	0.281	1	PTMA
0.0338123290554283	0.6468325259415	0.171	0.131	1	UGP2
0.0347876284779235	0.613724626206074	0.212	0.173	1	PFDN5
0.034884648976769	0.66978581053701	0.168	0.128	1	PKM
0.035228651255754	-0.288326038042551	0.062	0.102	1	ADAR
0.0365647171698676	0.563680407326679	0.149	0.11	1	IL6ST
0.0379357372668863	-0.363461043451441	0.087	0.131	1	CPM
0.0406058395298991	1.05770040967125	0.101	0.069	1	PSMA4
0.0416567562217703	0.949981404585761	0.125	0.091	1	COL4A1
0.0426624217686484	-0.581413636996553	0.095	0.138	1	CCDC141
0.0440830336943344	-0.290358304858523	0.084	0.128	1	NRDC
0.0446466434244563	-0.360870792751198	0.065	0.103	1	REV3L
0.0469761991759689	-0.264647923929446	0.16	0.216	1	TIMP3
0.0472713582397955	-0.384439997276339	0.065	0.102	1	RSRC2
0.0475255808466983	0.799724660585929	0.13	0.097	1	ADIRF
0.0489238667898946	0.613647944172983	0.114	0.08	1	HNRNPH3
0.0493217398666543	0.75120944234469	0.158	0.123	1	ROCK1
0.051865269879613	0.656563522670069	0.103	0.072	1	MT-ATP8
0.0523409947476335	0.683167678229636	0.122	0.089	1	MIF
0.052673769509726	-0.351487215747472	0.076	0.115	1	MLXIP
0.0541309662458933	0.916148423733192	0.103	0.073	1	SLC25A36
0.0543571352441542	0.709231482899367	0.109	0.077	1	HES4
0.0544057594441498	-0.332871314504683	0.071	0.109	1	RRBP1
0.054738225904808	0.706964905670023	0.106	0.075	1	HSF1
0.0547386688817544	0.595023296744692	0.209	0.175	1	GOLGA4
0.0552356215114923	0.62650761795333	0.182	0.145	1	UBE2B
0.0556469403313202	-0.29638470519614	0.122	0.168	1	RBMX
0.0590403128203092	0.767033935978256	0.103	0.073	1	MTDH
0.0591218070793296	-0.295148425947081	0.09	0.131	1	LDHA
0.0606943314820903	0.684620342940995	0.122	0.09	1	SNRNP70
0.0642227910609588	-0.293702055279951	0.087	0.126	1	DNAJC7
0.0647698758409415	-0.320457062443417	0.079	0.116	1	ZNF302
0.0659064835503184	0.706833952193481	0.152	0.121	1	HINT1
0.0660390096008162	0.420526571894929	0.179	0.14	1	CD59
0.0661369465019075	-0.293978160322038	0.12	0.164	1	RTN4
0.0662211979626897	0.75090671016178	0.136	0.104	1	PCDH9
0.0666905347256399	0.921551716583057	0.114	0.085	1	PTEN
0.0672541098110906	0.743362973810348	0.136	0.103	1	SMG1
0.0680383975608616	0.535314354950614	0.217	0.185	1	TMA7
0.0695953854109371	-0.458921641916597	0.098	0.136	1	LAMC1
0.069679824394643	-0.407262734733404	0.103	0.143	1	FNBP4
0.0696853465085689	0.559585071102972	0.171	0.137	1	TPI1
0.0701923050314557	0.837976681189116	0.152	0.121	1	OST4
0.0716570428833649	0.663708326863667	0.125	0.094	1	U2SURP
0.0716818993985591	0.636907083475126	0.133	0.102	1	LGALS3
0.0727063094768394	0.503175187598541	0.19	0.155	1	HSPA5
0.0731499319891405	0.562416775260212	0.204	0.168	1	YBX1
0.0773018170933435	-0.322446548839443	0.101	0.14	1	GPX4
0.0787870096116498	0.586633596142484	0.109	0.079	1	GNG5
0.081509471403787	0.614950957239596	0.109	0.08	1	PPFIBP1
0.0824341982878396	0.422382835783071	0.375	0.357	1	EEF1A1
0.085781447536389	-0.321856324303772	0.098	0.135	1	PCSK7
0.0866849131962418	0.764147765631495	0.109	0.081	1	BDP1
0.0886682376387818	-0.26588252472045	0.101	0.138	1	SRSF3
0.0889678845580395	0.704456023789821	0.101	0.074	1	TPM4
0.0908660476705768	0.583649754408977	0.128	0.1	1	CCNI
0.0958076973287112	0.668162919517308	0.111	0.085	1	LAMB1
0.10236696026761	1.06344663765816	0.109	0.085	1	ATP5D
0.106823732624715	0.448207737732202	0.204	0.172	1	SCN7A
0.10867624508232	0.614180444888466	0.147	0.119	1	HNRNPK
0.109742467678918	0.714852537078276	0.122	0.096	1	RERE
0.109959278901919	0.555347626990719	0.198	0.169	1	MEF2A
0.113453993551371	-0.251699885787071	0.087	0.119	1	PHIP
0.120075478143041	0.742773465414131	0.106	0.081	1	TUFM
0.122625594170689	0.713342578643486	0.193	0.168	1	TSC22D3
0.12550156029756	0.753300560754827	0.122	0.097	1	RRAD
0.128486928789592	0.601723659910383	0.128	0.102	1	ANAPC16
0.13621682649456	0.84588357689966	0.106	0.085	1	C4orf3
0.136796143923755	0.746334044759185	0.215	0.2	1	USMG5
0.140770639918343	0.559417776762434	0.155	0.129	1	VAPA
0.144721864008357	0.534282811317995	0.125	0.1	1	FLNA
0.148404665175645	0.770373487482301	0.103	0.081	1	CLIP1
0.149547788170478	-0.301170528390252	0.084	0.113	1	TMBIM4
0.15527081074753	0.48550749854403	0.136	0.111	1	TNS1
0.156408643046722	0.495109750335329	0.264	0.251	1	EIF4A2
0.169520969585606	0.491305404866352	0.242	0.22	1	HNRNPDL
0.170369032333623	0.559524621250802	0.106	0.084	1	KLHL24
0.171268760617529	0.65146679930442	0.114	0.092	1	ARF1
0.181505877518246	-0.259454769589623	0.101	0.13	1	CLTC
0.192530248880667	0.458241013700306	0.182	0.159	1	LUM
0.192786995879928	0.549467825494906	0.174	0.153	1	MORF4L1
0.194743094586635	0.622332001426418	0.122	0.102	1	SDCBP
0.196196756469361	0.290847939887476	0.375	0.369	1	RPS2
0.203950729572189	-0.29986569668733	0.117	0.148	1	ID3
0.210573315617583	0.754172256147903	0.106	0.087	1	UBXN4
0.218516265347122	-0.261083420218191	0.092	0.118	1	ATP1B1
0.225229207078547	0.490397329812238	0.171	0.151	1	RPL36A
0.228110562516386	0.578754325086923	0.114	0.094	1	BPTF
0.243759479908478	0.682630849706789	0.207	0.194	1	YBX3
0.24742324727802	0.495284477280808	0.111	0.092	1	YWHAB
0.249299723172459	0.530822345502305	0.152	0.136	1	HNRNPA1
0.261155490164859	0.577553260206988	0.114	0.097	1	CHPT1
0.264678234357885	0.775288053713774	0.13	0.115	1	RNMT
0.265074556447937	0.652781186016443	0.188	0.173	1	GLUL
0.265524910815933	0.604210244172026	0.136	0.118	1	ZRANB2
0.265690819276756	0.709388719283687	0.122	0.106	1	ATP5G2
0.268982414258777	0.710651273923183	0.141	0.128	1	SEPW1
0.273287041594923	0.588790412076355	0.133	0.116	1	GTF2I
0.274082531009901	0.398447540704723	0.261	0.252	1	RPL3
0.27605196407992	0.795056565121605	0.128	0.112	1	TCF25
0.290955984976219	0.614314857918755	0.103	0.088	1	STX16
0.317825984970263	0.511521434477	0.13	0.115	1	APP
0.335962075326164	0.421754096934079	0.122	0.106	1	CHURC1
0.33611472161009	0.587858899234982	0.122	0.106	1	RHOBTB3
0.355288421478279	0.506659723262753	0.114	0.1	1	PSMB1
0.365076322993932	0.570818587383788	0.111	0.099	1	CD46
0.38398856935256	0.372499580931235	0.193	0.183	1	HNRNPA3
0.384528141934195	0.288112685883346	0.179	0.165	1	NFIB
0.388399830658804	0.407138651973152	0.247	0.241	1	OAZ1
0.407667462750256	0.282723505570656	0.095	0.116	1	GCC2
0.437133892487	0.388273277848237	0.133	0.121	1	RBM5
0.446645953790619	0.390693629637499	0.12	0.107	1	HSPG2
0.45228264423448	0.37594173415741	0.236	0.235	1	FUS
0.457747772765429	0.644179260904062	0.106	0.097	1	KIDINS220
0.460276012667546	0.586661172169609	0.117	0.107	1	MARCH6
0.470361390463991	0.304844286526923	0.185	0.178	1	MBNL1
0.477401105989131	0.453461577126121	0.103	0.093	1	S100A13
0.479344548228643	0.304116133944214	0.285	0.286	1	PSAP
0.48324730212908	0.432104634809317	0.122	0.113	1	PNN
0.485360554475996	0.56007996415413	0.106	0.097	1	PRDX6
0.492403374932374	0.520150223962266	0.125	0.116	1	ASPH
0.498636456508579	0.55623479998896	0.106	0.097	1	ITPR2
0.500563134906135	0.503806154994616	0.106	0.097	1	DNAJB6
0.508350342199467	0.422762861553623	0.185	0.182	1	PRPF4B
0.509160915315179	0.293719956849276	0.114	0.104	1	TMEM258
0.51128148759358	0.430798167138092	0.136	0.128	1	CNBP
0.531255634131445	0.966530192250484	0.204	0.213	1	ATP5E
0.547978177203156	0.568027723583447	0.101	0.093	1	TPM3
0.555272769832855	0.35242062230427	0.111	0.103	1	CD151
0.557533707886209	0.283518824267197	0.147	0.139	1	SF1
0.577532662175229	0.267119840074763	0.258	0.261	1	HMGB1
0.610024279752844	0.519993459288053	0.136	0.134	1	C11orf58
0.615231772777751	0.327592919958389	0.198	0.197	1	MFGE8
0.621808382611614	0.270122130998636	0.125	0.118	1	PCM1
0.638449550382469	0.438457983856419	0.111	0.106	1	USP34
0.662048455057972	0.435256532566768	0.111	0.109	1	LMNA
0.670048848784055	0.333757401466168	0.125	0.121	1	PET100
0.673495124329278	0.250327711262356	0.212	0.214	1	ATRX
0.684237791265841	0.338781720359916	0.125	0.121	1	TTC3
0.741233649223807	0.50168029749846	0.128	0.127	1	TCEB2
0.754589204563001	0.308915235953506	0.095	0.103	1	AHI1
0.770111390798113	0.29697750891968	0.168	0.17	1	HMGN3
0.770413111297459	0.276299420005187	0.109	0.118	1	GPATCH2L
0.810712149616927	0.845487892074627	0.201	0.221	1	ALDOA
0.835219634351342	0.297549120036933	0.12	0.129	1	CTSD
0.835808432780137	0.265026389032211	0.122	0.132	1	UBE2D3
0.838902160969218	0.460970693646301	0.098	0.106	1	DPYSL2
0.842345531034834	0.467202323283855	0.168	0.186	1	KCNQ1OT1
0.863701925801282	0.478313337683815	0.122	0.125	1	MINOS1
0.883640967576897	0.342023575290248	0.122	0.125	1	APLP2
0.885895318734369	0.501441563099973	0.098	0.1	1	SREK1
0.917835477105789	0.269543695085073	0.106	0.113	1	S100A10
0.922527339834253	0.258084626985448	0.109	0.115	1	NFKBIA
0.929587145538012	0.275900110272854	0.114	0.117	1	SNX3
0.933641985838097	0.276898163506116	0.188	0.2	1	SCAF11
0.935976275929875	0.436156543129593	0.098	0.101	1	WASF2
0.945975976837654	0.419590717278507	0.106	0.113	1	NCOR1
0.955263537556328	0.307899891999968	0.136	0.144	1	CSNK1A1
0.981848498504613	0.396726622899861	0.101	0.104	1	SEC31A
0.992863100803226	0.320832706506032	0.117	0.122	1	SLC1A3
