# Supplementary material for: Integrative Transcriptomics and Machine Learning Identify Macrophage-Associated Biomarkers in Hypertrophic Cardiomyopathy
Source: Int J Mol Sci. 2026 Jun 4;27(11):5102. doi: 10.3390/ijms27115102 (PMC13256712; doi:10.3390/ijms27115102)
Supplement: Supplementary file 1 [file ijms-27-05102-s001.zip › Supplement table S7 DEG_Neutrophil_HCM_vs_Normal.csv]

p_val	avg_log2FC	pct.1	pct.2	p_val_adj	gene
2.00222579458246e-113	4.88740029029699	0.975	0.148	5.8733291458282e-109	ACTA1
5.07447594941536e-98	4.08953131942964	0.954	0.256	1.4885467750015e-93	MYL12A
6.72723296586806e-97	3.67181217675556	0.992	0.503	1.97336651820774e-92	TNNI3
7.73818513597136e-97	4.25633279716988	1	0.776	2.26991922778584e-92	MYL2
3.06454698623346e-95	3.40634514546627	0.975	0.291	8.98954212941723e-91	ACTC1
1.52508706762512e-83	2.51950768085949	0.988	0.591	4.47369040417152e-79	TPM1
5.84448227168694e-79	2.9804135937312	0.938	0.379	1.71442042957665e-74	TNNC1
4.26016144867316e-77	2.90982023736448	0.942	0.416	1.24967575935379e-72	CRYAB
2.84293460157505e-76	2.40697436847846	0.967	0.564	8.33946436026027e-72	TNNT2
9.11859297964147e-76	3.49991199641195	0.851	0.231	2.67484806464803e-71	CSRP3
3.45288496887039e-75	2.34889498885554	0.983	0.499	1.01286927676844e-70	MYH7
3.54725241520192e-73	2.57986829285837	0.929	0.404	1.04055102347533e-68	TCAP
4.36283383263e-73	3.01144312182762	0.842	0.164	1.27979367646368e-68	ANKRD1
6.22242725174162e-67	-1.20057444427587	1	1	1.82528681002589e-62	MALAT1
8.50031151285248e-64	2.85838160415353	0.855	0.342	2.49348137918015e-59	COX6A2
1.6456135584232e-63	2.80166824276778	0.876	0.404	4.82724281227863e-59	NDUFA4
7.17152612258626e-63	2.41923952178421	0.896	0.413	2.10369547279945e-58	MB
2.33787487157397e-60	-1.91837338434007	0.71	0.986	6.85792214827508e-56	MT-ND2
3.19151628009671e-58	2.85417912242596	0.805	0.284	9.3619938560357e-54	COX6C
5.38291237024184e-57	-1.70143531135406	0.805	0.984	1.57902351468674e-52	MT-ND3
7.00775674444068e-57	-3.23951584217233	0.245	0.848	2.05565536341423e-52	APOD
7.6463905151999e-57	2.66684323672536	0.846	0.4	2.24299219372874e-52	COX7A1
4.95237770138369e-55	-6.70815528260301	0.012	0.665	1.45273047492389e-50	PLA2G2A
4.52004949177816e-54	2.94042304989464	0.743	0.208	1.32591131791821e-49	NDUFA1
3.82891448868832e-53	2.69023075934004	0.784	0.279	1.12317377611183e-48	PTGDS
7.3825520801233e-53	3.09606618851485	0.714	0.187	2.16559782718337e-48	FABP3
4.43544807120463e-49	2.59375446654129	0.797	0.342	1.30109433720717e-44	COX7C
6.40242332195227e-48	2.26165364036154	0.805	0.321	1.87808685726148e-43	MYL3
8.3089060718451e-48	-2.90511366286942	0.274	0.811	2.43733450711504e-43	CFD
1.69289960298976e-45	2.63034785171799	0.73	0.273	4.96595169541017e-41	COX5B
8.8806213816986e-45	2.68085109372884	0.718	0.259	2.60504147610747e-40	UQCRQ
1.27989306480667e-44	2.41090803542625	0.747	0.291	3.75443831630388e-40	SLC25A4
1.42623126606285e-44	3.06707903987237	0.668	0.201	4.18370679586876e-40	C14orf2
1.48274772329846e-43	2.72130294657742	0.676	0.196	4.3494921715237e-39	CKM
2.18801331242781e-43	2.81722544424828	0.693	0.249	6.41831825067573e-39	ATP5L
7.71238451889968e-43	-1.32326777342834	0.929	0.995	2.26235087477403e-38	MT-ND4
1.47161102614997e-41	-1.21509679677343	0.913	0.991	4.31682378410833e-37	MT-CYB
1.83021641037126e-41	2.89566932196939	0.635	0.173	5.36875681818306e-37	COX7A2
2.55006114150094e-41	2.76502264797217	0.676	0.233	7.48034935247884e-37	COX7B
2.7923439548528e-41	-1.53099021869638	0.577	0.961	8.19106175716521e-37	MT-ND1
5.76401227181763e-41	4.33105805607262	0.415	0.018	1.69081535981498e-36	MYL7
6.55084049423851e-41	1.9648493446277	0.801	0.386	1.92162355057993e-36	DES
1.22583890390798e-40	2.87094652179015	0.639	0.192	3.59587584072366e-36	MGST3
1.74515625888047e-40	1.95937586911945	0.73	0.242	5.11924136979997e-36	PLN
1.94603885464367e-40	3.19913988338459	0.606	0.159	5.70851037621175e-36	UQCR10
1.50523133755283e-39	-0.939367653710617	1	1	4.41544560557746e-35	MT-CO1
1.96607494758922e-39	-2.33574242303189	0.49	0.845	5.76728425125821e-35	DCN
3.42436754469518e-39	-4.94124602939646	0.062	0.575	1.00450397556088e-34	ADH1B
4.13409130596797e-39	-1.09900294688733	0.992	0.991	1.21269434369265e-34	MT-CO3
7.35610401847149e-38	2.67201907301559	0.639	0.203	2.15783955277843e-33	NDUFA13
1.21965515256227e-37	1.46866141330445	0.896	0.575	3.57773642452617e-33	RPLP1
5.59948820861735e-37	3.09287142469689	0.556	0.141	1.64255387111581e-32	ATP5O
5.60201472240448e-37	-1.08857401575636	0.975	0.998	1.64329499867013e-32	MT-CO2
8.46060420522963e-37	2.24266077669771	0.718	0.305	2.48183363756206e-32	UQCRB
1.60253458798626e-36	2.78758889719797	0.602	0.18	4.70087496039891e-32	MDH1
3.41585916332879e-36	2.40046340196035	0.689	0.286	1.00200812697087e-31	HSPB1
3.33982663424157e-35	1.263653288541	0.909	0.538	9.79704744888421e-31	TTN
7.04202459399277e-35	2.96301214811275	0.568	0.159	2.06570749440184e-30	NDUFB4
8.13929060615345e-35	2.54613775432144	0.647	0.261	2.38757950640905e-30	ATP5J
1.93299736132862e-34	2.50265498194408	0.618	0.215	5.67025445972138e-30	COX6B1
4.70399279467449e-34	2.07566096246378	0.722	0.323	1.37986924638982e-29	COX4I1
9.92669924750503e-34	4.06005659388246	0.432	0.062	2.91189795726313e-29	PGAM2
2.85279260333848e-32	-10.9747361743733	0	0.434	8.3683818226331e-28	RARRES1
1.66172869549948e-31	2.69382145802711	0.531	0.134	4.87451495537818e-27	CKMT2
2.48094328076742e-31	3.28481868739859	0.456	0.088	7.27759901980315e-27	SMPX
3.92029588057233e-30	2.27016618579856	0.581	0.182	1.14997959360709e-25	NDUFB2
7.40895200014346e-30	2.8577630911284	0.506	0.136	2.17334197972208e-25	ATPIF1
1.4223632774732e-29	3.12060667342504	0.481	0.125	4.17236043813988e-25	NDUFAB1
2.94121452204781e-29	3.44976739237419	0.423	0.079	8.62775867897505e-25	S100A1
5.7304366477315e-29	2.69804474062661	0.523	0.155	1.68096628624556e-24	COX5A
7.26679872132167e-29	2.56903347663497	0.531	0.169	2.1316427369125e-24	UQCRH
2.97450261510306e-28	-1.28603722371049	0.739	0.945	8.72540597114333e-24	NEAT1
6.27073998518585e-28	-0.945902558515997	0.942	1	1.83945886725442e-23	MT-ATP6
8.12813342650948e-28	2.48206682953606	0.531	0.176	2.38430665933229e-23	ATP5G3
1.11918130574794e-27	2.75931445929324	0.506	0.162	3.283006442281e-23	ATP5B
1.16228479068491e-27	2.06339685355132	0.593	0.215	3.40944620499512e-23	LDHB
1.35766740754332e-26	2.28697978585462	0.593	0.266	3.98258157328757e-22	ATP5I
3.279747235186e-26	2.95127804613627	0.448	0.115	9.62081053969461e-22	COX8A
8.68039557717179e-26	2.26723855102739	0.427	0.081	2.54630723860757e-21	XIST
9.69266088031054e-26	1.9271714065838	0.622	0.273	2.84324514263029e-21	LGALS1
4.96200004135296e-25	1.84707354071588	0.631	0.289	1.45555309213048e-20	UQCR11
2.43984457735419e-24	2.62047760943894	0.444	0.12	7.15704008321077e-20	ACTN2
1.42606193771372e-23	2.1284919822944	0.539	0.203	4.18321008808943e-19	UBB
4.36226486804371e-23	2.70765740371945	0.415	0.106	1.27962677639194e-18	NDUFB3
1.22280598181121e-22	2.47702706886166	0.448	0.132	3.586979067045e-18	ATP5J2
1.75061622470622e-22	1.8523584418718	0.627	0.342	5.13525763355324e-18	GAPDH
1.97091386170653e-22	2.37880999635983	0.436	0.122	5.78147872192994e-18	CYCS
8.15940261203867e-22	2.74024149111872	0.382	0.088	2.39347916221542e-17	IFI27
1.27064081319506e-21	2.84309339093375	0.394	0.104	3.7272977614264e-17	PRDX2
1.38291282080536e-21	5.64023875784422	0.228	0.012	4.05663646855043e-17	APOA1
2.4952614999242e-21	-2.52503000484308	0.124	0.492	7.31960008387764e-17	ABCA6
3.14369497004237e-21	3.05955920845311	0.328	0.06	9.22171482512229e-17	NDUFB7
4.78164689405513e-21	-2.38335972631426	0.141	0.508	1.40264829990213e-16	ABCA8
1.04531378755697e-20	1.89871890659426	0.56	0.254	3.06632346441962e-16	RPL35A
1.14057181596773e-20	2.58247918435458	0.415	0.129	3.34575336495974e-16	ATP5G1
3.48320430595832e-20	1.2965517798921	0.726	0.506	1.02176315110981e-15	RPL41
1.87740070856608e-19	1.80519116281248	0.498	0.201	5.50716723850774e-15	MYBPC3
3.57992221428976e-19	2.08277908785643	0.465	0.173	1.05013438233976e-14	NDUFB1
7.40668531006828e-19	2.76490475750402	0.344	0.083	2.17267706885543e-14	GHITM
8.52992986105481e-19	2.11282540908508	0.332	0.069	2.50216962544182e-14	LUM
1.15930215201319e-18	2.23803413190285	0.423	0.148	3.4006969327155e-14	POLR2L
1.4258495201056e-18	1.57548276330443	0.61	0.351	4.18258698227775e-14	SERF2
1.99326162337729e-18	-5.12569275334164	0.008	0.284	5.84703364601494e-14	MGST1
2.24713204589841e-18	1.7832609062792	0.506	0.217	6.5917371434384e-14	SRP14
2.25481642333066e-18	2.69717814044275	0.365	0.106	6.61427849619815e-14	EIF3K
2.49247524362046e-18	1.70253298595519	0.515	0.212	7.31142687963626e-14	FAU
4.38775122611892e-18	1.66928432620485	0.539	0.259	1.28710294466972e-13	RPL37A
4.97366261896299e-18	2.20799389743846	0.456	0.178	1.4589741926466e-13	CHCHD10
6.88621777581339e-18	1.56429770694362	0.602	0.321	2.0200031223571e-13	RPS14
6.8864789266e-18	-1.51219004106995	0.295	0.649	2.02007972832885e-13	SPARCL1
7.47048740359553e-18	1.75432580175063	0.535	0.273	2.19139277497071e-13	ATP5E
1.66771016456873e-17	2.58195371945817	0.349	0.097	4.89206099674592e-13	COX17
1.69176373966482e-17	1.70872356468406	0.49	0.203	4.96261975393279e-13	PDLIM5
1.95947590208204e-17	2.39137825623799	0.349	0.095	5.74792661116745e-13	PHPT1
4.16827159770493e-17	1.8187931658302	0.402	0.122	1.22272079047076e-12	NEXN
6.1390761965558e-17	2.24994018187861	0.436	0.18	1.80083661149768e-12	ATP5A1
7.34751354901742e-17	1.86638621251975	0.506	0.252	2.15531962446877e-12	ALDOA
1.14107430452116e-16	2.90130267643001	0.282	0.058	3.34722736488237e-12	CISD1
2.40285079669004e-16	2.45846032913181	0.332	0.092	7.04852252701055e-12	NDUFC1
8.38042295989357e-16	2.8798453260267	0.299	0.076	2.45831327105518e-11	MPC1
8.54795160004188e-16	2.49865757147561	0.373	0.134	2.50745612235629e-11	ATP5C1
1.52944857532323e-15	2.37389816292684	0.357	0.12	4.48648445085318e-11	ECH1
2.4447177425367e-15	2.06785325941872	0.419	0.169	7.17133502595715e-11	MYL9
3.09092407731305e-15	2.40578794143342	0.332	0.102	9.06691668839011e-11	NDUFA12
4.13960476081949e-15	-1.73629210057675	0.178	0.487	1.21431166053879e-10	SERPINF1
6.04555098878e-15	2.27894099844299	0.349	0.115	1.77340192704873e-10	ENO3
1.07329999634693e-14	1.28654231444871	0.68	0.464	3.14841820928409e-10	RPL34
1.0882176490739e-14	2.15965443542299	0.357	0.125	3.19217765179338e-10	NDUFB9
1.26681139585291e-14	2.36780953933273	0.328	0.104	3.71606454859492e-10	ATP5D
1.38030382686425e-14	1.79687544296177	0.436	0.187	4.04898324572358e-10	NDUFS5
1.55405162452313e-14	-2.57001685400571	0.062	0.328	4.55865503537614e-10	C1S
1.57244846226471e-14	-5.94601959280006	0.004	0.222	4.61262031920731e-10	PTGIR
1.82923571343588e-14	3.0870954705852	0.241	0.048	5.36588004179282e-10	UQCC2
1.84923887994147e-14	1.54641233718784	0.473	0.219	5.4245573304203e-10	RPL39
2.55220149562902e-14	-2.76112622743666	0.058	0.314	7.48662786727816e-10	C1R
2.55399846936898e-14	2.4618016094309	0.328	0.106	7.49189911004697e-10	ATP5G2
3.15063146117701e-14	1.19656776337958	0.676	0.471	9.24206232821663e-10	RPL10
3.20947716853887e-14	1.54106759887671	0.515	0.268	9.41468032619193e-10	RPL32
3.28512172494198e-14	1.95277113713795	0.39	0.152	9.63657606794482e-10	TOMM7
3.64802162712337e-14	2.47193028833746	0.278	0.069	1.07011066410037e-09	FXYD1
4.4291097325671e-14	-1.50772067774407	0.187	0.494	1.29923504895123e-09	TIMP1
5.13621457479467e-14	2.53308772848775	0.32	0.106	1.50665718337027e-09	IDH2
5.19078341608537e-14	1.25884252983381	0.593	0.342	1.52266440727448e-09	RPL13A
5.58304240893949e-14	1.76540473796015	0.498	0.277	1.63772966023831e-09	USMG5
6.28486246908355e-14	1.36963710785148	0.56	0.328	1.84360155668097e-09	RPL7
6.45485034190636e-14	-1.17531125305923	0.324	0.654	1.89346579929481e-09	MT-ND4L
6.79601961747162e-14	-1.80763022656599	0.116	0.406	1.99354439458913e-09	C7
9.05675465908676e-14	3.04065500737073	0.241	0.053	2.65670841169651e-09	PDHA1
9.48079869417581e-14	-4.48638249185853	0.012	0.226	2.78109748894953e-09	PLTP
1.08692301174101e-13	2.21508291471387	0.34	0.12	3.18837996264108e-09	SLIRP
1.20883312580087e-13	1.78451719757357	0.44	0.208	3.54599109122427e-09	SLC25A3
1.30416663566701e-13	1.42317026343986	0.535	0.312	3.82564240906561e-09	RPS15
1.31524482775554e-13	2.24932030378814	0.32	0.106	3.85813917773812e-09	MRPL33
1.97907348230667e-13	1.96323933526107	0.32	0.102	5.80541415299838e-09	TRDN
2.51202075257889e-13	-1.94460013804519	0.1	0.367	7.36876167561493e-09	CEBPD
3.69070373223267e-13	2.18483773022488	0.295	0.088	1.08263103281313e-08	VDAC1
3.94178060587431e-13	2.01880475341114	0.34	0.12	1.15628192292717e-08	NDUFB10
4.35922670179213e-13	1.28866716435766	0.544	0.312	1.2787355607037e-08	RPS28
4.48175761765432e-13	2.77562275022833	0.27	0.076	1.31467877956272e-08	UQCRC1
5.20775673950686e-13	-2.1331333849358	0.075	0.323	1.52764336196694e-08	GPX3
5.93573551496312e-13	2.48096057006727	0.282	0.083	1.74118865595928e-08	NDUFS7
6.82108447790659e-13	2.59231827367952	0.282	0.085	2.00089692074912e-08	AK1
9.39244790489957e-13	1.96395616838473	0.365	0.145	2.75518066842324e-08	TECRL
9.58271810330146e-13	2.24772450645934	0.307	0.102	2.81099452842245e-08	DBI
9.78402111531421e-13	1.68441774658569	0.473	0.252	2.87004475396627e-08	RPS25
1.1045789405908e-12	2.49256222081279	0.278	0.083	3.24017186432906e-08	NDUFS6
1.26129857110023e-12	2.0517453186841	0.303	0.099	3.69989322846543e-08	MRPL41
1.35311226763491e-12	2.61417563452844	0.27	0.079	3.96921952588025e-08	ETFB
1.95691289082147e-12	1.12510829130327	0.568	0.344	5.74040827393571e-08	RPS27A
2.839206729774e-12	2.22616353348201	0.257	0.069	8.32852902111906e-08	NDUFA8
2.84808949050488e-12	1.90995045586816	0.328	0.122	8.35458571144702e-08	HSPB3
3.73360116918184e-12	-2.83110721663378	0.037	0.252	1.0952145669678e-07	C3
3.83154392797463e-12	2.38896119555206	0.295	0.102	1.12394509583208e-07	NRAP
4.12251847496629e-12	1.20749842708021	0.606	0.402	1.20929956944661e-07	RPL21
5.42465789144144e-12	0.937108693682127	0.494	0.247	1.59126914587543e-07	FHL2
5.62417330907683e-12	2.21834765918014	0.274	0.083	1.6497949984846e-07	HRC
6.90460807518544e-12	4.65761567273554	0.12	0.005	2.0253977327749e-07	ISG15
7.27287099568125e-12	2.40760942164856	0.237	0.06	2.13342397787314e-07	CYR61
8.34796047603302e-12	-1.99389423200863	0.095	0.342	2.44879072603953e-07	ZFP36L1
8.82910837778056e-12	2.44734833506207	0.274	0.088	2.58993065153815e-07	DECR1
1.37522033542878e-11	-2.30692971508011	0.071	0.296	4.03407133194679e-07	SERPING1
1.54050471112908e-11	1.58925187638661	0.456	0.24	4.51891651962605e-07	CMYA5
1.54190973202385e-11	1.62180914432311	0.382	0.171	4.52303800791876e-07	RPL24
1.86635638476288e-11	1.45783459792069	0.411	0.18	5.47476981906343e-07	SORBS2
2.73311331007252e-11	-2.01809577824838	0.071	0.296	8.01731458376673e-07	ABCA9
3.09692659497218e-11	1.2805879904407	0.494	0.282	9.08452447369138e-07	CALM2
4.13229534425404e-11	2.30602130981096	0.257	0.081	1.21216751628348e-06	SDHB
4.19451413609894e-11	1.79448471502904	0.398	0.203	1.23041877668326e-06	SKP1
4.49602843497676e-11	2.37030078500969	0.286	0.104	1.31886498111608e-06	UQCRC2
4.5426358372798e-11	1.5980240938799	0.407	0.199	1.33253679650766e-06	RPL36
4.64665747893429e-11	2.05273339848437	0.328	0.132	1.36305050487058e-06	CYC1
5.18246075882883e-11	2.23627401177104	0.286	0.102	1.52022303899485e-06	NDUFS2
5.28440171261462e-11	1.13327963129114	0.598	0.393	1.55012639837837e-06	EIF1
5.6462876522214e-11	1.88168940600161	0.34	0.143	1.65628201990263e-06	MINOS1
5.79160660266857e-11	2.00700583145101	0.253	0.076	1.6989098808268e-06	XIRP2
6.16514595608905e-11	1.47785815320333	0.386	0.173	1.80848391475916e-06	NEBL
9.24911512506716e-11	1.3948470321386	0.427	0.21	2.7131354307872e-06	RPL19
9.75997670756802e-11	-8.94886270391628	0	0.157	2.862991567398e-06	CCL21
1.50839449293151e-10	1.01496934144917	0.622	0.439	4.4247244055653e-06	RPS27
1.80043512967418e-10	-3.550521054568	0.029	0.208	5.28139640938624e-06	F13A1
1.81482413690209e-10	1.77753200597755	0.34	0.15	5.32360512318859e-06	UBL5
1.89734342916577e-10	2.99735798063859	0.183	0.039	5.56566721511488e-06	FAM162A
1.94300784016693e-10	2.10224832766001	0.307	0.127	5.69961919834567e-06	ATP5H
2.08816791217671e-10	3.3147366007029	0.141	0.018	6.12543175357917e-06	NDUFA7
2.137102951806e-10	1.94275541724454	0.261	0.085	6.26897779882772e-06	EDF1
3.89450316652022e-10	-8.8710680082432	0	0.148	1.14241355886704e-05	FIGF
4.37334375193459e-10	2.07243107895546	0.299	0.122	1.28287665619249e-05	NDUFB8
4.44725096656089e-10	1.73442827505374	0.311	0.127	1.30455659853097e-05	RPL27
5.06315338739175e-10	1.9056682796363	0.303	0.122	1.4852254146575e-05	ACAT1
5.72003325354624e-10	2.77193755013936	0.183	0.042	1.67791455459525e-05	PET100
6.77012569444996e-10	1.54063445264409	0.39	0.199	1.98594867120995e-05	PDE4DIP
7.35942190660222e-10	1.83054501304022	0.311	0.129	2.1588128220827e-05	SOD1
7.413356373518e-10	3.15960664369989	0.187	0.046	2.17463395860777e-05	PDLIM1
7.90700615199397e-10	-2.6634350305751	0.037	0.215	2.31944118462591e-05	NOVA1
8.67947143459205e-10	1.95856641704792	0.241	0.076	2.54603615062323e-05	NEDD8
1.02310563428585e-09	2.0308567251006	0.274	0.104	3.00117806761411e-05	NDUFA6
1.04805608276037e-09	2.15028807047328	0.166	0.032	3.07436771316928e-05	ANKRD2
1.08210360653528e-09	2.32654457921416	0.257	0.092	3.17424271941059e-05	CFL2
1.17804812928669e-09	1.82812143415935	0.307	0.127	3.45568638244959e-05	NDUFA3
1.36629075423625e-09	2.62457025693556	0.191	0.048	4.00787729847661e-05	MYEOV2
1.67092400629374e-09	3.6048167082829	0.149	0.028	4.90148848006205e-05	CRYM
1.68589510579418e-09	3.91222859528174	0.104	0.007	4.94540470333664e-05	NPPA
1.78367023987565e-09	1.73813851754021	0.261	0.09	5.23221828165124e-05	PRDX5
1.8477442238074e-09	-1.79484842553269	0.083	0.286	5.42017290611664e-05	POLR2J3
1.88819215140954e-09	2.10897397876452	0.253	0.092	5.53882285694475e-05	HSPE1
2.41154750444071e-09	1.92439014880439	0.311	0.139	7.07403344952638e-05	NDUFV2
2.52286594138861e-09	1.91546886932714	0.162	0.032	7.40057495246935e-05	NPPB
2.60642853854725e-09	1.37254192553884	0.402	0.208	7.64569747497452e-05	RPS4X
2.8391445390279e-09	1.10697246777554	0.494	0.316	8.32834659078443e-05	RPL13
3.0251172998847e-09	2.66060023405147	0.174	0.042	8.87387908748178e-05	LINC00116
3.35355755030244e-09	1.55353246540843	0.29	0.115	9.83732571805717e-05	RPL23
3.3627739846349e-09	1.38506726964944	0.456	0.275	9.864361206528e-05	RPL23A
3.52830380907344e-09	1.91880120365528	0.295	0.125	0.00010349926393536	UQCRFS1
3.93299211962941e-09	2.13838781825757	0.228	0.076	0.000115370390837209	PSMB3
3.99307020392895e-09	2.05984328815291	0.286	0.12	0.000117132721362052	POMP
4.65679418897361e-09	-0.958940626132109	0.32	0.577	0.000136602400739352	MGP
4.86662747343599e-09	1.51307551065187	0.365	0.189	0.000142757650305771	RPS13
5.36768760032043e-09	-1.97997904732145	0.083	0.273	0.000157455748067799	VMP1
6.03328972183371e-09	1.95889218264413	0.257	0.099	0.00017698052070027	CASQ2
6.73119183344990e-09	2.80488067889364	0.212	0.069	0.000197452781242419	NDUFS4
7.28256574140217e-09	2.77655078800606	0.154	0.032	0.000213626783458291	KIF22
7.54175442826598e-09	-2.83600019471062	0.046	0.21	0.000221229824398754	DAB2
7.78114817229568e-09	1.87592128427524	0.286	0.12	0.000228252200486122	NDUFA11
8.77112790152825e-09	1.56386165636726	0.349	0.176	0.00025729226586343	ASAH1
8.99813688144295e-09	1.44787726518213	0.39	0.208	0.000263951347280247	RPL27A
9.84438001659174e-09	-2.08757913812431	0.05	0.222	0.000288775043406702	RBPJ
1.11498553753596e-08	1.72575003732239	0.307	0.141	0.000327069857580797	RYR2
1.27548450521997e-08	2.45036556513518	0.232	0.088	0.000374150624761225	VDAC3
1.2872143033613e-08	2.10967448557139	0.241	0.09	0.000377591443748003	SDHA
1.37083587855521e-08	1.50159054526844	0.315	0.143	0.000402120996615386	RPL29
1.38931786582543e-08	2.45729675354705	0.178	0.048	0.000407542502761231	NDUFA2
1.42244304317401e-08	1.12124113196032	0.39	0.194	0.000417259442284663	HSPB7
1.56121093321944e-08	1.57533048351386	0.328	0.157	0.000457965615150592	FHL1
2.20913917491766e-08	1.94922188491735	0.224	0.079	0.000648028885570347	GSTO1
2.32416158335753e-08	1.93631867215827	0.224	0.079	0.000681769558862099	SHFM1
2.38660013811683e-08	1.33524711737205	0.373	0.192	0.00070008528451519	RPS16
2.47651289493215e-08	-3.15659312686434	0.021	0.162	0.000726460292599397	PTPRC
2.48463569402781e-08	3.57306724767744	0.133	0.025	0.000728843034486117	ACOT2
2.67066914596343e-08	1.40778632718857	0.324	0.15	0.000783414087276914	RPL18
2.76291346733599e-08	-4.35042710593761	0.008	0.136	0.000810473036508339	SLC9A9
2.92546581010381e-08	1.87816317005374	0.266	0.111	0.000858156140735852	LAMTOR5
3.02746302692573e-08	1.96131942914759	0.245	0.097	0.000888076004318393	LPL
3.36549641419444e-08	1.14509243685542	0.427	0.249	0.000987234718139797	RPS6
3.39415326447416e-08	1.89117982694943	0.228	0.083	0.00099564091860085	LMOD2
3.54241172314468e-08	2.14535881748439	0.212	0.074	0.00103913105486726	PDLIM3
4.22658358667668e-08	1.23510446058292	0.461	0.289	0.00123982602931574	RPL11
4.43309276484312e-08	-8.5802549644842	0	0.115	0.00130040343163908	C10orf10
4.53634129400003e-08	1.76804340529358	0.249	0.097	0.00133069035518197	NDUFB11
4.65146482928648e-08	-2.19894983469434	0.041	0.196	0.0013644606930229	IGFBP4
4.6825516636137e-08	1.73444806462888	0.249	0.097	0.00137357970500444	EEF1A2
4.71893395447473e-08	1.93869415016643	0.278	0.127	0.00138425208620562	TPI1
5.05782929327142e-08	2.54157434527324	0.154	0.037	0.00148366364488824	TNFRSF12A
5.19151580783463e-08	-3.0331016298004	0.017	0.15	0.00152287924707021	C1QB
5.22727406542036e-08	1.20053555872397	0.415	0.252	0.00153336857435041	ACADVL
5.54710500907782e-08	2.48911547669119	0.207	0.074	0.00162718778336289	ACO2
5.58181790565913e-08	2.17188004766591	0.203	0.069	0.00163737046444605	PSMB6
5.68266477295271e-08	2.0490833860409	0.199	0.065	0.00166695288449795	NDUFS8
6.19447222947239e-08	1.36094252699773	0.39	0.222	0.00181708648379343	DSTN
6.74121038075729e-08	1.83677965931172	0.27	0.12	0.00197746665309134	EID1
7.10011872774207e-08	-1.29550268643552	0.166	0.372	0.00208274882759586	COL6A2
9.45202421092742e-08	-4.25402942395962	0.004	0.12	0.00277265678203345	LYVE1
9.79165894780189e-08	2.56851584890658	0.191	0.065	0.00287228523574821	SNU13
9.93036671605432e-08	-1.32707543766564	0.095	0.279	0.00291297377248737	SEPP1
9.97034253041153e-08	3.35458900099554	0.108	0.016	0.00292470027787092	FITM1
1.05596091403291e-07	1.8156306771887	0.253	0.109	0.00309755574522415	CRIP2
1.12041684522953e-07	-1.62259233355371	0.083	0.254	0.0032866307737963	LRP1
1.16255570507348e-07	1.69852669883817	0.261	0.111	0.00341024090526255	PARK7
1.33785144001916e-07	-2.18628473172899	0.05	0.199	0.00392445341415219	ENG
1.38450859850335e-07	1.22166618345349	0.373	0.208	0.00406131752284974	RPS3
1.38562501487585e-07	-2.14905775110694	0.058	0.21	0.00406459241863681	CD163
1.5907432837195e-07	2.23293334532892	0.195	0.067	0.00466628634846278	NDUFS3
1.67462944968685e-07	2.24235943363601	0.174	0.053	0.00491235802771142	SPAG7
1.74559287184939e-07	1.91946105990984	0.224	0.088	0.00512052213028302	PSMB1
1.83829441542191e-07	1.51034152927791	0.286	0.134	0.00539245283819863	PEBP1
1.89913183356872e-07	1.1305980134684	0.423	0.254	0.00557091332059049	RPL8
1.91130317564522e-07	1.59417882032864	0.303	0.15	0.0056066167354377	PRKAR1A
1.91603177741468e-07	1.6110726320787	0.249	0.104	0.00562048761586822	MYOM2
2.18990485259355e-07	2.61932135676681	0.124	0.025	0.00642386689459791	EGR1
2.19853921154146e-07	1.49065934979643	0.311	0.162	0.00644919492313571	ISCU
2.60103699639029e-07	-2.25413873615941	0.054	0.201	0.00762988192521128	ABCA10
2.80212802814867e-07	1.41188550739131	0.311	0.155	0.00821976235777132	FILIP1
2.90224466289055e-07	1.21260952027941	0.444	0.296	0.00851344449412312	RPS19
3.03315756794747e-07	1.94941335618469	0.178	0.058	0.00889746440981712	NDUFA10
3.17230422616549e-07	-3.84395733792102	0.008	0.12	0.00930563721703384	C1QC
3.23258265659022e-07	-1.95036013845524	0.058	0.208	0.00948245796484175	MS4A6A
3.32013690718063e-07	1.23620707726858	0.415	0.256	0.00973928960352366	RPS3A
3.3237246720565e-07	1.89460114481347	0.216	0.083	0.00974981395301053	COX14
3.79272713219869e-07	2.09752714240268	0.212	0.083	0.0111255857695916	MYOM1
3.85561369513222e-07	-1.89804735814287	0.062	0.212	0.0113100572133009	CDH19
3.85639952788986e-07	-1.09619674931171	0.249	0.443	0.0113123623751121	WSB1
3.87095526105187e-07	1.82108357122058	0.237	0.102	0.0113550601627696	TIMM8B
3.88374083622997e-07	2.34691180147869	0.154	0.044	0.011392565368997	ECHS1
3.99202112769685e-07	2.86371847026912	0.141	0.037	0.0117101947759859	OTUD1
4.34264567449577e-07	-1.49762758794511	0.1	0.266	0.0127387168215659	MDM4
4.47778325376158e-07	1.45440208680185	0.278	0.129	0.0131351293965842	MAP4
4.54065068227585e-07	-0.995906165981409	0.158	0.353	0.013319544711388	RSRP1
4.95006411112739e-07	2.21244293827414	0.187	0.067	0.0145205180635811	RBX1
5.76539398193576e-07	1.56000371372793	0.183	0.06	0.0169122067066104	RPL17
7.09652909240438e-07	1.17834572293453	0.394	0.231	0.020816958439659	RPL35
7.2900787764625e-07	-3.01826558957832	0.025	0.145	0.0213847170828751	VSIG4
7.39919469298573e-07	-2.42674649174894	0.025	0.148	0.0217047977124043	FGF7
8.21492389494303e-07	-1.5111399044691	0.087	0.242	0.0240976577534259	ZBTB20
8.55203466255073e-07	2.10793314171247	0.183	0.065	0.0250865384791263	NR4A1
1.01057473715806e-06	-1.27225640035865	0.124	0.298	0.0296441993397945	THUMPD3-AS1
1.02029921903335e-06	2.34640899058807	0.137	0.037	0.0299294572911244	ECI1
1.09831301498349e-06	2.19124463035907	0.149	0.044	0.0322179139815256	MRPL40
1.10158501743732e-06	1.48648806199794	0.278	0.139	0.0323138949015063	HADHB
1.11239690924126e-06	1.63625661842302	0.253	0.118	0.0326310509356831	SVIL
1.12147933754115e-06	1.67910184397668	0.237	0.106	0.0328974748874322	SAP18
1.1390994206929e-06	-3.22100630339691	0.017	0.127	0.0334143424066056	TNFRSF1A
1.24746702780203e-06	2.36631042556091	0.174	0.062	0.0365931977935447	PFKM
1.43458022877679e-06	1.64975933669316	0.224	0.095	0.0420819764309384	ADI1
1.49216668461011e-06	1.60991846482995	0.207	0.083	0.0437712175263528	C19orf70
1.49762449494535e-06	3.62415812814129	0.1	0.018	0.0439313169347268	TXLNB
1.51272153832679e-06	2.66182737414144	0.145	0.044	0.044374173605278	CDH2
1.55321354727417e-06	2.09788396674149	0.183	0.067	0.0455619661957404	DDT
1.71250315862467e-06	-2.17390078703055	0.05	0.18	0.0502345676550961	MS4A7
1.79082823234651e-06	-0.693767678156665	0.398	0.607	0.0525321553676524	N4BP2L2
1.80492778706862e-06	-1.60891975347028	0.079	0.226	0.0529457517058709	IGFBP6
1.91279259705835e-06	1.9812807438629	0.174	0.062	0.0561098580421097	HACD1
1.9403401742425e-06	1.38177267782584	0.32	0.18	0.0569179386712294	RPS24
1.97125246185221e-06	2.02764915528911	0.183	0.069	0.0578247197159726	MSRB2
2.12683022365581e-06	2.34955748404054	0.1	0.018	0.0623884377807195	SELENOW
2.13664497524517e-06	1.29204301028827	0.311	0.166	0.0626763437038417	RPL38
2.15062672455127e-06	1.1171220672511	0.332	0.185	0.0630864843379869	MYOZ2
2.19400207725737e-06	-1.0364131513515	0.12	0.289	0.0643588569342676	HLA-B
2.49248450495821e-06	2.26986220172309	0.17	0.062	0.0731145404684443	MDH2
2.81991014590687e-06	-3.13903392168731	0.021	0.127	0.082719244220032	SPTSSA
2.99109213971503e-06	1.39014638117844	0.282	0.145	0.0877406968264008	RPL14
3.05870401350154e-06	-1.46670610363406	0.079	0.222	0.0897240235320541	MMP2
3.10716298776126e-06	2.7613045238698	0.137	0.042	0.0911455190829888	LRRC49
3.18209818105738e-06	2.37412581683147	0.174	0.067	0.0933436680431371	SUCLG1
3.31321729737408e-06	1.98183637326908	0.187	0.074	0.0971899162011713	MPC2
3.4369299383905e-06	2.03381117784242	0.154	0.051	0.100818902812747	NDUFS1
3.57103258464204e-06	2.12670703802144	0.17	0.062	0.104752669837889	NDUFB5
3.58823608280631e-06	-0.514721313111277	0.477	0.707	0.10525731725304	MT-ND5
3.8628781600095e-06	-1.43198765903987	0.104	0.254	0.113313667945719	SPRY1
3.96728140638058e-06	1.52820620265602	0.22	0.097	0.116376232774768	ADIRF
3.98586080635526e-06	1.18742589932429	0.278	0.139	0.116921240893625	EIF1B
4.25945045317617e-06	-2.82566352484291	0.025	0.132	0.12494671959347	EPS15
4.69597487857119e-06	-1.78889539947219	0.046	0.169	0.137751727088007	SRPX
4.72753114648581e-06	-3.43894333665064	0.012	0.109	0.138677398651015	TGFBR3
4.94592686066986e-06	2.04861196596273	0.158	0.055	0.14508381853089	MRPS7
5.06681858907032e-06	1.3438931657631	0.32	0.187	0.148630056491789	RPL9
5.18047566769248e-06	0.518883751475703	0.801	0.737	0.151964073236091	B2M
5.29437047273696e-06	-2.15088960438535	0.029	0.141	0.155305063447266	CD14
5.39709510389695e-06	-1.34260617467005	0.075	0.215	0.158318387777713	COL6A3
5.40482785378519e-06	-1.91410251941953	0.05	0.173	0.158545220262935	ZFP36
5.4175305825109e-06	2.41007852283583	0.1	0.021	0.158917842107375	SNHG14
5.55895094966486e-06	-1.95423798288935	0.029	0.141	0.163066267157469	FBLN5
5.58247650153253e-06	1.63424818491889	0.22	0.102	0.163756365695955	CHCHD2
5.87001136161832e-06	0.838100970498721	0.523	0.381	0.172190913281712	RPS18
6.41134804960979e-06	2.13956480584994	0.149	0.051	0.188070483687254	GADD45GIP1
6.67015596556141e-06	1.8539064533342	0.178	0.069	0.195662355093778	NDUFV1
6.73888148084889e-06	2.03625983902108	0.183	0.074	0.197678349359221	LMO7
6.79545517094913e-06	1.29498948868519	0.27	0.139	0.199337881984622	HSPA8
7.44688984938156e-06	-2.33890939249771	0.029	0.136	0.218447066841759	NID1
7.51473645269064e-06	-1.42174260846881	0.079	0.217	0.220437279103227	PNRC1
7.66586582134868e-06	1.63390016940239	0.187	0.076	0.224870508003442	ACTA2
7.9321614231532e-06	-1.22834271576212	0.071	0.208	0.232682023186776	ZFP36L2
7.93938101957673e-06	1.18393822277859	0.315	0.185	0.232893802828264	RPL30
8.04066396473422e-06	-1.86440351244826	0.017	0.115	0.235864836741514	PSMD5-AS1
8.20764349007649e-06	2.35374207137656	0.137	0.044	0.240763014137904	AAMDC
8.45661462807377e-06	-2.1332842271075	0.029	0.136	0.248066333499916	GADD45B
8.77535248227275e-06	0.849796680960963	0.382	0.236	0.257416189714989	CD36
9.3213175456751e-06	-1.56128214211511	0.083	0.217	0.273431528884833	LPAR6
9.87069303689528e-06	-2.51535188254863	0.021	0.12	0.289546909544286	ADAP2
9.8765884100391e-06	-1.61634155734368	0.079	0.21	0.289719844420087	TLE4
1.00008360802121e-05	0.964021633101681	0.398	0.268	0.293364525576943	RPS23
1.0154250495333e-05	-2.91203253518671	0.012	0.104	0.297864784030097	ATXN2
1.01631555096638e-05	2.46923215310735	0.124	0.037	0.298126003720477	STUB1
1.04898808509996e-05	-1.24515896558995	0.108	0.249	0.307710164883221	ZEB2
1.10859031483932e-05	-1.03296138296385	0.091	0.236	0.325193882954965	LINC00969
1.13716327970203e-05	-1.61237014206925	0.033	0.143	0.333575476467793	PHYKPL
1.15142298478422e-05	-1.7886338764052	0.041	0.155	0.337758418356603	H1FX
1.22054974969983e-05	-1.58610337343148	0.041	0.155	0.358036063576947	PTP4A2
1.26701878770195e-05	-2.4155316579429	0.012	0.104	0.371667291184491	NEGR1
1.30288002113443e-05	1.48579299751438	0.245	0.125	0.382186825399573	TPM2
1.33193135912244e-05	-1.63320128761358	0.046	0.162	0.390708744884975	PRELP
1.3407861756131e-05	-1.54988817505554	0.05	0.169	0.393306216754346	CTSL
1.34407870968849e-05	1.28139786961808	0.286	0.157	0.394272048700023	RPS20
1.39229186729819e-05	-2.38937195116019	0.021	0.118	0.408414896353251	C1QA
1.40461194462931e-05	-2.85914361595584	0.012	0.102	0.412028867837562	RP11-83A24.2
1.4885073848255e-05	-2.10522996443865	0.029	0.132	0.436638756264711	ARHGAP24
1.71450103324629e-05	1.57648146065386	0.183	0.076	0.502931733092465	DLD
1.74327944642659e-05	2.7098764827744	0.12	0.037	0.511373592814777	SLC25A11
1.7601638967393e-05	0.884013899965031	0.427	0.296	0.516326477469507	RPS29
1.82791170632516e-05	-2.04805213581528	0.037	0.143	0.536199619933423	FBLN2
2.07627076218301e-05	-0.805700333020593	0.606	0.746	0.609053265378764	GSN
2.13427776799665e-05	1.77772674504686	0.178	0.076	0.626069040464138	HSBP1
2.28073389631668e-05	0.934010516537842	0.398	0.266	0.669030481145535	RPLP2
2.32098756551181e-05	1.83693446449399	0.137	0.046	0.680838492467233	EEF1B2
2.40184706953275e-05	-2.5194751939101	0.025	0.12	0.704557819376738	ACSM3
2.42400814751449e-05	-0.935467288332603	0.187	0.339	0.711058549991901	S100A4
2.63100592827272e-05	2.22664621140642	0.137	0.048	0.771779278999519	SLC25A5
2.63747310498653e-05	-0.803612112186374	0.191	0.353	0.77367636061675	PNISR
2.91875702834957e-05	1.26251207759944	0.257	0.136	0.856188186696062	EIF5B
3.04683622463097e-05	1.69454826067522	0.178	0.076	0.89375893813325	NDUFV3
3.07426412155503e-05	-2.54118115246161	0.017	0.104	0.901804637416953	MTSS1
3.20450272957745e-05	1.54738904634341	0.27	0.152	0.940008830694249	TCEB2
3.24597824256917e-05	-2.4088955170623	0.021	0.111	0.952175257675239	RORA
3.26011423264477e-05	1.18098209468718	0.278	0.157	0.956321909004018	YBX1
3.30861423516487e-05	1.72321023537184	0.199	0.095	0.970548899743262	DDX24
3.54748939532459e-05	2.61490245577215	0.12	0.039	1	C1QBP
3.62857910019339e-05	2.47724711933265	0.12	0.039	1	HSPB8
3.71091092490722e-05	1.72541363354222	0.17	0.072	1	HES4
3.84548501181456e-05	-1.08031680758607	0.075	0.199	1	VCAN
3.91728773822595e-05	-1.28975128784429	0.075	0.199	1	RNASE1
3.9206797663822e-05	1.87350647643106	0.162	0.067	1	HIGD2A
3.92950779957889e-05	1.78068947304848	0.178	0.079	1	SBDS
4.16160283589746e-05	1.97385071434567	0.158	0.065	1	NDUFA9
4.25624730909653e-05	1.51519068219454	0.232	0.122	1	SUB1
4.41982244427409e-05	-0.906586214653629	0.187	0.344	1	CHD9
4.60871393059495e-05	-0.688094314324572	0.373	0.559	1	DDX5
5.0198849991361e-05	1.75097894802882	0.158	0.065	1	ACADM
5.09345960739901e-05	1.44988538295087	0.22	0.113	1	MYL12B
5.16925310688376e-05	1.67177730468752	0.129	0.044	1	MAP1LC3B
5.27247963731909e-05	1.87702090734436	0.141	0.053	1	FLNC
5.42484907894872e-05	1.91952459533281	0.174	0.079	1	GOT1
5.50140705610071e-05	-1.34301056747571	0.075	0.192	1	SLC38A2
5.55112100767858e-05	1.83009067501522	0.149	0.06	1	HSPB6
5.58382400314012e-05	1.19787784707713	0.295	0.178	1	HSP90AA1
5.73767086673759e-05	2.06181901699909	0.178	0.083	1	MRPS36
5.95482587881109e-05	1.12076774992703	0.299	0.182	1	RPL6
6.26935165740833e-05	1.18218801783934	0.274	0.159	1	HSP90AB1
6.42573726620292e-05	-2.12062351238965	0.021	0.106	1	ELN
6.74609405999435e-05	-1.27005096319317	0.025	0.115	1	TRPS1
7.41536254031674e-05	2.4310506755533	0.116	0.039	1	MRPL57
7.48355892678521e-05	1.01162077029548	0.32	0.201	1	RPS17
7.48838756452358e-05	2.05835351438667	0.124	0.044	1	NAA38
7.50796016461739e-05	-1.4744367726935	0.041	0.141	1	EMP2
7.51378457697353e-05	-0.853850722906179	0.162	0.307	1	AKAP9
7.54687816917629e-05	-0.961535924315737	0.207	0.356	1	MEG3
7.583239812708e-05	1.8876858079067	0.191	0.095	1	ATP5F1
7.58970970282669e-05	-2.64751728645246	0.021	0.104	1	MKNK1
7.83730152938691e-05	0.860959285248668	0.249	0.129	1	LDB3
7.90934240534308e-05	0.987200424121881	0.32	0.203	1	RPS12
8.4227392848263e-05	-1.4839747950335	0.054	0.159	1	CFH
8.53185848481324e-05	-2.05805587639739	0.029	0.118	1	MEIS2
8.55378128689069e-05	0.975157067934125	0.378	0.263	1	RPL26
9.0948984231306e-05	1.4968379432622	0.237	0.136	1	NDUFA5
9.17842563243046e-05	1.48168326022793	0.203	0.102	1	SLMAP
0.000101398801870806	-1.40483187534076	0.071	0.18	1	SRSF2
0.000108942921750301	1.976409714129	0.145	0.06	1	AURKAIP1
0.000110521251867714	1.36191863105585	0.203	0.102	1	TMEM258
0.000111930434136992	-2.16864027928248	0.029	0.115	1	MARCH1
0.000113127495155804	-2.07059124988599	0.025	0.109	1	SMC5
0.000127190492177896	-1.20479417542262	0.091	0.21	1	FBLN1
0.000128601990238344	1.73892364320851	0.145	0.06	1	SYNPO2
0.000137923096438066	-1.67828088530128	0.037	0.129	1	RP11-14N7.2
0.000138539381401786	1.61652695498803	0.174	0.083	1	NDUFAF3
0.000139356551051565	1.44231180088717	0.187	0.09	1	NPM1
0.000139613949584961	1.1613503927462	0.266	0.155	1	RPL12
0.000141747156698546	1.94110792930513	0.1	0.03	1	ALKBH7
0.000144573645563808	1.34531009200885	0.212	0.113	1	LGALS3
0.000153564201476814	1.75456043820211	0.141	0.058	1	RAN
0.000157869541240697	1.90063614258559	0.12	0.044	1	PRDX3
0.00015833837449388	1.30779724673282	0.154	0.065	1	MRPL20
0.00016258796968303	2.00618674341094	0.112	0.039	1	LMOD3
0.000167675334737739	1.4111096203287	0.245	0.143	1	ZNF106
0.000168694862893929	-1.34018615041713	0.029	0.115	1	MUM1
0.000173341268636167	1.68162479513251	0.149	0.065	1	SNRPD2
0.000173709638537138	2.50606655500159	0.124	0.048	1	SMDT1
0.00017405238843629	-1.78159462492556	0.029	0.113	1	KIAA1033
0.000182571045444798	-1.05824694462127	0.116	0.24	1	COL1A2
0.000188233833316538	1.7462569348238	0.149	0.065	1	CLTB
0.000193908153423814	1.33487005286366	0.249	0.145	1	SEPW1
0.000195569175045721	1.82865511819462	0.141	0.06	1	PSMC1
0.00019664568903419	1.64225055807578	0.212	0.118	1	MZT2B
0.000197105870773854	1.24907584985565	0.199	0.102	1	COX6A1
0.000201801715448638	2.32487000597589	0.1	0.032	1	SUCLA2
0.000203312527476459	-1.08497397322407	0.108	0.231	1	PDGFRB
0.000204392457970733	2.046793316902	0.108	0.037	1	LAD1
0.000208982612564971	2.04908419219325	0.149	0.067	1	SSR3
0.000222283278679374	-0.539316962107142	0.286	0.478	1	S100A9
0.000234758660532164	1.60082917435395	0.178	0.09	1	REXO2
0.000252984606010781	-2.14047678149108	0.029	0.109	1	ID2
0.000254209345285341	1.87403759911349	0.17	0.083	1	SORBS1
0.000256237524144133	1.42135791987839	0.22	0.125	1	DYNLL1
0.000257270236619021	-1.54558459536938	0.041	0.129	1	TMEM259
0.000282451047979254	1.64948159932253	0.183	0.095	1	VDAC2
0.000283038393815337	1.39544821757912	0.199	0.106	1	TAGLN
0.000311014544520548	-1.51941374803614	0.046	0.134	1	ATM
0.000311561379037403	2.17321186824498	0.124	0.051	1	PPP1R16A
0.000314853583657011	1.01178794716421	0.315	0.215	1	UBC
0.000321466988953665	2.16946817237256	0.108	0.039	1	ATPAF1
0.000339654059676132	1.41207353864204	0.154	0.069	1	SEC61G
0.00034292705648392	1.77002408666492	0.112	0.042	1	MRPL22
0.000343089222848528	-1.34209596404497	0.037	0.122	1	RIN2
0.000350884890125384	-1.68789178434219	0.037	0.12	1	DDX6
0.00035427013172771	0.993384209713854	0.299	0.194	1	BSG
0.000354382184555905	-1.8785837513967	0.033	0.113	1	SAR1A
0.000372956242989046	-0.636877411462983	0.249	0.4	1	HNRNPH1
0.000389736995327975	-0.809077271477083	0.087	0.199	1	ANXA2
0.000390647588430718	1.30950531978918	0.149	0.067	1	EIF2S2
0.000391963303724838	-1.86803983381484	0.037	0.118	1	GABPB1-AS1
0.000401630104269147	1.54917947005446	0.207	0.118	1	RPL36AL
0.000410178764931975	1.37161207618879	0.216	0.122	1	NDUFC2
0.000422549000381416	-1.34401608483473	0.079	0.178	1	STAB1
0.000423246285441638	1.42041616180308	0.145	0.065	1	KRT10
0.000444991468995576	1.35206804066331	0.237	0.143	1	CALM1
0.000462742269695131	-1.88260186036113	0.041	0.122	1	NFE2L2
0.000476680622151238	1.94167208325625	0.141	0.065	1	MYZAP
0.000501413354257565	-1.3365744030366	0.083	0.178	1	SLC25A37
0.000526803014603287	2.42748584841873	0.104	0.039	1	MRPL50
0.000537003533816522	1.58344336431617	0.154	0.074	1	CAV2
0.000555246268441225	1.42237345338984	0.158	0.076	1	SNRPN
0.000579881134575648	2.0074653576628	0.108	0.042	1	HIGD1A
0.00058872211727474	-1.17903619756823	0.091	0.194	1	CTSB
0.000619381445047154	-1.39151632048429	0.041	0.122	1	NT5C
0.000620896242902416	1.94215112133823	0.12	0.051	1	FKBP3
0.000673777297694202	-0.790441404485624	0.166	0.284	1	COL6A1
0.000673992382087393	-1.31233656965484	0.054	0.141	1	CEBPB
0.000676081072650547	-1.52160737264369	0.054	0.139	1	FBN1
0.000727081300348424	2.07643396568576	0.1	0.037	1	RP11-356J5.12
0.000729466019958031	-1.05430840724595	0.066	0.159	1	NUPR1
0.000758101176391262	-0.955097650473275	0.083	0.185	1	LAMC1
0.00077605821469922	-1.17218113994097	0.087	0.185	1	FSTL1
0.000778443175109948	1.58071266475404	0.104	0.039	1	PFDN2
0.000785141413336567	1.11991453511073	0.249	0.155	1	RPL37
0.000787928086659692	-1.50775625323476	0.037	0.113	1	CTSZ
0.000834921414572827	-1.7666403497909	0.033	0.106	1	AKR1A1
0.000865279214154573	1.7373918600746	0.129	0.058	1	PSMB7
0.000887563525718142	-1.26756537325617	0.041	0.12	1	NHLRC3
0.000929168413630428	-1.24734813184601	0.033	0.106	1	ARPC1B
0.000933199404759825	-0.634194343755107	0.373	0.517	1	FTL
0.000933815858361383	1.64461776425816	0.149	0.074	1	LINC00998
0.000945509159867057	2.05430441591657	0.108	0.044	1	HEBP2
0.00100122350411637	1.02800363633653	0.32	0.236	1	RPL31
0.0010316569514317	-1.42434817910714	0.041	0.118	1	CGGBP1
0.00105154905011186	-0.747915402899368	0.137	0.249	1	TIMP3
0.00106839228183568	1.2247778034543	0.195	0.111	1	PRDX1
0.00107182585698469	1.31048168632438	0.207	0.122	1	SUMO1
0.00107727611217298	0.964390318258149	0.303	0.208	1	RPL10A
0.00109220631087226	-0.721688633972678	0.062	0.15	1	FAM133B
0.00110789581156507	-0.915262376739636	0.062	0.15	1	ZMYM2
0.00112110583909039	-0.568833514303327	0.124	0.236	1	ASH1L
0.0011237488491636	-1.23487109385484	0.054	0.136	1	CBLB
0.00113309094105527	-1.26999350477327	0.041	0.118	1	FKBP5
0.00114005732506589	1.64348749533119	0.141	0.069	1	PSMA2
0.00117807902780768	-1.34748600223761	0.046	0.122	1	NSD1
0.00119325833144615	-0.940494629202405	0.046	0.125	1	KMT2C
0.00122199736803929	-1.19765784218643	0.071	0.157	1	GAS6
0.00127063140828957	-1.18559727167421	0.054	0.136	1	ANXA1
0.00127914958677062	1.79496880781784	0.137	0.067	1	HSPA9
0.00128036758093836	0.935252992695054	0.199	0.113	1	RRAD
0.00130950681679568	1.46823191409466	0.162	0.085	1	HADHA
0.00132326794948674	-0.865789179011421	0.062	0.15	1	SAT2
0.00133395463281801	-1.44740919017511	0.05	0.127	1	BNIP3L
0.00133828270698032	1.92740363083162	0.112	0.048	1	IDH3A
0.00137315119885751	1.77860487375603	0.1	0.039	1	MRPL27
0.0013914201075572	-1.13440197709003	0.033	0.104	1	SETD5
0.00142059243863714	1.17353371292769	0.207	0.125	1	PSMA7
0.00146920442300861	-1.34137886268663	0.041	0.115	1	GPX1
0.00147041292065102	1.07259835808414	0.278	0.196	1	HMGN3
0.00153500976536799	0.84129388537781	0.328	0.236	1	RPL18A
0.00154519163994147	-0.810656368460964	0.071	0.159	1	TMEM165
0.001556613528305	0.983699405119493	0.207	0.12	1	BTF3
0.00160600845590878	1.48378403567644	0.149	0.076	1	CKB
0.00167499464219563	-0.958006017795165	0.1	0.194	1	TFPI
0.00170826714790053	-0.849292833966709	0.083	0.176	1	HLA-E
0.00171499457323926	-0.833616798595953	0.058	0.141	1	TTC14
0.00171847625412029	1.14924033893485	0.228	0.143	1	SLC8A1
0.00173947415617007	1.65230616548445	0.108	0.046	1	SNRPE
0.00175724726883178	0.877701962769686	0.411	0.339	1	RPL15
0.00175738939445048	-1.08147745420285	0.058	0.139	1	CELF2
0.00178628228805724	-1.21994627728254	0.037	0.109	1	STK4
0.00181483359684367	1.24359397114989	0.187	0.106	1	PPP1R12B
0.0018217792229259	1.44804013365159	0.112	0.048	1	DRAP1
0.00191794189665502	-1.20213054862679	0.05	0.125	1	FNIP1
0.00193349712180416	1.65370102167271	0.141	0.072	1	LSM3
0.00193590959797824	-1.42965842829195	0.054	0.129	1	STAT3
0.00198879261950841	1.7279316461902	0.104	0.044	1	C7orf55
0.00202951726842335	1.17493965630672	0.129	0.062	1	CLU
0.0020594890931151	1.37463697339106	0.17	0.095	1	DYNLT1
0.00207209380607617	-0.693673992259761	0.066	0.152	1	CYBA
0.0020795596157569	0.331304116706022	0.701	0.688	1	FTH1
0.00209798728393117	-0.465766729707076	0.104	0.203	1	MTRNR2L12
0.00218843995636381	1.40715384384023	0.129	0.062	1	RPL3L
0.00223628202406469	-1.10243181540326	0.037	0.106	1	CCNDBP1
0.0022596649898694	-0.987421089250902	0.062	0.141	1	TM4SF1
0.00230546430641711	1.07341114608243	0.22	0.139	1	GABARAPL2
0.0023290012646451	0.82386398929915	0.349	0.263	1	OAZ1
0.00239040565631594	-0.480745657158682	0.137	0.249	1	NKTR
0.0024019460298903	-0.926572440859061	0.041	0.113	1	NME3
0.00240511651785526	1.64364017830447	0.112	0.051	1	LYPLAL1
0.0024587315934917	-0.666225540254896	0.116	0.217	1	FUS
0.00247060875424922	1.2684423953816	0.145	0.074	1	NGFRAP1
0.00247545264157	-1.0793466262129	0.046	0.118	1	YPEL3
0.00248220271163232	-1.04989676438528	0.046	0.118	1	TTC3
0.00256422431405034	0.9625536416572	0.22	0.134	1	FABP5
0.00259332295324774	2.08067588585169	0.116	0.055	1	PRKAA2
0.00259870765783838	1.3598474521744	0.1	0.042	1	COPE
0.00260438942124957	1.25393955474144	0.195	0.12	1	TSC22D1
0.00262528826868838	-0.681916275628127	0.174	0.279	1	MFGE8
0.00264074280165644	2.18837065441195	0.104	0.046	1	SH3RF2
0.00267430313055413	1.28804790932397	0.178	0.104	1	NUCKS1
0.0027009008832748	1.2716336027885	0.216	0.141	1	RPS27L
0.00270459087380771	1.35013175275811	0.17	0.097	1	PKP2
0.002731074990966	0.392109518939129	0.755	0.716	1	TMSB4X
0.00283343477629987	-1.35992648034727	0.05	0.12	1	CD99
0.00286482102158283	1.33077798447769	0.162	0.09	1	GNG5
0.00288925276832421	-1.20114363548616	0.066	0.143	1	SRSF6
0.00292612863626781	1.43862188979001	0.141	0.074	1	GUK1
0.00293271370714162	-0.489075931660933	0.353	0.485	1	CST3
0.00295628897083109	0.743227755704823	0.303	0.208	1	KTN1
0.00299350048012158	1.92468050483914	0.1	0.044	1	PSME2
0.00302921479268173	1.79064792621217	0.104	0.046	1	MAP7D1
0.00303044809752406	-0.973376667216655	0.054	0.127	1	ESF1
0.00314871188387808	1.55372595982863	0.104	0.046	1	HAGH
0.0031696990126616	0.970471728380816	0.237	0.157	1	PFDN5
0.00319579245754706	-0.736641110563418	0.095	0.185	1	KLF6
0.00324043370886837	0.835794346652063	0.253	0.171	1	RPL28
0.00324217568172008	-0.701014215523558	0.124	0.222	1	TCF4
0.00330381852393762	-1.27972009735625	0.046	0.113	1	TRIM13
0.00332324000934749	1.70754208888501	0.104	0.046	1	PSMC5
0.00334994916848971	-0.767975450145636	0.071	0.152	1	EPC1
0.00342328987574435	-0.717783553165152	0.129	0.222	1	KCNQ1OT1
0.00349668724501339	-1.44453868518712	0.05	0.118	1	RBM6
0.00356449443018329	-0.611101703191268	0.095	0.187	1	LAMA2
0.00359247741862171	1.61116272513106	0.1	0.044	1	FAM177A1
0.00372497173012174	-0.617174937853061	0.129	0.231	1	S100A11
0.00383055944567573	1.5902556774483	0.154	0.088	1	PCMT1
0.00383696597564704	-0.473881610897663	0.249	0.374	1	VIM
0.00387933849922042	1.58851471155658	0.112	0.053	1	ZFAND6
0.00401478451871027	1.16709353925866	0.104	0.046	1	NDUFA4L2
0.00403140438570015	0.790369178293036	0.311	0.229	1	RPS15A
0.0041223590061514	1.17937061966333	0.187	0.113	1	YWHAE
0.00420047274630726	1.76354826443763	0.124	0.065	1	PSMB5
0.00421674178622991	-0.981348093101462	0.05	0.118	1	OGT
0.0043660625084734	1.16407482018268	0.178	0.106	1	CAV1
0.00439760947426045	1.64628864187277	0.17	0.104	1	RAMP1
0.00445753728032663	-0.828896837330644	0.1	0.187	1	SELK
0.00445982086028411	0.937751637597756	0.174	0.099	1	FABP4
0.00448360186447538	1.08627578186205	0.22	0.145	1	CAPZA2
0.00451674072151017	1.37134361827763	0.162	0.092	1	SNRPG
0.00457956053335186	-1.36755054552986	0.041	0.104	1	MLH3
0.00465675334572319	-0.753667086244766	0.071	0.148	1	YIPF4
0.00505826461347378	1.47700608275984	0.124	0.065	1	FAM96B
0.00518476092338007	-0.705734618383964	0.062	0.136	1	IFITM2
0.00519129980494309	1.24861883277116	0.174	0.106	1	PALLD
0.00524670848049221	-1.01458397012201	0.066	0.139	1	GCC2
0.00542769293696506	-0.854060661367635	0.062	0.134	1	EWSR1
0.00555043365470732	-0.911015883437461	0.062	0.134	1	IGFBP3
0.00558921031067557	1.76308359964665	0.108	0.053	1	RWDD1
0.00568812552207803	-0.713167926902837	0.245	0.36	1	SAT1
0.00586075413987829	-0.953576058861611	0.05	0.115	1	CALR
0.00612571643565562	-0.797340063806673	0.071	0.143	1	CHPT1
0.00614377884763217	-0.859541239949462	0.041	0.104	1	ELF2
0.0061519097669081	-0.880763565478966	0.041	0.104	1	LSM8
0.0061604784893576	1.37878185850773	0.112	0.055	1	PNKD
0.00618973709752144	-0.566047745420531	0.124	0.212	1	TNRC6B
0.00623681600535828	1.2739067076049	0.112	0.055	1	TCEAL4
0.00634498555069102	-1.13468124830452	0.05	0.113	1	RASSF4
0.00634776025606169	1.13761347892398	0.187	0.118	1	PPDPF
0.00649781595080073	1.00782033729164	0.178	0.109	1	PPM1K
0.00657955491039505	-0.820639539481492	0.058	0.127	1	ARHGAP29
0.00658403343247835	0.833205599983556	0.29	0.217	1	TMA7
0.00664181419886806	-1.00141977419575	0.058	0.125	1	MYH6
0.00693907354202118	-0.756462136574705	0.058	0.127	1	IL6ST
0.00701821179596583	1.75551591609414	0.112	0.058	1	MGST2
0.00718752400232766	-0.564562880515369	0.083	0.162	1	LDHA
0.00723132250034225	-0.969262891331711	0.041	0.102	1	NAIP
0.00752599806049641	1.27643862305525	0.158	0.095	1	C4orf3
0.00754649141803522	-0.647107141725712	0.062	0.132	1	AHI1
0.00758061579235693	1.04441457272197	0.241	0.169	1	MORF4L1
0.00761414128603476	1.26136553012031	0.108	0.053	1	POLR2F
0.00793682527246404	1.51641750716549	0.154	0.092	1	NDUFB6
0.00800419446202691	-0.629388313428903	0.075	0.148	1	PDIA3
0.00805197480223214	0.865161043688536	0.241	0.169	1	EEF1D
0.00809849170122734	1.29608589371322	0.17	0.106	1	C9orf3
0.008107092635918	2.16351660736131	0.104	0.053	1	SNRPC
0.00826074459489453	1.03028122425891	0.158	0.095	1	PSMA4
0.00846829210853127	1.43115183983717	0.129	0.072	1	PSMD8
0.00855463434953759	-0.750324868817592	0.075	0.148	1	FCGRT
0.00863871929862324	1.13983820788734	0.137	0.076	1	TSPO
0.00873618634980475	0.366819085563815	0.469	0.4	1	S100A8
0.00889370605663744	-0.756679053467299	0.091	0.166	1	NFKBIA
0.0089074794888901	-0.559318891064878	0.091	0.169	1	KMT2E
0.00893022714905366	2.06118913305331	0.104	0.053	1	HHATL
0.00931756511843407	-0.850482716010549	0.054	0.118	1	NCOR1
0.00942441546232419	0.700944974539877	0.357	0.296	1	TPT1
0.00951594957984033	1.23792500045112	0.112	0.058	1	TRMT112
0.0098002631444655	1.11800781846276	0.145	0.085	1	COMMD6
0.00980143553133185	0.453149062540538	0.531	0.492	1	S100A6
0.00985755840327068	1.11874948127026	0.116	0.06	1	MZT2A
0.00992453907301984	1.53661491512659	0.133	0.076	1	RAB2A
0.0102600671852478	-0.791638784330976	0.071	0.139	1	HP1BP3
0.0102698087736523	0.870324541914355	0.212	0.143	1	RPL36A
0.0106624220569849	-0.380517866013944	0.473	0.594	1	IGFBP7
0.0110354047695256	1.50369649734903	0.112	0.06	1	LSM5
0.0111674338753095	1.26793974235847	0.104	0.053	1	ASPN
0.0113129995103739	0.596252898148959	0.357	0.286	1	MYL6
0.0118359353221548	-1.01723900406367	0.046	0.102	1	GPATCH8
0.0121490897561483	-0.740976597039563	0.083	0.152	1	BRI3
0.012336415194896	-0.60632150365696	0.058	0.12	1	SELM
0.0124303210191043	-0.849468973214533	0.066	0.132	1	FRMD4B
0.0130301025031796	0.706655737415891	0.245	0.173	1	UBA52
0.0130989439063509	-0.847295958189323	0.071	0.136	1	CELF1
0.0131204740727162	-0.822905073820199	0.046	0.102	1	MYDGF
0.0132167688778834	-0.592591919126485	0.046	0.102	1	AP2A2
0.0135263939502469	1.63082573571652	0.12	0.069	1	MLF1
0.0137250940252887	-0.683952448674122	0.062	0.125	1	CLK1
0.0141847862892232	-0.459673632142936	0.091	0.164	1	MBNL1
0.0145627896578586	-0.724850257776501	0.066	0.129	1	TACC1
0.0146175642392078	-0.646278217381387	0.075	0.141	1	LEPROT
0.014666439934333	1.3106011839157	0.141	0.085	1	CAMTA1
0.0150342805005128	-0.527492804177995	0.091	0.164	1	PMP22
0.0151633101725674	1.08861909614001	0.149	0.092	1	ERH
0.015349395673142	-0.664407579973308	0.133	0.212	1	DUSP1
0.0158284291143353	-0.709149158460326	0.071	0.134	1	DPYSL2
0.0158916961370213	1.70349892143374	0.108	0.06	1	PTCD3
0.0160368003339825	1.64740303493869	0.1	0.053	1	MRPL52
0.0166466271080308	-0.775183146723069	0.066	0.127	1	ABI2
0.0168169934047374	-0.908149725515017	0.05	0.104	1	CLK4
0.016930035357107	1.18467621470754	0.141	0.085	1	COX20
0.0170451423078161	-0.753260495013853	0.112	0.182	1	SRSF11
0.0170605549605343	1.25389959084491	0.12	0.069	1	TUFM
0.0172250591965524	-0.953263097957082	0.054	0.109	1	SMG1
0.0173638734116254	1.12069611751552	0.154	0.097	1	PRDX6
0.0173856514159098	-0.582522330993874	0.071	0.134	1	PCM1
0.0174946459039236	-0.825699571256867	0.05	0.104	1	CWF19L2
0.0176468549065301	1.14760748205564	0.129	0.076	1	NOP10
0.0176980218045555	-0.419636575442365	0.124	0.206	1	TMBIM6
0.0177343229311916	-0.672244519430125	0.054	0.111	1	CTSD
0.0184552820243641	0.84469245622931	0.216	0.152	1	SPTBN1
0.0184575570755699	-0.765230059813916	0.058	0.115	1	ZNF397
0.0188542530728541	-0.597300753425006	0.1	0.169	1	A2M
0.0190346644460721	1.52604538036975	0.112	0.065	1	ALDH2
0.0190485218851322	1.02092324835057	0.124	0.072	1	SDHC
0.0192368729968421	0.999897780136169	0.145	0.09	1	NAP1L1
0.019509335127402	-0.755722016661407	0.075	0.136	1	CCNL1
0.0200015542849974	0.921221575998485	0.187	0.127	1	RPL22
0.0202309455148637	-0.998397222426258	0.058	0.113	1	ADAM17
0.0209749248555042	0.843892068228575	0.141	0.085	1	ID1
0.02106516064152	-0.422565670297904	0.1	0.169	1	ANKRD12
0.0211279360849964	-0.761075088880446	0.058	0.113	1	P4HB
0.0214661925807834	1.40276584619281	0.133	0.083	1	PDHB
0.0214824597199466	-0.441323478949353	0.083	0.148	1	DNAJC7
0.0222738211182164	-0.73254841149805	0.058	0.113	1	SLC16A7
0.0228534627906689	-0.673309125415998	0.108	0.176	1	PSMA3-AS1
0.0237887655030584	1.24111682037926	0.129	0.079	1	VPS29
0.0240429660260242	-0.843889682076324	0.095	0.159	1	COL3A1
0.0241414410877384	1.20833527880946	0.137	0.085	1	DMD
0.024583546636158	0.566978198975509	0.249	0.182	1	ITGB1
0.0249389412509741	-0.505492492577629	0.058	0.113	1	FGFR1
0.025144180866834	-0.587860190679414	0.112	0.185	1	BTG1
0.0253404602683681	1.16736407015666	0.112	0.065	1	NNT
0.0262657939957336	0.881925430469375	0.207	0.15	1	RPS5
0.0264909938723745	-0.591239094523374	0.079	0.139	1	RBMS1
0.0272156300551475	-0.585069052781531	0.058	0.111	1	MARK3
0.0275834265177578	1.06371338442691	0.183	0.129	1	TAX1BP1
0.0276177600429797	0.892927863010663	0.145	0.092	1	TUBB
0.027903346625174	0.81449330594577	0.154	0.099	1	ABLIM1
0.0288170072674547	1.44566166698292	0.104	0.06	1	DPM1
0.029892058989199	0.670267897959252	0.32	0.266	1	RPL3
0.030185647484614	-0.257455412165964	0.075	0.134	1	PRPF38B
0.0302339148209186	-0.341193769959504	0.124	0.199	1	CD81
0.0303664247046608	1.29579807892723	0.104	0.06	1	NEK7
0.030385732143481	-0.526251272808964	0.062	0.115	1	MARCH6
0.030439928167341	1.51704146541459	0.108	0.065	1	DNAJB4
0.0308128324414055	-0.301362438230975	0.129	0.196	1	ATRX
0.0315023178978192	0.711098174974214	0.212	0.152	1	CD59
0.0317102546771402	-0.639941662441434	0.087	0.148	1	PCOLCE2
0.0319733207783005	-0.501124990208727	0.095	0.159	1	VIMP
0.0322938677466285	0.553963493202685	0.34	0.282	1	RPS9
0.0328664642795851	0.807802454253948	0.178	0.125	1	ID3
0.0338200659843146	0.985804965654914	0.166	0.113	1	HINT1
0.033985820767562	-0.686800167793034	0.058	0.109	1	MTRNR2L8
0.0346293494350833	-0.711225791280303	0.083	0.139	1	PPIB
0.0353818810487717	1.10814188466585	0.137	0.09	1	ATP6V1G1
0.0356524693666921	0.965850309480066	0.154	0.104	1	EIF4G2
0.0362380931539796	1.55439432967979	0.104	0.062	1	TRIM54
0.0363664034591836	1.06015335721991	0.129	0.083	1	MIF
0.0364152922952976	-0.535909423683588	0.174	0.252	1	LTBP4
0.0384873035223241	1.0625127512994	0.108	0.065	1	VCP
0.0387803914418055	1.39186954646239	0.112	0.069	1	AP2M1
0.0397596439079138	-0.628288268381104	0.066	0.118	1	ARPC5
0.0400449110567871	-0.353444876315118	0.116	0.182	1	SRSF7
0.0408156990714729	0.728436319154212	0.232	0.178	1	RPL7A
0.0411072391579256	0.93462102808418	0.108	0.065	1	C19orf53
0.0416342335923155	-0.494813781807596	0.066	0.118	1	ZFYVE16
0.0420182707992508	0.807004389311837	0.207	0.152	1	OST4
0.0433784156576679	0.626187351697201	0.266	0.208	1	RPS7
0.0437290011625262	0.887452171202652	0.124	0.079	1	HMGN2
0.0439482627912177	-0.486138463528896	0.087	0.143	1	SPSB3
0.0444704464298058	-0.342674454489612	0.054	0.102	1	SYNE1
0.0457161880102901	-0.742328274243137	0.083	0.136	1	EMP3
0.0458798904227213	0.473613256827667	0.419	0.376	1	RPS2
0.0466730941891386	1.2271623776505	0.108	0.067	1	RHOQ
0.046727442641611	-0.499426590258357	0.079	0.132	1	ZNF302
0.0477382506981216	1.10266719706684	0.108	0.067	1	SPCS1
0.0487611541036706	0.929065121398362	0.162	0.115	1	RPL4
0.0490233635703175	1.17967341704621	0.108	0.067	1	ZBTB16
0.0497424784145428	1.29737821525247	0.191	0.148	1	CAST
0.0500447828166689	-0.444403832636908	0.083	0.136	1	JMJD1C
0.0507472914903442	0.834431291757897	0.12	0.076	1	TGM2
0.0514156663956114	0.881349386706486	0.207	0.159	1	RPS26
0.0517129725513655	1.16345955309352	0.133	0.09	1	GPNMB
0.052210908383629	1.02528952313249	0.124	0.081	1	MYH7B
0.0524047923352549	1.62757878161649	0.1	0.062	1	TPR
0.0528399447402762	0.653193111782558	0.145	0.097	1	ECHDC2
0.0529477813870367	-0.71989627890731	0.066	0.113	1	ABI3BP
0.0533341671639547	-0.573135513538663	0.062	0.109	1	CALCOCO2
0.0546807944088456	-0.722378354725677	0.071	0.118	1	RHOBTB3
0.054961845872363	1.07984020016849	0.133	0.09	1	MRPS18C
0.0562472152852375	-0.668838931324266	0.087	0.136	1	ORMDL1
0.0566097017553731	-0.391211003030296	0.079	0.129	1	GTF2I
0.0572801230156155	-0.313197257694667	0.328	0.434	1	H3F3B
0.0601367605475875	1.14343830085708	0.108	0.069	1	CTNNA1
0.0615288382520939	0.991284274061163	0.124	0.083	1	PCBP1
0.0618551417635388	1.24152851142421	0.1	0.062	1	RSL24D1
0.0622494961557708	0.952742125227455	0.162	0.118	1	SNX3
0.0628116939660192	-0.508876799523999	0.058	0.102	1	MGEA5
0.0648513084517493	-0.475198220229434	0.116	0.173	1	PCDH9
0.0649925400675457	-0.443764906091018	0.062	0.106	1	SREK1
0.0664947007830809	-0.399697442492493	0.116	0.173	1	HSP90B1
0.0668027817444041	0.575924488883678	0.124	0.081	1	EIF1AX
0.0691458354209603	-0.412182616288708	0.108	0.162	1	AAK1
0.0692099331636251	1.13368540375699	0.112	0.074	1	RBM8A
0.0708565014104151	0.739276068178595	0.183	0.136	1	PKM
0.072012419694268	-0.531754838530265	0.062	0.104	1	HNRNPC
0.0734794439859039	-0.44445356470672	0.112	0.164	1	INSR
0.0739095236169453	0.872584734124413	0.133	0.092	1	RP11-532N4.2
0.0758600376282164	-0.266404854338917	0.062	0.106	1	PKN2
0.0781048853296571	0.969978678355261	0.116	0.079	1	TCEB1
0.0799405504765213	1.40004139980415	0.104	0.069	1	LAPTM4B
0.0833882563994325	-0.506792113927432	0.062	0.104	1	PCOLCE
0.0841148229832955	1.53371377979406	0.108	0.074	1	PTP4A3
0.0841206104660325	-0.506845298712264	0.075	0.118	1	U2SURP
0.0847796239772088	0.798637542282782	0.17	0.129	1	ANAPC16
0.0856399114914592	-0.446070845092922	0.091	0.139	1	LPP
0.0867475183535913	0.681833588006657	0.187	0.145	1	RPS8
0.088632737073404	-0.318040331692759	0.112	0.164	1	PRPF4B
0.0895839536371458	1.15656693538212	0.116	0.081	1	PSMA3
0.0898294890554031	-0.30685240133329	0.079	0.125	1	FOXP1
0.0906709367004216	0.859419707686262	0.108	0.072	1	MRPS5
0.09166234970252	1.13436808498349	0.104	0.069	1	CCSER2
0.0923724429744017	0.547481409564566	0.274	0.236	1	EIF4A2
0.0938740140925258	0.627489597246315	0.232	0.187	1	RPL5
0.0944732996595368	-0.320756309716988	0.066	0.109	1	ZRANB2
0.0957554844833949	-0.346694454330801	0.112	0.162	1	RTN4
0.0973258049939635	-0.558069357037243	0.083	0.127	1	TYMP
0.100422590194761	0.83467327450408	0.12	0.083	1	SSBP1
0.100467015887863	-0.498610919795336	0.091	0.136	1	SNHG25
0.100467820015807	-0.278846196460821	0.087	0.134	1	EIF4A1
0.101155978614092	0.617627613073044	0.207	0.169	1	GSTP1
0.111032454791761	1.00969350365068	0.1	0.067	1	USP53
0.111249575293147	0.754070590232834	0.183	0.145	1	SRRM1
0.113305167010141	0.452031127265831	0.299	0.259	1	HNRNPA2B1
0.114359300978846	0.576471010342335	0.224	0.185	1	SEC62
0.115014150970282	-0.326350981867513	0.137	0.187	1	NFIB
0.116161700050265	1.02041039708539	0.104	0.072	1	FLNA
0.121496098886741	1.0039963595319	0.129	0.095	1	AKR1B1
0.121725425504483	-0.327328753147268	0.066	0.104	1	PRRC2C
0.122704603333389	0.799801218317713	0.129	0.095	1	HSF1
0.124361883801778	0.684729421392765	0.12	0.085	1	ETFA
0.124543322461241	0.57873597646855	0.154	0.115	1	TUBA1B
0.125756700338329	0.927579620448329	0.124	0.092	1	PAM
0.128759439145453	1.10007112234871	0.1	0.069	1	IRF2BP2
0.13105149868927	0.742362425458477	0.174	0.139	1	IGFBP5
0.131526914404473	0.750242052294259	0.129	0.095	1	RPS10
0.13344604255341	0.377765861599062	0.241	0.196	1	ACTG1
0.133627417151157	0.737443019838615	0.133	0.099	1	APLP2
0.136086727460078	0.833292392102577	0.112	0.081	1	BIRC6
0.137490174471613	0.620398744978287	0.207	0.171	1	UGP2
0.138691607378544	0.550682735586441	0.224	0.192	1	ARL6IP5
0.139857333833279	1.07645677867343	0.104	0.074	1	CCT8
0.140292322527567	-0.432441367386521	0.075	0.113	1	CCL2
0.140647617732802	-0.350072684994699	0.112	0.155	1	SF1
0.140658068836282	0.582670199601969	0.112	0.079	1	CANX
0.141725172693585	1.03485260453696	0.108	0.079	1	WDR83OS
0.143892048336154	0.842614782371171	0.149	0.115	1	NACA
0.144799260586753	-0.461490374940149	0.079	0.115	1	NPC2
0.145975690900086	0.39310762392978	0.315	0.282	1	CALD1
0.151864227929223	0.625545228729414	0.203	0.173	1	C1orf56
0.153139494121168	0.444475675797613	0.241	0.208	1	AKAP13
0.154106770493956	0.804093731782527	0.141	0.111	1	SRSF10
0.161057298309214	0.678209604257896	0.1	0.069	1	ANAPC11
0.161463988284551	1.10552540707677	0.104	0.076	1	SPAG9
0.172956530421234	0.808215819224089	0.183	0.155	1	ARGLU1
0.174809384370198	-0.478413781147315	0.116	0.155	1	TNXB
0.176848408281953	1.0328444006634	0.104	0.076	1	DDX3X
0.178196380185459	0.873298001530272	0.124	0.095	1	TNS1
0.179487255954377	-0.295510384813813	0.071	0.104	1	PHIP
0.189507508597696	-0.412412767718735	0.124	0.166	1	PTN
0.19203091173951	-0.285468307322207	0.187	0.238	1	SCN7A
0.194278735925201	-0.331003822804085	0.427	0.499	1	ITM2B
0.194929617663871	0.84789602181922	0.12	0.092	1	MORF4L2
0.198846800922856	-0.676198002889371	0.075	0.104	1	LONP2
0.200045085521434	0.979164163394465	0.112	0.085	1	PRKAG2
0.204184332724265	0.739240153106638	0.1	0.074	1	LAMTOR4
0.20435617930688	0.473759928393375	0.149	0.118	1	AHNAK
0.208565123849814	-0.343639187236247	0.174	0.222	1	IFITM3
0.21021439678508	-0.405915811486311	0.12	0.157	1	CCDC80
0.212661665887351	0.703778412347185	0.141	0.113	1	CSDE1
0.219164523035812	0.514957335534689	0.29	0.266	1	PABPC1
0.220214010008754	0.829126593258821	0.104	0.079	1	MTA1
0.226587546619488	0.464617616792351	0.108	0.081	1	JUND
0.227249251305551	-0.308945312712684	0.083	0.113	1	CD46
0.230608251846669	0.605118738162685	0.141	0.115	1	SSR4
0.236396410859639	0.693308127876161	0.124	0.099	1	RNMT
0.240794794000393	0.304891113622186	0.378	0.365	1	DST
0.243823655311104	-0.300734939275843	0.095	0.127	1	CCNL2
0.246344578791982	0.950347842874449	0.112	0.088	1	HLA-DRA
0.247718805342802	0.476009174965532	0.124	0.097	1	DDX18
0.252423471761237	0.673523115025675	0.141	0.115	1	HOOK2
0.257376163244479	0.91972412986473	0.158	0.136	1	PPP1CB
0.257391039613898	0.713545751595862	0.137	0.113	1	BTG2
0.26035661850631	0.715028356034734	0.104	0.081	1	DKK3
0.263482919065808	0.827806383012837	0.12	0.097	1	BNIP3
0.266905425286404	0.381194064984326	0.22	0.194	1	H3F3A
0.268315499505778	-0.346755388861488	0.091	0.12	1	IAH1
0.271672901385057	-0.299847868981464	0.087	0.115	1	TRIM56
0.278935055971706	0.590433878747927	0.116	0.092	1	EIF3E
0.283165949841151	0.778238772836654	0.133	0.111	1	GNAS
0.283520178946907	0.407206849593465	0.212	0.189	1	RPS11
0.290474195314623	0.446616090794562	0.141	0.115	1	GNG11
0.290777281208804	0.396453726149436	0.195	0.171	1	JUNB
0.297307427945768	0.636721943633955	0.203	0.185	1	ATP2A2
0.302195160419626	0.829565843216493	0.141	0.12	1	SLC25A6
0.350911660179835	0.680092422661743	0.178	0.162	1	EEF2
0.351184713072547	0.773584309462988	0.178	0.164	1	MT2A
0.351538692792433	0.462228895825837	0.191	0.169	1	SEPT7
0.362467563122316	0.335128701093265	0.141	0.118	1	CPEB4
0.363440445852172	0.450198668756369	0.174	0.155	1	HLA-C
0.381636660424135	0.263613071858301	0.083	0.109	1	UBXN4
0.381641856047632	0.581618964794981	0.124	0.106	1	CD9
0.389653040164474	0.77370324582854	0.1	0.083	1	DNAJA1
0.395301870048261	0.697445041360137	0.124	0.109	1	FAM134B
0.395906886965559	-0.253303249743469	0.129	0.152	1	SPARC
0.400266524631275	0.575332017754244	0.12	0.104	1	CFL1
0.406500670523155	0.563901839025074	0.108	0.09	1	NARS
0.408276051447725	0.566006188214402	0.116	0.099	1	PGK1
0.414250663479287	0.578173135536393	0.203	0.194	1	UBE2B
0.430739621456185	0.890284866959174	0.116	0.102	1	KIF5B
0.443603893789031	0.530743048974663	0.116	0.099	1	HNRNPU
0.452170373611878	0.521029133568436	0.145	0.132	1	GNB2L1
0.45464616796803	0.380305822075716	0.145	0.129	1	ANXA5
0.470758157887581	0.434666791003305	0.12	0.106	1	RPSA
0.481286035470541	0.527706022130972	0.12	0.106	1	SOD2
0.488675951911241	0.377548009022052	0.154	0.139	1	NUDT4
0.494619135258482	0.355092242966884	0.112	0.097	1	HES1
0.497487562862485	0.447332925475848	0.104	0.09	1	GOLIM4
0.510302979202117	0.587837064841425	0.124	0.113	1	AC013461.1
0.511279158120931	0.367482110145944	0.1	0.085	1	GABARAPL1
0.530415691583469	0.273844404120556	0.195	0.185	1	RPS21
0.54319944479339	0.49633446571313	0.1	0.088	1	ARF1
0.543618611453648	0.535557608072083	0.154	0.143	1	GSTK1
0.547182661670842	0.500996838722302	0.154	0.143	1	FKBP2
0.562257249872789	0.411845310421311	0.12	0.109	1	CHURC1
0.564621735090018	0.47853621353029	0.145	0.136	1	UBE2D3
0.566146374371357	0.560191536623619	0.108	0.097	1	ADH5
0.569625649166021	0.506639010898016	0.108	0.097	1	TBCA
0.579268931644015	0.451700685895264	0.104	0.092	1	DYNC1H1
0.602271634221737	-0.36026339563578	0.158	0.176	1	CD74
0.617400013688977	0.260587451917927	0.108	0.127	1	SARAF
0.623895608878421	0.464153717287795	0.178	0.176	1	GPX4
0.630411904851301	0.526059855374002	0.112	0.104	1	ARID5B
0.635892906061875	0.457703319756312	0.112	0.104	1	TCF25
0.671507898762881	0.565562268168404	0.108	0.102	1	ATP1A1
0.690082021436861	0.437438805668584	0.108	0.102	1	SUMO2
0.698317775256795	0.372741584601245	0.17	0.166	1	VAPA
0.705263722463451	0.462361003782206	0.129	0.125	1	PFN1
0.724741005616439	0.331907173081263	0.116	0.111	1	PPFIBP1
0.774647955572371	0.461916483498877	0.116	0.129	1	HNRNPK
0.789266689056475	0.268858707440115	0.162	0.159	1	HNRNPA1
0.809658585318258	0.264574914116081	0.104	0.099	1	TRA2B
0.809697499925911	0.398726187676276	0.112	0.125	1	RAC1
0.829844782572318	0.355627407976455	0.1	0.097	1	RB1CC1
0.832106553434473	0.547174420715776	0.158	0.162	1	TMEM59
0.838355227720322	0.256303987272898	0.129	0.127	1	TMBIM4
0.841488122469353	0.485859743206009	0.137	0.139	1	JUN
0.861576465230327	0.298282725420544	0.108	0.106	1	SERBP1
0.865207755621116	0.326240848274679	0.108	0.106	1	FNBP4
0.879423746454285	0.304908050034269	0.108	0.118	1	COL15A1
0.881395214455841	0.273583624763751	0.104	0.111	1	PSMA1
0.89506742876549	0.580570426784217	0.116	0.118	1	VPS13C
0.897055101590321	0.322527213264119	0.141	0.143	1	CNBP
0.934123193325925	0.307334991333714	0.12	0.129	1	ARL6IP4
0.955782036913524	0.264156560994942	0.141	0.145	1	MRPS21
0.96486291915184	0.282014472904525	0.203	0.219	1	CIRBP
0.971981980313724	0.376702431151474	0.112	0.115	1	SDCBP
0.977276198791336	0.51899149552356	0.104	0.109	1	DYNC1I2
0.983291164620276	0.497607297122348	0.116	0.12	1	EIF5
