# Supplementary material for: Integrative Transcriptomics and Machine Learning Identify Macrophage-Associated Biomarkers in Hypertrophic Cardiomyopathy
Source: Int J Mol Sci. 2026 Jun 4;27(11):5102. doi: 10.3390/ijms27115102 (PMC13256712; doi:10.3390/ijms27115102)
Supplement: Supplementary file 1 [file ijms-27-05102-s001.zip › Supplement table S8 DEG_NK_cell_HCM_vs_Normal.csv]

p_val	avg_log2FC	pct.1	pct.2	p_val_adj	gene
2.27351829439489e-76	4.14622604449456	0.983	0.212	6.66913856477798e-72	ACTA1
4.31082043220448e-72	3.69361919865231	0.993	0.822	1.26453606558286e-67	MYL2
1.77809734925898e-70	3.3617645750171	0.987	0.452	5.2158707643163e-66	TNNI3
3.68667973649467e-64	3.24959580296841	0.943	0.279	1.08145063390335e-59	ACTC1
6.95638777680379e-62	-12.6737765107222	0	0.688	2.04058679044762e-57	PLA2G2A
9.48536144752351e-58	-1.28808151526459	1	1	2.78243592701655e-53	MALAT1
6.53228994623091e-57	2.39332663814427	0.977	0.505	1.91618193282737e-52	MYH7
8.09676360708007e-57	2.30177611553075	0.96	0.553	2.37510463650087e-52	TPM1
7.8961353433858e-56	3.00533162486495	0.903	0.327	2.31625234162879e-51	TNNC1
4.05644248288972e-55	-3.7737937931436	0.184	0.827	1.18991683793087e-50	APOD
2.50489166286199e-53	3.54115329218258	0.876	0.322	7.34784920383936e-49	MYL12A
2.51526085038212e-53	2.24222670237453	0.953	0.558	7.37826617851092e-49	TNNT2
1.31751451840835e-52	-1.82936349782314	0.739	0.986	3.86479708829905e-48	MT-ND2
5.38160724401646e-49	2.50421465459274	0.906	0.438	1.57864066895979e-44	CRYAB
6.13150721692299e-49	2.19641027089549	0.923	0.452	1.79861632701219e-44	TCAP
3.93961170346625e-47	2.40490519683176	0.903	0.423	1.15564569709479e-42	MB
4.50111572411282e-47	-3.0093560466535	0.254	0.832	1.32035728651125e-42	CFD
3.55301188951666e-45	2.98521295830386	0.826	0.197	1.04224050767082e-40	ANKRD1
4.23240729411071e-44	3.14026057416998	0.796	0.212	1.24153435565444e-39	CSRP3
1.27034440224502e-42	-1.4201828652467	0.839	0.995	3.72642826954554e-38	MT-ND3
2.07756423462262e-39	2.48101836050026	0.809	0.279	6.094326925842e-35	MYL3
3.77681088725339e-38	-2.75592941870029	0.388	0.812	1.10788970566691e-33	DCN
2.70040534574915e-35	-1.18544662425393	0.926	1	7.92136904122056e-31	MT-ND4
1.62988815575266e-34	2.55682435086246	0.803	0.385	4.78111391608486e-30	NDUFA4
1.77468129864476e-33	-1.13862712204345	0.973	0.995	5.20585012144455e-29	MT-CO2
5.44455552801046e-33	-4.83676182397992	0.074	0.529	1.59710591858659e-28	ADH1B
6.56119137993885e-33	-0.876383349659623	0.993	1	1.92465987939126e-28	MT-CO1
1.71689238879878e-32	-11.4663828027192	0	0.399	5.03633213330233e-28	RARRES1
5.62147070435844e-30	2.29244994644101	0.759	0.341	1.6490022164165e-25	COX6A2
1.71955421582774e-29	1.07529809354552	0.9	0.5	5.04414033670909e-25	TTN
4.00799919412322e-28	2.52967570141754	0.699	0.288	1.17570648360411e-23	COX6C
7.9746019258731e-28	-0.88062570649581	0.99	1	2.33926972893561e-23	MT-CO3
2.20263081644926e-27	-0.98963452034416	0.913	0.995	6.46119723697226e-23	MT-CYB
3.44531041646453e-27	1.88608588928698	0.773	0.389	1.01064735756571e-22	DES
2.00800941146554e-26	2.72760361975319	0.619	0.178	5.89029480759301e-22	FABP3
4.46757977628869e-26	2.34402286016216	0.726	0.375	1.31051985157652e-21	COX7A1
1.22225895122484e-25	2.07152664643888	0.696	0.293	3.58537440752296e-21	PTGDS
3.22700001675423e-24	1.99728764623175	0.736	0.375	9.46608184914686e-20	COX7C
1.03273429515323e-23	2.36825956773839	0.659	0.279	3.0294227814025e-19	COX5B
2.66717391916099e-23	2.85044973918988	0.572	0.168	7.82388797446684e-19	MGST3
6.14174350787962e-23	1.80292299302479	0.712	0.341	1.80161904060141e-18	SLC25A4
1.04013249516536e-22	2.46780546050604	0.615	0.216	3.05112466131808e-18	UQCRQ
3.61870300124086e-22	-1.07734005917114	0.645	0.952	1.061510338384e-17	MT-ND1
2.90289871936767e-21	2.11471647272783	0.662	0.322	8.51536310339311e-17	UQCRB
1.41821590171907e-20	2.47205341418091	0.579	0.212	4.16019452610271e-16	COX7B
1.51283315446751e-20	-1.64245598761409	0.331	0.74	4.437744775315e-16	SPARCL1
1.54171334350283e-20	1.89103300242278	0.662	0.284	4.52246192183121e-16	COX4I1
1.35978086480083e-19	1.44541155306709	0.796	0.558	3.98878118880675e-15	RPLP1
1.48173662877068e-19	3.26362135337608	0.465	0.111	4.34652622683591e-15	NDUFB4
4.60688792595255e-19	-0.793784880333305	0.953	1	1.35138450419892e-14	MT-ATP6
4.86190500409793e-19	2.07515303818929	0.602	0.226	1.42619121390209e-14	NDUFA1
4.90670124154318e-19	2.76830398242091	0.488	0.13	1.43933174219428e-14	ACTN2
4.24019068174616e-18	2.03729153237741	0.575	0.226	1.24381753458342e-13	NDUFA13
4.63899510355828e-18	1.68113057477324	0.642	0.279	1.36080282367779e-13	PLN
5.03369092378214e-18	-2.85548392364906	0.057	0.361	1.47658289558225e-13	C1R
5.87162176388247e-18	3.84021861443326	0.348	0.024	1.72238152821728e-13	MYL7
1.23532420513626e-17	2.17792471156888	0.559	0.226	3.62370002334671e-13	CKM
1.28056644292279e-17	2.20836023658103	0.538	0.192	3.75641360366972e-13	UQCR10
2.21476257188183e-17	-1.91020240264152	0.167	0.529	6.49678452835816e-13	TIMP1
2.23253392258036e-17	2.15396799945321	0.545	0.216	6.54891500849722e-13	UQCRH
3.0982148775661e-17	2.23673909390404	0.522	0.173	9.08830352185239e-13	COX7A2
3.15866392694957e-17	3.33359192261628	0.411	0.091	9.26562476331387e-13	CKMT2
5.2250807320744e-17	2.08300618740427	0.559	0.221	1.5327251819467e-12	UQCR11
7.19176025638419e-17	2.38671753373784	0.428	0.082	2.10963095360774e-12	XIST
2.31663043016581e-16	2.26454557625281	0.532	0.197	6.7956037038484e-12	COX6B1
2.32003286966052e-16	3.10982341791377	0.395	0.077	6.80558441986217e-12	COX8A
4.36916837886213e-16	-2.22768662103525	0.134	0.447	1.28165185225542e-11	ABCA6
9.46026700670911e-16	-3.49971723027165	0.02	0.255	2.77507472374805e-11	MGST1
1.19352804527482e-15	2.43701917059323	0.441	0.12	3.50109516800915e-11	MYL9
1.20291598333581e-15	1.69001873576405	0.622	0.322	3.52863374551726e-11	GAPDH
2.41296732532641e-15	2.46977990535358	0.415	0.101	7.07819835211249e-11	S100A1
2.73022986273818e-15	2.24356854781206	0.492	0.183	8.00885627935619e-11	MDH1
3.1382123415329e-15	1.97369235868337	0.545	0.226	9.20563208265261e-11	CMYA5
3.77647499802934e-15	-2.9341559703721	0.064	0.327	1.10779117592193e-10	C1S
3.90652418471717e-15	-1.81465992261042	0.164	0.49	1.14593980434493e-10	SERPINF1
4.34674744210789e-15	-2.12488445282474	0.177	0.481	1.27507489466793e-10	ABCA8
7.16005444934216e-15	3.12062939753271	0.344	0.058	2.10033037217003e-10	MYOM1
1.37342366070797e-14	2.34317993581232	0.428	0.12	4.02880096632077e-10	CHCHD10
1.61276323065978e-14	3.06254114281406	0.385	0.096	4.7308796608174e-10	ATP5O
3.02218422672346e-14	2.64590609490736	0.465	0.207	8.86527521067061e-10	ATP5L
3.19214056611487e-14	1.53979477189441	0.609	0.308	9.36382513664135e-10	RPL37A
3.67412502690506e-14	2.98026881373025	0.391	0.106	1.07776783539233e-09	NRAP
5.26810266276233e-14	3.28587099784237	0.348	0.067	1.5453452350947e-09	LMOD2
6.11787975874203e-14	1.92742318368933	0.522	0.24	1.79461884842939e-09	LGALS1
6.80251587571376e-14	3.50086923550782	0.351	0.077	1.99545000698187e-09	XIRP2
8.60235704531491e-14	-2.0587050999178	0.074	0.341	2.52341541567268e-09	GZMA
1.16878467073077e-13	2.10668240677124	0.462	0.159	3.42851295312164e-09	SLC25A3
1.34107726418143e-13	2.99780390023967	0.358	0.082	3.93391604674981e-09	PGAM2
1.3702450692638e-13	2.15724677759939	0.438	0.144	4.01947688617842e-09	UBB
1.81614339113737e-13	1.88744295748907	0.515	0.231	5.32747502356235e-09	NDUFB2
2.17273354304578e-13	3.01448565586362	0.378	0.111	6.37349657517049e-09	ATPIF1
2.30731348994677e-13	2.13892119959135	0.452	0.159	6.76827339140984e-09	CYCS
2.47055473668895e-13	1.62515389728026	0.565	0.293	7.24712526460335e-09	HSPB1
1.07563987361425e-12	2.03366794508696	0.415	0.13	3.15528200526005e-08	FHL1
1.29269490122152e-12	1.7831239648022	0.492	0.207	3.79199122324321e-08	MYBPC3
1.8375267153094e-12	-2.1728050467545	0.097	0.346	5.39020086668859e-08	GPX3
2.63290898576924e-12	1.68559542480173	0.528	0.264	7.72337521885549e-08	RPL35A
2.66266319862709e-12	-9.21941544421151	0	0.154	7.81065622685272e-08	C1QB
2.79961173642361e-12	1.41999884302557	0.572	0.288	8.21238106762502e-08	RPS14
4.19083234919069e-12	-2.76661478606451	0.043	0.255	1.2293387613116e-07	NOVA1
4.85769649169145e-12	2.46437320743293	0.375	0.111	1.42495668887277e-07	NDUFAB1
5.63838472988517e-12	2.41152438086781	0.351	0.091	1.65396377666452e-07	PRDX2
5.79794071188503e-12	-2.34290542845775	0.047	0.264	1.70076792842435e-07	C3
5.94529761137251e-12	-4.11373390403204	0.01	0.178	1.74399360132001e-07	RP11-14N7.2
7.04217138825365e-12	-3.40965573720557	0.02	0.202	2.06575055503033e-07	SRPX
9.87008078758496e-12	1.64464389215144	0.485	0.207	2.89528949823017e-07	RPS23
1.15650020193862e-11	2.31216602699487	0.405	0.154	3.39247769236675e-07	ATP5G3
1.65162745229418e-11	-5.02683965844794	0.003	0.154	4.84488396855974e-07	FIGF
1.7003909627472e-11	1.62668924733618	0.508	0.24	4.98792685012265e-07	LDHB
2.02176795414635e-11	-1.04722098525311	0.358	0.678	5.93065411669292e-07	MT-ND4L
2.92119286118444e-11	1.73446134158154	0.452	0.197	8.56902713899845e-07	COX5A
3.6485366184441e-11	-1.41436016347238	0.154	0.428	1.07026173165439e-06	C7
6.27974307445056e-11	1.06446002957571	0.699	0.481	1.84209983345933e-06	RPL41
6.39226308492558e-11	1.9394075624293	0.425	0.168	1.87510645333207e-06	NDUFS5
9.61299723766222e-11	-3.07923934143435	0.02	0.188	2.81987660969584e-06	PLTP
1.24489907917813e-10	2.40530399091686	0.341	0.101	3.65178695886111e-06	SMPX
1.28860061781466e-10	1.98745338174973	0.488	0.288	3.77998105229753e-06	ATP5J
1.36910099347494e-10	1.37109975203195	0.559	0.327	4.0161208542594e-06	RPS28
2.14394517854184e-10	-2.13339843860263	0.09	0.308	6.28904878673463e-06	CEBPD
2.19813238744745e-10	2.24820517018004	0.431	0.212	6.44800154533835e-06	C14orf2
2.98324371279915e-10	-1.96904090251597	0.064	0.269	8.75104710712504e-06	FBLN1
4.74169675924212e-10	1.82636624963421	0.391	0.149	1.39092932735608e-05	NEXN
5.13713415085131e-10	4.3616087820157	0.197	0.014	1.50692693181072e-05	ATP5ME
5.41824368526487e-10	1.00252888613888	0.669	0.428	1.5893876026356e-05	RPL34
6.16901826676201e-10	5.54055024549495	0.177	0.005	1.80961981837197e-05	APOA1
6.18699618015194e-10	2.49116319856241	0.301	0.082	1.81489345948577e-05	MPC1
8.40870602899441e-10	1.1317774088602	0.659	0.447	2.46660982654522e-05	RPL10
9.45996658817039e-10	-3.11153541148938	0.02	0.173	2.7749865989739e-05	IGFBP4
1.02018401945447e-09	-1.82575998994209	0.07	0.274	2.99260780266775e-05	NKG7
1.05905671260193e-09	-0.998939958157077	0.515	0.755	3.10663696074651e-05	GSN
1.15341059517186e-09	3.17921776005004	0.254	0.053	3.38341463987712e-05	GHITM
1.24819994555998e-09	1.92231875802713	0.378	0.149	3.66146972030564e-05	FILIP1
1.33674955759335e-09	1.571894751629	0.385	0.149	3.92122115224435e-05	RYR2
1.60941814305834e-09	1.80121011445502	0.368	0.135	4.72106718084733e-05	TECRL
1.79110339515968e-09	-2.03469445050802	0.077	0.274	5.25402269936141e-05	ABCA9
1.89997698503589e-09	-1.72009061971822	0.094	0.303	5.57339248790427e-05	POLR2J3
1.96902203337497e-09	1.90489837070682	0.418	0.207	5.77592923270214e-05	ATP5I
1.98422001966977e-09	-3.26473618891111	0.02	0.168	5.82051100569929e-05	PTGIR
2.63944332339761e-09	-2.5540231389046	0.04	0.207	7.74254304485456e-05	RNASE1
3.76065769578531e-09	2.3252596610651	0.355	0.149	0.000110315132848166	ATP5A1
3.99290029567038e-09	4.42488459397626	0.174	0.01	0.000117127737273195	ATP5PF
4.02109106128205e-09	2.91384567309132	0.264	0.067	0.000117954685191648	AK1
4.10928963443043e-09	1.52410230240322	0.435	0.202	0.000120541902136382	PDLIM5
4.15976022501157e-09	2.2069981146876	0.314	0.101	0.000122022406440489	UBL5
4.92874366953633e-09	-3.37946297388103	0.01	0.139	0.000144579766802179	CCL21
5.11388577059043e-09	1.47846340781992	0.455	0.216	0.0001500107251945	HSPB7
5.188960662499e-09	-4.29071292580069	0.003	0.12	0.000152212972073746	PSMD5-AS1
5.37240039359619e-09	1.39879454117135	0.431	0.202	0.000157593993145751	SRP14
5.54102690571215e-09	1.29166159436126	0.441	0.192	0.00016254048325216	NEBL
6.03366764771235e-09	1.85198137319016	0.314	0.096	0.000176991606777994	PHPT1
7.31642219083058e-09	1.59857967327464	0.395	0.168	0.000214619928545824	PDE4DIP
8.14014926931281e-09	2.54929628267046	0.264	0.067	0.000238783138666022	UQCRC1
8.19173767161348e-09	1.71847493002105	0.428	0.216	0.00024029643285911	NDUFB1
8.88834143046855e-09	1.38335476022186	0.435	0.188	0.000260730607521364	SORBS2
9.23684200543202e-09	1.67510684837161	0.371	0.149	0.000270953523387343	NDUFB7
1.07021613788539e-08	2.09033862356427	0.298	0.091	0.000313937201887301	CASQ2
1.07647659739814e-08	2.28371004345392	0.294	0.091	0.00031577364508077	ECH1
1.19864432973878e-08	2.55201278717959	0.278	0.082	0.000351610327685575	IDH2
1.35650437838479e-08	1.93589408192702	0.331	0.12	0.000397916994355394	RPL38
1.44437466807474e-08	-1.17691457870431	0.301	0.543	0.000423692865133045	MGP
1.46473609448273e-08	1.54802339125424	0.441	0.221	0.000429665685955565	CD36
1.6043271778744e-08	2.84519220590967	0.261	0.072	0.000470613334357676	ENO3
1.9185091799512e-08	2.1625928429479	0.278	0.082	0.000562775482846886	NDUFS7
2.00411744131734e-08	-5.50485847875175	0.007	0.12	0.000587887810236028	C10orf10
2.09863844999712e-08	-8.56831938839237	0	0.101	0.000615614602922156	KIAA1551
2.24916624587375e-08	-5.34725078717632	0.003	0.111	0.000659770426564605	C1QA
2.32559914653183e-08	1.98177726710295	0.331	0.13	0.000682191253643647	NDUFB10
2.54914344042545e-08	-4.53534712127071	0.003	0.111	0.000747765736814402	C1QC
3.00927194003865e-08	2.12265365039457	0.261	0.072	0.000882739830890938	SLMAP
3.10962687334858e-08	2.04533790318004	0.274	0.082	0.000912177947028074	EIF3K
3.25807252432183e-08	-1.56228825796228	0.077	0.26	0.000955722994284566	ABCA10
3.52262158925026e-08	-3.39586006089856	0.013	0.135	0.00103332581699067	F13A1
4.20391815117736e-08	2.59284987387173	0.224	0.048	0.00123317735046637	SORBS1
4.36068405206253e-08	1.87612795220704	0.314	0.111	0.00127916305983202	NDUFC1
4.99278284908037e-08	2.12625610237965	0.304	0.111	0.00146458292094924	MAP4
5.43255247321615e-08	3.50777932840049	0.154	0.01	0.00159358494249323	ATP5F1A
5.69910453841381e-08	3.77038599598223	0.171	0.019	0.00167177532529831	ATP5MPL
5.96530005114261e-08	1.55938986962142	0.401	0.202	0.00174986111700217	RPL19
6.16418444092251e-08	2.41223226376432	0.258	0.077	0.00180820186390021	IFI27
6.44757766515286e-08	2.52668913061302	0.191	0.029	0.00189133243229594	LUM
6.86928628744618e-08	1.40665184472968	0.452	0.236	0.00201503643955946	RPL23A
8.05780103861842e-08	-2.09169488696997	0.06	0.221	0.00236367535666833	MMP2
1.05824088528203e-07	1.93754734919824	0.314	0.125	0.00310424381288631	RPL23
1.09574121548761e-07	-5.41952136718421	0.003	0.101	0.00321424728151135	VSIG4
1.10498544558334e-07	-1.94565914146385	0.05	0.202	0.00324136430607417	PDGFRB
1.11573605242874e-07	2.37708902432565	0.261	0.082	0.00327290013619445	CFL2
1.11623461025051e-07	-2.24470641083657	0.037	0.178	0.00327436260570883	IFITM2
1.12343799454182e-07	2.24363397376468	0.244	0.067	0.00329549301318897	ETFB
1.13864634760502e-07	2.40156026918794	0.268	0.087	0.00334010519606458	LPL
1.18097201908231e-07	2.18348698263657	0.298	0.115	0.00346426332077605	ACAT1
1.54409424680013e-07	2.13796348832384	0.274	0.096	0.0045294460635635	SVIL
1.79943583832242e-07	-2.25396959985204	0.023	0.149	0.00527846508813499	CLEC2D
2.77810399669963e-07	2.78215497486433	0.171	0.024	0.00814929026391869	ATP5MG
2.80534975118017e-07	2.50058694265656	0.247	0.082	0.00822921296011191	NDUFV2
3.10442854089502e-07	-2.79822705322392	0.017	0.13	0.00910653068186146	AKR1C1
3.25459337681134e-07	1.31483706515066	0.465	0.284	0.00954702421153838	RPL32
3.97582099815916e-07	4.60823979266391	0.127	0.005	0.0116626733160001	EEF1G
4.46969387068212e-07	1.02815612564085	0.542	0.38	0.0131114000002589	SERF2
4.94754888886717e-07	-3.1777245763015	0.01	0.111	0.014513139910603	MUM1
5.48497117492684e-07	1.98856885836001	0.291	0.115	0.0160896144445304	NDUFB3
5.83519461747624e-07	4.09102808652904	0.134	0.01	0.0171169598909048	HBB
6.20326883026451e-07	2.49865217144421	0.241	0.077	0.0181966687866979	NDUFA6
6.49234186834763e-07	3.87891205941658	0.134	0.01	0.0190446356366109	SEPTIN7
6.78512561193134e-07	1.66641114634795	0.314	0.135	0.0199034874700394	HADHB
7.35720665145094e-07	-3.44371211747231	0.013	0.115	0.0215816299913662	CD14
7.50751803759212e-07	-1.31119777813548	0.177	0.38	0.0220225534114727	HLA-B
8.40789073059414e-07	0.911455924293694	0.582	0.404	0.0246637066691248	RPL21
8.97769944666059e-07	1.68911061563831	0.311	0.13	0.0263351835568342	MYOZ2
8.98976474822571e-07	1.4023295589675	0.351	0.168	0.0263705759124453	LDB3
9.79909835609086e-07	-2.29819723270469	0.027	0.144	0.0287446751177569	NID1
1.05404907446519e-06	1.29349732406948	0.415	0.236	0.0309194755503619	RPL39
1.0547234942474e-06	1.69052302242035	0.268	0.096	0.0309392589802532	MYOM2
1.15718199634434e-06	1.31989391233625	0.375	0.188	0.0339447766807647	RPS12
1.17825787454144e-06	-1.5469585956629	0.11	0.279	0.0345630164917986	LTBP4
1.24713226170645e-06	-2.50005993693114	0.023	0.135	0.0365833777648969	ATP6AP2
1.29966681652474e-06	1.85965385781656	0.341	0.183	0.0381244263959368	ATP5B
1.39031938799271e-06	1.55121869961143	0.391	0.221	0.040783628927378	ATP5E
1.45619848728997e-06	3.34859953765744	0.137	0.014	0.0427161264261639	ATP5IF1
1.81017614725778e-06	-1.88283262477054	0.067	0.207	0.0530997071036596	ENG
1.86869723678786e-06	1.96970477184174	0.241	0.082	0.054816364743935	CHCHD2
1.95961654363663e-06	2.44433180470235	0.217	0.067	0.057483391691037	EEF1A2
2.0336205956427e-06	2.83468517571314	0.167	0.034	0.0596542265525829	ECHS1
2.10511196573694e-06	0.979335442861428	0.415	0.221	0.0617513544029275	FHL2
2.24299340640623e-06	4.1599288895173	0.114	0.005	0.0657959685835204	ATP5F1D
2.33302876290321e-06	-0.752575681435514	0.308	0.543	0.0684370657310029	CST3
2.49239336394907e-06	2.20615763689108	0.164	0.029	0.073111866938082	ATP5F1B
2.59572156369855e-06	1.10338699708157	0.408	0.226	0.0761428963495333	RPS29
2.61169555115865e-06	1.642846026366	0.311	0.144	0.0766114772976878	HSP90AB1
2.63393261131082e-06	2.10662352995945	0.251	0.096	0.0772637792201916	NDUFB8
2.66779169186195e-06	1.55102864126805	0.187	0.043	0.0782570014890785	NPPB
2.68850559584773e-06	1.25219442076559	0.401	0.221	0.0788646231485972	RPL26
2.78308427984301e-06	3.14726817015729	0.14	0.019	0.081638994264915	ATP5F1E
2.87581210118534e-06	2.29453971532942	0.197	0.053	0.0843590721761708	NDUFV1
2.90318587440315e-06	3.10087927296668	0.14	0.019	0.0851620544397419	NDUFA7
2.94447125083923e-06	2.7678371302237	0.221	0.077	0.0863731196721181	ATP5H
3.18653016559315e-06	2.3227490341418	0.224	0.077	0.0934736758775094	NDUFS6
3.27669715318746e-06	1.88973495069875	0.251	0.096	0.0961186342916008	VDAC1
3.36903788664177e-06	2.16658320467455	0.201	0.058	0.0988273573667496	AURKAIP1
3.5304402715477e-06	-1.09583940459878	0.187	0.37	0.10356193492558	CHD9
3.81516154093462e-06	-1.89876973909447	0.033	0.149	0.111913948641776	SPTSSA
3.81904101789978e-06	-2.18995528776169	0.027	0.135	0.112027749219072	FGF7
3.82056122268779e-06	-1.34587800657387	0.104	0.264	0.112072342906323	MDM4
3.84285682555893e-06	-1.06319707031036	0.164	0.351	0.112726362120946	COL6A2
3.96959476813183e-06	1.86273462322122	0.268	0.111	0.116444092928379	CYC1
4.21454249710662e-06	2.101706193308	0.234	0.087	0.123629389610126	NDUFB11
4.23775703585128e-06	1.97965909476554	0.217	0.067	0.124310364889661	RPL17
4.4082295521956e-06	1.44362015553238	0.321	0.154	0.129311005684106	POLR2L
4.48989224349794e-06	3.49907795496206	0.127	0.014	0.131706499070768	NPPA
4.55914448849101e-06	-2.74468685566283	0.013	0.106	0.133737944425395	CCL5
4.98368307653776e-06	2.71489446023102	0.161	0.034	0.146191359367159	NDUFS1
5.11253858071793e-06	-1.30526455775194	0.08	0.231	0.14997120672678	SEPP1
5.13344984231444e-06	2.58493148061698	0.194	0.058	0.150584617674452	MPC2
5.20954221910432e-06	2.4479764049349	0.201	0.062	0.152816711455206	ADI1
5.22909315925163e-06	0.911829462364055	0.472	0.298	0.153390218733487	RPS27A
5.40738345463844e-06	1.85468365596367	0.231	0.082	0.158620186258364	TIMM8B
5.49038849802994e-06	-1.38759277424125	0.107	0.264	0.16105505620121	SERPING1
5.56630496877613e-06	-2.89788604380976	0.017	0.111	0.163281989954079	ACSM3
5.6264977974051e-06	1.75387678418533	0.234	0.082	0.165047686389081	HRC
5.67466840579977e-06	2.12650334158464	0.154	0.029	0.166460723015731	SELENOW
6.01963419088374e-06	2.009590076895	0.274	0.125	0.176579949355384	ATP5G1
6.42858933425445e-06	-0.615631303111899	0.431	0.649	0.18857623953102	IGFBP7
6.54489458599354e-06	-2.38580224032807	0.017	0.111	0.191987937785535	MYDGF
6.82517975787555e-06	1.37472217875688	0.348	0.188	0.200209823017521	TOMM7
7.04171260786205e-06	2.31790260721164	0.211	0.072	0.206561597639025	VDAC3
7.77955889771984e-06	-1.26311059252991	0.114	0.269	0.228205580705714	TFPI
7.95967245479608e-06	-2.34554458720684	0.04	0.154	0.233489031788988	ID2
8.0061489649641e-06	1.99484027325782	0.241	0.096	0.234852373738257	PARK7
8.02238558371623e-06	3.26409242699461	0.114	0.01	0.235328658712732	RACK1
8.6172294200606e-06	-1.63309062241306	0.054	0.178	0.252777807808058	IAH1
8.91029855013149e-06	1.31645725399928	0.371	0.207	0.261374697669557	RPS9
8.94686567216197e-06	2.72175377723682	0.124	0.014	0.262447357627199	ATP5MD
9.15581773010333e-06	1.35293760638897	0.355	0.197	0.268576757294851	SKP1
9.23067726203826e-06	-0.543753746847455	0.488	0.702	0.27077268680463	MT-ND5
9.54748483185805e-06	1.53022254833489	0.284	0.125	0.280065920057724	RPS11
1.00788437269956e-05	2.68269386478625	0.187	0.058	0.295652801887688	DECR1
1.10477058330791e-05	1.55228488966522	0.294	0.139	0.324073402907541	EEF2
1.14916447026814e-05	2.53036811864215	0.161	0.038	0.337095905708456	TNFRSF12A
1.19394841253779e-05	1.97947624386832	0.254	0.111	0.350232827333836	NDUFA12
1.20008719415656e-05	1.46664187004107	0.308	0.154	0.352033577533885	SLIRP
1.22008879223792e-05	1.4640790561314	0.298	0.144	0.357900846315072	RPL6
1.24823027330845e-05	1.93749066456876	0.251	0.106	0.366155868372302	RPL7A
1.25537361231437e-05	-0.847577477185272	0.124	0.293	0.368251295436297	CDH19
1.26538232510363e-05	1.76951005957468	0.214	0.072	0.3711872512459	FXYD1
1.2947477515612e-05	1.22517067705658	0.418	0.269	0.379801305442961	RPS3A
1.38766836692095e-05	2.59857203992218	0.181	0.053	0.407058638752591	PDHA1
1.47810255629386e-05	-1.18379858441993	0.1	0.25	0.43358660386324	ZFP36L1
1.62798496107675e-05	-1.04243503699793	0.114	0.269	0.477553108482255	RSRP1
1.65042430204524e-05	2.73454164709658	0.184	0.058	0.484135464761952	CDH2
1.70564776531221e-05	1.31103094776526	0.344	0.183	0.500334715476684	RPL30
1.71959547799598e-05	-2.42478233451673	0.02	0.111	0.50442613751534	ARHGEF10
1.72103542298357e-05	1.71155131116771	0.291	0.144	0.504848530977999	PRKAR1A
1.780014787467e-05	2.5224460106667	0.184	0.058	0.52214953775557	NDUFA8
1.78071891722551e-05	-1.43118489809472	0.037	0.144	0.522356087178932	ZCCHC11
1.81847226866801e-05	-0.67251176009094	0.06	0.192	0.533430655291075	CD99
1.85540958874827e-05	1.36457864968698	0.378	0.231	0.544265848763418	ALDOA
1.87164399107638e-05	1.35745076186627	0.351	0.202	0.549028048342344	HSP90AA1
1.8870105617453e-05	-0.741081002090967	0.796	0.899	0.553535678182367	NEAT1
2.00326622710331e-05	-0.598927517127593	0.348	0.567	0.587638115058484	DDX5
2.13159978097786e-05	1.7453311299291	0.241	0.101	0.625283479752046	HSPB3
2.14086776354573e-05	1.49684366139039	0.244	0.101	0.628002149758505	NDUFB9
2.20432352197881e-05	-1.78171853315386	0.03	0.13	0.646616261937264	NHLRC3
2.25190697672562e-05	2.66308518376973	0.14	0.029	0.660574392552693	PLCG2
2.32156319790867e-05	-1.29372513283085	0.054	0.173	0.681007348474529	RABAC1
2.53944368006646e-05	1.60184146977527	0.184	0.053	0.744920409110697	SNHG14
2.55330120787571e-05	-0.942064637115121	0.184	0.361	0.748985376318261	HNRNPH1
2.56034215908475e-05	3.37553050651498	0.104	0.01	0.751050768945919	NORAD
2.57420590806695e-05	-1.61236373466182	0.054	0.168	0.755117561072358	EPC1
2.67410786874364e-05	-1.10271443343575	0.117	0.264	0.784422802217261	KCNQ1OT1
2.74298170799559e-05	1.103768088754	0.388	0.231	0.804626254223427	RPS3
2.83744677547409e-05	1.28651137898272	0.368	0.226	0.83233663711757	DSTN
2.86547480016862e-05	2.45035831771118	0.191	0.067	0.840558377881463	NDUFC2
2.92584998721962e-05	1.49829664028918	0.271	0.125	0.858268835251004	MRPL41
3.22025821801074e-05	3.43658751651678	0.11	0.014	0.94463054567127	NES
3.34903826137277e-05	-2.38194674280147	0.02	0.106	0.98240688359109	GABPB1
3.36170403257718e-05	2.04966476730662	0.187	0.062	0.98612226091619	CKB
3.42483523782069e-05	2.67638575832217	0.12	0.019	1	ATP5PO
3.46639710548162e-05	2.00463891371514	0.217	0.087	1	EDF1
3.53451943066504e-05	1.86395768536444	0.231	0.096	1	MZT2B
3.60860882581085e-05	-2.14709535120366	0.02	0.106	1	LHFP
3.67398517380869e-05	3.42831416028064	0.1	0.01	1	ATP5PD
3.81665449288346e-05	2.629168006076	0.1	0.01	1	ISG15
3.85872987373524e-05	2.78428757364663	0.11	0.014	1	TLE5
3.89808898863311e-05	-1.48927735174609	0.04	0.144	1	ESF1
3.95427748575676e-05	1.37826057927972	0.294	0.149	1	CALM1
4.00355257445525e-05	2.30081804309869	0.174	0.053	1	XIRP1
4.06620536209618e-05	3.08408008338007	0.1	0.01	1	ATP5MF
4.0900602999153e-05	2.47544743177116	0.164	0.048	1	NDUFS4
4.22184025096799e-05	2.18332402269011	0.184	0.062	1	ACADM
4.30062968593712e-05	1.29202980789067	0.298	0.149	1	DBI
4.31347139524788e-05	1.52937088597509	0.224	0.087	1	GNAS
4.32765382672051e-05	-1.40809268896773	0.08	0.207	1	VMP1
4.34405792636129e-05	1.0563285366547	0.431	0.284	1	RPL15
4.39775207686007e-05	1.22975124907391	0.381	0.24	1	FAU
4.40139850802803e-05	-1.35689396271172	0.087	0.216	1	LRP1
4.40782848168872e-05	1.65437754102351	0.254	0.115	1	NDUFA3
4.40829099202636e-05	1.78251168193975	0.268	0.135	1	ATP5C1
4.43250354083351e-05	2.72776912387582	0.154	0.043	1	OTUD1
4.56803909716029e-05	3.91573082821881	0.107	0.014	1	FHOD3
4.59204336265799e-05	1.67054139939783	0.261	0.12	1	COX17
4.66401683644802e-05	0.84448584892773	0.538	0.399	1	RPS27
4.912440061473e-05	1.98991145577849	0.268	0.139	1	ATP5J2
4.95367295737945e-05	-0.881214348097132	0.167	0.327	1	S100A4
4.97595691880195e-05	-2.01948828470744	0.04	0.139	1	EMP3
4.98493789151892e-05	1.60420004381295	0.258	0.12	1	PEBP1
5.01370064346357e-05	1.64097187381366	0.264	0.125	1	TRDN
5.04709461976913e-05	1.83854518306376	0.194	0.067	1	UQCC2
5.25358609893442e-05	2.50706356284619	0.14	0.034	1	C1QBP
5.48692112198197e-05	1.26915769051402	0.311	0.168	1	ISCU
5.50175451907805e-05	2.74388131688242	0.107	0.014	1	ABRA
5.73955932744203e-05	-1.73072957173211	0.023	0.111	1	PRKD3
5.8911356508392e-05	1.68402397020487	0.251	0.12	1	UQCRFS1
5.96269371825878e-05	-0.898088740668848	0.127	0.279	1	COL1A2
6.07420709417729e-05	1.35893914491966	0.338	0.197	1	ASAH1
6.72652001288119e-05	2.84764222594845	0.114	0.019	1	NIBAN1
7.09794223541666e-05	0.994961583181554	0.365	0.216	1	RPL35
7.34392346663486e-05	-1.80340082311024	0.043	0.144	1	ARHGAP24
7.40035460930644e-05	1.42600894317339	0.258	0.12	1	POMP
7.53194995101838e-05	1.30499314834038	0.264	0.125	1	MRPL33
7.56396508032143e-05	1.36382165329973	0.241	0.106	1	RPL22
7.69931915662563e-05	1.32286984207897	0.321	0.183	1	RPL18A
7.88839202355959e-05	2.30128236279991	0.177	0.062	1	NDUFS8
8.01471122929234e-05	1.78807158949123	0.251	0.125	1	ZNF106
8.04040067807369e-05	1.07237397385038	0.385	0.24	1	RPL8
8.23268985017386e-05	1.43584868733186	0.271	0.135	1	NFIA
8.25020873429282e-05	1.95109394950899	0.221	0.096	1	PDLIM3
8.45608370172356e-05	1.48221599086762	0.271	0.135	1	NDUFA11
8.94689432813422e-05	2.00209259582393	0.197	0.077	1	NDUFS2
8.95211931384694e-05	1.10624568922607	0.398	0.269	1	RPS25
9.20258643570838e-05	1.82312719584623	0.181	0.062	1	NDUFA2
9.33059446948446e-05	1.91923802655275	0.201	0.082	1	SNRPN
9.91589826950311e-05	-1.53805629816789	0.097	0.216	1	SPRY1
0.000101390640516432	1.43822354265963	0.281	0.149	1	RPL5
0.000102147605458268	1.62136045530829	0.231	0.101	1	HSPA8
0.000103281562080835	1.50183958475246	0.224	0.096	1	SUB1
0.000112353714444488	-1.5847419103644	0.037	0.13	1	AUP1
0.000115341308252977	1.8378628679728	0.227	0.106	1	UQCRC2
0.000117480941799058	-1.02706425742215	0.191	0.341	1	MEG3
0.000119591985840679	-1.91328935276394	0.06	0.163	1	TLE4
0.000125746089190628	2.42497362227509	0.171	0.062	1	SUCLG1
0.000126247848743374	-1.76223585978103	0.043	0.139	1	SELM
0.000126965958659975	0.859210285326033	0.435	0.298	1	RPS15
0.000145575566390789	-0.595040833999409	0.348	0.534	1	N4BP2L2
0.000146870792938005	0.874607791465352	0.421	0.279	1	RPS19
0.000149523264580115	1.97940289307078	0.14	0.038	1	ATP5MC3
0.000152314994264498	2.57904332426811	0.144	0.043	1	SYNPO2
0.000152804244545846	1.20352364058047	0.341	0.188	1	PDK4
0.000153032531571531	2.69626358666637	0.144	0.043	1	GSTO1
0.000153717899013415	2.69793681065399	0.137	0.038	1	MRPS36
0.000155189404598942	2.40627787059997	0.13	0.034	1	NDUFS3
0.000159465198345285	-1.3508534158551	0.047	0.144	1	PTPRC
0.000160711498537938	1.0940301803512	0.371	0.231	1	RPS16
0.000167188965986605	-1.34768685734234	0.03	0.115	1	CCZ1
0.000170517990266548	-2.25469297520256	0.023	0.101	1	HGSNAT
0.000174144805736895	-1.21156273616972	0.097	0.221	1	IGFBP6
0.000175735510793173	-1.41038160698801	0.06	0.163	1	PPIB
0.000175838334236919	1.18524121330264	0.284	0.149	1	PFDN5
0.000180874515191458	-1.68303892334085	0.033	0.12	1	TMEM165
0.000188312035577331	-1.96177823870963	0.023	0.101	1	PTTG1IP
0.00019804421205782	2.60467350309964	0.12	0.029	1	MRPS33
0.000215465685826138	2.6832829415093	0.104	0.019	1	GABARAP
0.000220066975729053	1.91065531888006	0.144	0.043	1	NDUFA9
0.000221784065535216	3.35696505728398	0.11	0.024	1	FAM162A
0.000226520827202766	-1.68009318830217	0.047	0.139	1	RHOBTB3
0.000237181113171848	2.43314768191235	0.147	0.048	1	SDHB
0.000249213036189668	-1.75373885809115	0.027	0.106	1	EBF2
0.000251159918379276	-1.1546728833965	0.09	0.207	1	PCDH9
0.000251810688329355	2.11046780163484	0.167	0.062	1	MYZAP
0.000253650300939517	-1.59488562228445	0.027	0.106	1	CD163
0.000266425650684288	1.50940916605606	0.13	0.034	1	MAP3K20
0.000269385173685219	-1.85174246997148	0.03	0.111	1	GADD45B
0.000275704337416214	-1.49961510303338	0.057	0.154	1	ZNF302
0.000280693422671573	2.17550156460793	0.154	0.053	1	HHATL
0.0002966121909559	0.998068956897888	0.418	0.298	1	TPT1
0.000312162862460055	-0.963912820250594	0.08	0.192	1	SELK
0.000323783063470741	1.26652618359444	0.234	0.115	1	NPM1
0.000325525363922408	2.43884453221833	0.124	0.034	1	SSBP1
0.000328528338168318	1.24748105344141	0.314	0.192	1	RPL24
0.000330911613850673	-1.18336948080225	0.087	0.202	1	CYBA
0.0003408150725252	2.98031301916904	0.107	0.024	1	ATP6V1F
0.000346288079290226	1.05115241912203	0.358	0.231	1	HNRNPA2B1
0.000349288714333912	-0.996017699819787	0.084	0.197	1	LINC00969
0.000361149371406312	1.63879158180493	0.191	0.082	1	DDX24
0.000389839849967834	-0.639809931488021	0.298	0.462	1	FTL
0.00039345670577564	2.12384954828735	0.181	0.077	1	ACO2
0.000404954997643571	0.865302771743326	0.425	0.293	1	RPL11
0.000405995774004762	2.28570562231576	0.161	0.062	1	TNS1
0.000407327474389166	-1.21237599322399	0.07	0.173	1	PRELP
0.000408281953877001	1.93983992904446	0.181	0.077	1	CSDE1
0.00040869301038743	1.97925399591781	0.164	0.062	1	PDLIM1
0.000420673234007757	0.761754802955483	0.488	0.361	1	RPL13A
0.000431845267824867	-1.19487358784759	0.06	0.159	1	IFNGR1
0.000442241194687011	1.66415326020047	0.227	0.115	1	NDUFA5
0.000454538911275516	-1.74719578887779	0.03	0.106	1	NUTM2B-AS1
0.000455555559904758	2.15120336544663	0.161	0.062	1	KIF5B
0.000458647669780596	-1.03011615383985	0.097	0.212	1	PNRC1
0.000467427385013922	1.44600268169334	0.174	0.067	1	FLNC
0.000489795068961129	1.02039632378929	0.341	0.216	1	OAZ1
0.00049016402388399	1.89850029811233	0.174	0.072	1	PRKAA2
0.00049540738484625	-0.819611592323059	0.114	0.24	1	ANKRD12
0.000496257124393462	0.783654353716691	0.478	0.361	1	RPS18
0.000514626645783253	2.22267801431687	0.134	0.043	1	HSPB8
0.000532012384453741	-1.41549583042617	0.054	0.144	1	FBN1
0.000533259637498008	-0.757687683989037	0.134	0.264	1	COL6A1
0.000563947564657597	1.3466846705556	0.227	0.115	1	PALLD
0.0005843136238909	1.09838870227795	0.274	0.144	1	RPL12
0.000628476016438562	1.46917891757907	0.187	0.082	1	ADIRF
0.000662309078914763	1.70051332971262	0.127	0.038	1	PSMB6
0.000668828676391978	1.73291466089162	0.194	0.091	1	VDAC2
0.000673338449590891	1.88835128978934	0.171	0.072	1	RPL4
0.000673613382061381	1.8556854775401	0.221	0.12	1	ATP5D
0.000718677209850921	1.32592957387918	0.227	0.115	1	PPP1R12B
0.000729320623816052	2.96981003282106	0.1	0.024	1	BAG1
0.000730256808427167	1.272698467573	0.281	0.168	1	RPL10A
0.000743500261288517	-1.3871916239321	0.04	0.12	1	ZNF397
0.000749414223193004	1.09009334928505	0.331	0.216	1	USMG5
0.000811439002831143	2.26026396266187	0.1	0.024	1	NAA38
0.000821695924121275	1.83505322143141	0.144	0.053	1	DSP
0.000853879081926294	1.13804417802563	0.308	0.192	1	RPL37
0.000855416387686958	-0.794310398922131	0.154	0.279	1	KLRD1
0.000864384089154053	2.52373328408866	0.114	0.034	1	MRPS18C
0.000889372024472973	-0.600801082081054	0.247	0.404	1	VIM
0.000948289113739447	2.15141566266542	0.171	0.077	1	SDHA
0.000948488101980549	1.21038160314717	0.11	0.029	1	SLC9A3R2
0.000956824369138461	1.22004406839466	0.298	0.188	1	RPL29
0.00095895024631677	1.61402335285329	0.204	0.101	1	RPS5
0.0009822126411773	-0.744503888903145	0.114	0.231	1	ZFP36L2
0.000988356592881093	2.02313293174204	0.154	0.062	1	NDUFV3
0.00100961989759587	-1.17566967665588	0.1	0.202	1	TNXB
0.00101302857670481	2.16819535060449	0.14	0.053	1	FKBP5
0.001015000015392	-1.22175540366591	0.047	0.13	1	ABI3BP
0.0010296262097202	1.30937133174827	0.191	0.087	1	DYNC1H1
0.00103052133310637	-1.19439072871474	0.054	0.139	1	ADAM17
0.00108313602802026	2.12734552149353	0.164	0.072	1	CPEB4
0.00108941572169442	1.40372847890403	0.171	0.072	1	ACTA2
0.00109897763361024	1.8996970394607	0.177	0.082	1	RNF115
0.00110412916458601	1.04430297080737	0.358	0.245	1	RPL9
0.00114310034970507	1.5884080397613	0.221	0.12	1	RPS26
0.00119724080229447	0.833068310297868	0.452	0.356	1	RPL7
0.00119968818672532	1.21147374094042	0.211	0.106	1	AHNAK
0.00120659279615041	1.89725168033549	0.134	0.048	1	SYNM
0.00120745170397567	2.53219756842967	0.137	0.053	1	HACD1
0.00121924593918937	1.61619473432535	0.134	0.048	1	SEC61G
0.00123108899198647	-1.46113849393927	0.037	0.111	1	MFAP5
0.0012727141684415	1.67812376453811	0.164	0.072	1	CISD1
0.00129017537349678	-1.52605919551399	0.04	0.115	1	FNIP1
0.00129676130185791	-1.52771086470611	0.054	0.135	1	CGGBP1
0.00133942639434097	1.36946673386252	0.211	0.111	1	TAX1BP1
0.00134793187306451	-1.47441198616506	0.057	0.139	1	IGFBP3
0.00135933458745143	-1.24049993248827	0.037	0.111	1	TMED2
0.00139963385157827	2.30893180909279	0.13	0.048	1	CCND2
0.00142586576116141	2.08277251157965	0.117	0.038	1	SH3RF2
0.00147274080931693	-1.35879598210636	0.05	0.13	1	LEPROT
0.00147341072133434	1.37470837595669	0.231	0.13	1	TPM2
0.00148110031683266	1.88246693536991	0.124	0.043	1	LINC00116
0.00149147815858498	1.577911287108	0.224	0.125	1	ATP5G2
0.00149594314142871	-1.20751213392632	0.047	0.125	1	CBLB
0.00149633538089174	1.39992176622432	0.154	0.062	1	CYR61
0.00152240819838002	-1.23690953008328	0.077	0.168	1	MTRNR2L8
0.0015555193329362	-2.38723698820068	0.033	0.101	1	DIO2
0.00157071370448125	1.15592693241978	0.274	0.163	1	RPS20
0.00158885440132798	2.99429344206739	0.1	0.029	1	PSMD7
0.00169217194681674	1.46110798630555	0.214	0.115	1	RPL36AL
0.00170579696497379	2.63659452698562	0.1	0.029	1	ARMCX3
0.00172683167468959	-1.12768112396114	0.05	0.13	1	LAMP1
0.00176819124733724	2.42864660162326	0.107	0.034	1	LRRC49
0.00179429786207585	1.56845051450911	0.181	0.087	1	MSRB2
0.00182931111748669	-1.60286999995155	0.033	0.101	1	DAB2
0.00185173423716385	-1.21134877869654	0.067	0.154	1	PDIA6
0.0018677527571468	1.07202632659892	0.237	0.13	1	CD59
0.00193329364275263	-0.867752931930462	0.087	0.183	1	MPHOSPH8
0.00199524283084853	-1.40024426028903	0.037	0.106	1	CNPY2
0.00204786605347592	1.91463523782371	0.1	0.029	1	EGR1
0.00213301036013264	1.98675269745432	0.127	0.048	1	PAM
0.00215746104993832	-1.21708219524919	0.033	0.101	1	CD55
0.0022567751452879	2.35957532589088	0.137	0.058	1	AAMDC
0.00226593252802373	1.69620913469366	0.197	0.106	1	EIF4G2
0.00226695663916509	0.850120283790283	0.211	0.106	1	DMD
0.00247916669463355	-0.806426027516727	0.124	0.226	1	HLA-E
0.00250584357849616	-0.839492853362603	0.127	0.231	1	ASH1L
0.00250715827970503	-1.23062439662064	0.037	0.106	1	FBLN5
0.00253246058626962	-0.887993156048437	0.074	0.163	1	KLF6
0.00253256889339016	1.06900764832685	0.344	0.24	1	RPS24
0.00254514328545833	-0.775682290637573	0.07	0.159	1	GAS6
0.00255323540661674	1.34565523889204	0.184	0.091	1	NAP1L1
0.00262383834730012	1.40660934418163	0.171	0.082	1	NUCKS1
0.00262429846266144	0.862225176508987	0.294	0.188	1	BSG
0.00276395098256537	1.99384720073144	0.164	0.082	1	REXO2
0.00283353348767436	-1.0474027773625	0.047	0.12	1	ZMYM2
0.00286845383076884	1.65141488631937	0.144	0.062	1	EIF2S2
0.00304452123461902	-1.06492179782135	0.06	0.139	1	TMED9
0.00307485145404808	1.36273726472128	0.164	0.077	1	TMEM258
0.00314213051329828	1.55013393327882	0.151	0.067	1	PSMA2
0.00316349535051872	-0.920215988841754	0.043	0.115	1	YPEL3
0.00318055166548336	1.13647322459108	0.194	0.101	1	LMO7
0.00325054938434775	1.7592226361638	0.124	0.048	1	PSMB5
0.00327749565924875	1.76945620880624	0.137	0.058	1	C19orf70
0.00330287784499989	-0.912861404862698	0.074	0.159	1	TTC19
0.00332558543053152	1.67596215526143	0.13	0.053	1	CAMK2D
0.00335698142623504	1.46132922027902	0.151	0.067	1	TUFM
0.00339502136285907	1.84175962470564	0.147	0.067	1	HSPA9
0.00350377730213218	2.60231183175561	0.107	0.038	1	RPL3L
0.00352787525071064	-0.515983856950472	0.161	0.274	1	NKTR
0.00359554752017721	-0.816162727673169	0.057	0.135	1	PCMTD1
0.0036083424829052	1.45544475725037	0.104	0.034	1	KLC1
0.00380256628195021	1.65197227136028	0.14	0.062	1	DDT
0.00391631724419718	1.30305270765718	0.164	0.077	1	MDH2
0.00408550373414146	1.53268611844879	0.171	0.087	1	HSPB6
0.00408642692236439	0.621133111097092	0.498	0.409	1	EIF1
0.00426661062234454	-1.13432677836486	0.04	0.106	1	TSHZ2
0.0043876550557327	1.52011578621013	0.187	0.101	1	SAP18
0.00443533909363027	1.54974203537656	0.204	0.12	1	MINOS1
0.00445093063612984	1.71403784798809	0.127	0.053	1	NDUFAF3
0.00455650080957984	-1.00709900253321	0.043	0.111	1	MARK3
0.00456883288536244	-1.08321188752745	0.077	0.159	1	CFH
0.00463509107299263	1.47922100391599	0.107	0.038	1	NMRK2
0.00471230319904375	-0.76308223761501	0.097	0.188	1	COL6A3
0.00481877229632296	1.81068704072828	0.144	0.067	1	CHURC1
0.0050044902635127	-0.418638906940884	0.368	0.514	1	ITM2B
0.00502348859973711	1.42305106976814	0.184	0.101	1	MYL12B
0.00514442703635646	-0.764842405146744	0.094	0.183	1	FSTL1
0.00519574826822862	1.47967813713111	0.161	0.082	1	NDUFB6
0.00529858842267164	-0.742378624199048	0.074	0.154	1	RSRC2
0.00534136044983502	1.20295128768495	0.187	0.101	1	RBX1
0.00538637455742533	1.66864491955869	0.161	0.082	1	NDUFB5
0.00545203112205227	1.94900723525853	0.11	0.043	1	KIF22
0.00558432123224963	-0.907300773746694	0.07	0.149	1	PCOLCE2
0.0057051103373804	-0.675326833561441	0.114	0.212	1	LDHA
0.00573144858536644	1.02022943141821	0.251	0.159	1	SLC8A1
0.00582199493472242	-1.17116045079646	0.07	0.144	1	SLC25A37
0.00587915631635898	-0.724427400524528	0.117	0.212	1	C1orf56
0.00598533133352855	1.61621094039603	0.117	0.048	1	ALDH2
0.00599681738205525	-1.36498725603445	0.054	0.12	1	PPIA
0.00600716593307733	1.03940935533118	0.251	0.163	1	TMA7
0.00633329406069748	0.988822017661493	0.284	0.192	1	ATP2A2
0.00636202193116748	1.35326917762445	0.151	0.072	1	ZBTB16
0.00637211060511251	0.889662703941928	0.378	0.308	1	CALM2
0.00638042277277992	1.47330775705481	0.154	0.077	1	GOT1
0.00638767863714034	-0.466275941949092	0.281	0.413	1	CD63
0.00657777470329739	1.45048452711626	0.13	0.058	1	LMOD3
0.00659970970549022	0.845497152273172	0.278	0.183	1	EIF5B
0.00665695044128216	1.81988169194259	0.134	0.062	1	SLC25A5
0.00666544682025509	1.47767955030254	0.124	0.053	1	CTNNA1
0.00666736735425232	0.898588879922267	0.304	0.216	1	KTN1
0.00670129792014477	1.16209104546311	0.234	0.149	1	EID1
0.00676359645953924	-1.28386369052891	0.04	0.101	1	WTAP
0.00685572129499752	-1.26951653581426	0.043	0.106	1	BICC1
0.00697206098950756	-1.22276576941988	0.04	0.101	1	KDELR2
0.00728653492162063	-0.790009815203226	0.077	0.154	1	ANXA5
0.00745998301649245	1.34418182662253	0.13	0.058	1	OBSCN
0.0075195227438921	1.8694513461818	0.13	0.062	1	MYEOV2
0.00764437635492406	1.53294755083463	0.151	0.077	1	TAGLN
0.0079743112548573	-0.919644926160688	0.067	0.139	1	VCAN
0.00798351265671848	1.26611966849584	0.204	0.125	1	RPL36A
0.00813061974217412	1.73946342330539	0.1	0.038	1	ST13
0.00816787396257445	0.904793016447035	0.187	0.101	1	NACA
0.00817279882314215	-0.926308595388752	0.04	0.101	1	RP11-138A9.2
0.00830966632465885	1.49714632245355	0.161	0.087	1	PKP2
0.00831894503206317	-0.65560289023449	0.177	0.279	1	MFGE8
0.00836808780185164	1.52343973663379	0.151	0.077	1	PFKM
0.00837124756832719	1.23338560827014	0.157	0.082	1	PSMB3
0.00911305590504369	-0.963376063011648	0.084	0.159	1	PMP22
0.00920648453144209	1.36932988853174	0.12	0.053	1	CCSER2
0.00934794451070205	1.87635418438434	0.124	0.058	1	HIPK3
0.00999935931607821	2.00582265467959	0.11	0.048	1	PDE3A
0.0102918265662424	1.27507309348953	0.137	0.067	1	CD9
0.0106749099784235	1.88177560253112	0.104	0.043	1	EIF3A
0.0107420045674239	1.26404742752359	0.191	0.115	1	OST4
0.0110677478700102	0.935242758378535	0.258	0.173	1	RPL18
0.0110690016518756	0.686052490961943	0.371	0.279	1	RPS4X
0.0110858819961875	-1.36913253824107	0.054	0.115	1	IL32
0.0113507069605918	-0.948064496626059	0.067	0.135	1	AHI1
0.0115682106993801	-1.0615863442064	0.057	0.12	1	FBLN2
0.0115911306247769	0.951488917729329	0.134	0.062	1	TJP1
0.0115975575990683	1.52462549404936	0.104	0.043	1	JUND
0.0119947729069673	-0.76595098018185	0.067	0.135	1	CTSB
0.0120839061195704	-0.320582804995621	0.07	0.144	1	S100A10
0.012347781064403	0.997707582520797	0.294	0.216	1	SOD1
0.012419527289606	1.37421119932985	0.147	0.077	1	FLNA
0.0128891227711237	1.50821012527279	0.12	0.058	1	MAP1LC3B
0.0130610624841953	-0.767876037742687	0.06	0.125	1	GPATCH8
0.0135961186064304	1.01084258428806	0.247	0.168	1	EIF1B
0.0136071735848428	0.647011510991905	0.348	0.26	1	RPL36
0.0139428446448943	1.52475394019167	0.114	0.053	1	USP53
0.0139710452602535	-0.694891609644355	0.057	0.12	1	SERP1
0.0140070648943528	0.6197904648143	0.405	0.332	1	DST
0.0140353864366075	2.20938513931847	0.1	0.043	1	ENAH
0.0152306131507625	1.29689874763185	0.161	0.091	1	PRDX1
0.01608925749782	-1.0687594525117	0.064	0.125	1	ATM
0.0161619430478338	0.968938178011676	0.177	0.101	1	COX14
0.0171015134788733	1.34460165384189	0.107	0.048	1	AFG3L2
0.0174793521760486	1.28685164344605	0.201	0.13	1	PKM
0.017507966527896	0.379301128392346	0.615	0.62	1	FTH1
0.0176359098472585	1.99427375132215	0.104	0.048	1	PNKD
0.0177777371269305	-0.809828962640533	0.097	0.168	1	JMJD1C
0.0178278781579554	-1.10075211798306	0.05	0.106	1	SNHG25
0.0178425207701629	1.5622822803729	0.124	0.062	1	LGALS3BP
0.017842530598886	1.48113475098204	0.124	0.062	1	RBM24
0.0182265719084006	-1.0851780245424	0.054	0.111	1	CCL2
0.0182372719874486	0.894409524484642	0.244	0.168	1	YBX1
0.0183346741860296	-1.09949239255538	0.047	0.101	1	SETD5
0.0184648681479057	1.03246047609054	0.197	0.125	1	PPM1K
0.0185081169458679	0.780501474119272	0.281	0.202	1	EEF1D
0.0186117220442857	-0.899635773888125	0.07	0.135	1	RBPJ
0.0190412426055894	-0.267042333985237	0.214	0.332	1	LAPTM4A
0.0196263306375112	1.81046676312105	0.104	0.048	1	PDE1C
0.0196496294160326	1.15170554772168	0.1	0.043	1	CARMN
0.0197097766839008	0.849892464850053	0.231	0.154	1	CRIP2
0.019830507285101	-0.873606255021501	0.05	0.106	1	IGKC
0.0199061141390018	1.00801195435897	0.11	0.053	1	ITGA7
0.0200484529210492	-0.830454567849756	0.05	0.106	1	H1FX
0.0206819900900133	0.703680552704563	0.314	0.245	1	RPS13
0.0207819584029713	0.902983065094146	0.258	0.183	1	RPL14
0.0211177362636275	1.00381824861119	0.164	0.096	1	NEDD8
0.0212960703012044	-0.831490347353435	0.047	0.101	1	ATP6V0B
0.0224815602269909	-0.91814412810285	0.084	0.149	1	RORA
0.0225146490949075	-0.371315864845658	0.174	0.269	1	IFITM3
0.0230307873685581	1.75893429503402	0.107	0.053	1	C7orf55
0.023137851282122	-0.490077058948158	0.107	0.183	1	SLC38A2
0.0232244762204408	-0.355588159104453	0.157	0.25	1	TCF4
0.0234844022662688	-0.36318822124689	0.07	0.135	1	VAMP2
0.0235124684060262	1.23748232685033	0.11	0.053	1	COX7A2L
0.0235843741204336	-0.565994166852256	0.064	0.125	1	DAD1
0.0236525475778154	-0.688318960174754	0.047	0.101	1	IP6K2
0.0237318371565259	1.78300813496247	0.107	0.053	1	SSB
0.0239631858010715	-0.472080417727072	0.11	0.188	1	ANXA2
0.0240476856343957	1.16839610550672	0.151	0.087	1	MEF2A
0.0245742902576252	1.35570355669631	0.12	0.062	1	TRMT112
0.0248986505458793	0.948830376423058	0.197	0.125	1	QKI
0.0253648598903215	1.27662747131414	0.114	0.058	1	VCP
0.025476454369831	-0.549237157829037	0.137	0.216	1	BTG1
0.025601153509972	1.7156232232707	0.124	0.067	1	PCMT1
0.0259733790452148	1.48840899411554	0.13	0.072	1	HSF1
0.0273470706660187	1.58307890695232	0.117	0.062	1	MRPL20
0.0275211097667649	1.23808213952248	0.107	0.053	1	JPX
0.0278663524911668	1.44728125144811	0.1	0.048	1	MLF1
0.0281538113108995	1.1206148382458	0.207	0.144	1	UGP2
0.0286971111558659	1.88885868401439	0.11	0.058	1	SNRPC
0.0290372403737146	1.18250635522373	0.184	0.12	1	LGALS3
0.0290455776023932	-0.77474657480984	0.087	0.149	1	KMT2E
0.0297476338663286	1.1905797143226	0.107	0.053	1	H2AFV
0.0297983163064139	-0.922427810209692	0.054	0.106	1	AXL
0.0299001214521337	-0.996364118139526	0.054	0.106	1	PLA2G5
0.0305684694017792	1.4712480304873	0.134	0.077	1	SBDS
0.0308298995936357	-0.848489343658288	0.054	0.106	1	DPP7
0.0311093258526102	-0.699243668028781	0.06	0.115	1	EMP2
0.0314069722879007	1.12321297442486	0.201	0.139	1	HINT1
0.0320791019197162	1.72071559133088	0.104	0.053	1	UBE2H
0.0329049943257113	1.06919399106229	0.1	0.048	1	TBCA
0.0329806741413748	1.12143837467396	0.167	0.106	1	CAV1
0.0345405774669546	-0.322109932553428	0.07	0.13	1	VIMP
0.0346293642946485	0.665282294175597	0.217	0.144	1	GSTP1
0.0346354227951786	-0.491355170270391	0.151	0.226	1	MBNL1
0.0348554603656352	0.592383639462787	0.425	0.385	1	RPS2
0.0350852594148874	-0.522392804920876	0.05	0.101	1	CFAP97
0.0352073758855823	1.29462628037001	0.137	0.082	1	FABP4
0.0354416258854389	1.61458408925328	0.114	0.062	1	BNIP3
0.0354931554533797	1.11490123020193	0.161	0.101	1	PPFIBP1
0.0356792954073348	0.926441975995964	0.254	0.188	1	RPS17
0.0359530412548321	0.743821675672643	0.264	0.197	1	PSAP
0.0360905166728021	0.687680729487791	0.298	0.231	1	RPS15A
0.0361070277106414	1.1640505733059	0.104	0.053	1	C19orf53
0.0374273130263758	0.856150842822888	0.124	0.067	1	MZT2A
0.0374692237081949	1.54702600643418	0.114	0.062	1	HAGH
0.0375896692309256	-0.627133926263115	0.077	0.135	1	TACC1
0.0385120086822037	1.8082169694561	0.107	0.058	1	ANXA11
0.0393609543018107	1.13119759947295	0.144	0.087	1	COX20
0.0395748401122389	-0.559552121557091	0.144	0.216	1	LAMA2
0.0396422838358411	-0.673660911635782	0.077	0.135	1	SPSB3
0.0399488857504755	1.47839544036927	0.114	0.062	1	PSMC1
0.0401129317374088	1.26542271910185	0.12	0.067	1	MIR99AHG
0.0401994880200199	1.60074269679375	0.107	0.058	1	LINC00998
0.0404392341372812	1.8557903526749	0.1	0.053	1	NNT
0.0406848613018963	0.744929589419	0.104	0.053	1	NCKAP1
0.0412221752363112	-0.399419416520041	0.355	0.457	1	ACTB
0.0416758037460308	0.504383303237942	0.482	0.442	1	RPL13
0.0419396164933921	1.05541711054831	0.12	0.067	1	MRPL51
0.0419758204305654	1.37702730514737	0.161	0.106	1	PSMB1
0.0439487584866153	0.921187074743827	0.214	0.154	1	CIRBP
0.0440249711312277	1.24419201024443	0.114	0.062	1	GJA1
0.0443469027443822	-0.700286982612498	0.187	0.26	1	HLA-A
0.0444308971298179	-0.491064151765706	0.074	0.13	1	HERPUD1
0.0446860272902167	1.16522134865666	0.13	0.077	1	SNU13
0.0461054630749	0.582780293728649	0.375	0.322	1	RPS6
0.0463083872148379	1.55514762014023	0.117	0.067	1	ID1
0.0469468953660284	1.20002124851073	0.181	0.125	1	GABARAPL2
0.0471045844629275	-0.709970628665074	0.06	0.111	1	LAMC1
0.0481754710533051	0.607536917159724	0.104	0.053	1	EPAS1
0.0483204460713088	1.21053962347917	0.117	0.067	1	RAB2A
0.0485859755145931	1.06429121343935	0.13	0.077	1	CLIC4
0.0490252297259817	0.93242177050488	0.144	0.091	1	ATP5F1
0.0493536929982153	1.24271214312298	0.117	0.067	1	APLP2
0.0500986104576985	0.769141523194074	0.304	0.25	1	ACADVL
0.0501257670864763	1.19185131542898	0.124	0.072	1	HES4
0.0504382752905629	0.817103038731482	0.154	0.096	1	PRDX5
0.0505755217547687	-0.44389738330826	0.054	0.101	1	ATG12
0.0511685980590509	-1.04183789793192	0.07	0.12	1	MEIS2
0.0522769015683278	-0.682569430523515	0.137	0.202	1	SRSF2
0.0527491647664628	-0.426405991348729	0.187	0.264	1	AKAP9
0.0532303046003454	1.13642090094427	0.161	0.106	1	FABP5
0.0543862488580575	-0.528436872981386	0.147	0.221	1	THUMPD3-AS1
0.0552756236863269	1.27182014358839	0.151	0.101	1	YWHAE
0.0555956886035617	1.20636698346325	0.11	0.062	1	NCL
0.0556364984443963	1.44165176337254	0.104	0.058	1	SLC25A36
0.0561166406957295	-0.418493122664494	0.057	0.106	1	PRPF38B
0.057493213959536	1.3469598729925	0.114	0.067	1	PRDX3
0.0579303778840858	0.623933150185526	0.308	0.245	1	RPL27A
0.0583920928322407	1.27623778841551	0.12	0.072	1	LSM3
0.0589346769508211	0.795816214510995	0.164	0.106	1	HADHA
0.0600061810626812	0.760039402840879	0.224	0.163	1	TPI1
0.0602248258168572	0.981506536913277	0.234	0.183	1	RPS27L
0.0625526853899239	-0.474855356810219	0.184	0.255	1	TIMP3
0.0628443364152385	1.50742032209888	0.107	0.062	1	HIGD2A
0.0630741872160837	0.818886422098075	0.134	0.082	1	VPS29
0.0632277129106274	-0.322715607992671	0.147	0.221	1	SRSF7
0.0640773097242413	0.794634933156401	0.284	0.231	1	RPS7
0.0650141753777659	-0.690301582357935	0.06	0.106	1	RICTOR
0.0652356594337669	0.805771338096692	0.174	0.12	1	CAPZA2
0.0659191200262591	-0.427939316191166	0.137	0.202	1	UBE2D3
0.066065807243183	-0.273537922726358	0.11	0.173	1	SRRM1
0.06616311930985	-0.782592145434664	0.09	0.144	1	ANXA1
0.0662158062269928	-0.514993603867934	0.114	0.173	1	NUDT4
0.0666897677305245	0.576278244967272	0.171	0.115	1	ID3
0.066922170601274	-0.463597924040816	0.077	0.13	1	NUPR1
0.067230679628933	-0.492042238245351	0.064	0.111	1	SCPEP1
0.0684443458281273	1.59058150285998	0.117	0.072	1	WNK1
0.0698070392650168	0.881314539776417	0.157	0.106	1	IGFBP5
0.0704562866465515	1.44130326042219	0.117	0.072	1	PDHB
0.0707502907295976	0.933762348417376	0.191	0.139	1	CNBP
0.0707744692324167	-0.421862169011471	0.064	0.111	1	SLF2
0.0715318475260916	0.997910470977415	0.134	0.087	1	CDC42
0.0724844736474427	1.06053237614712	0.124	0.077	1	MAP1B
0.0739474469605302	1.24981411902031	0.1	0.058	1	TCEB1
0.0748901311382053	1.24829284080167	0.1	0.058	1	ARPC1A
0.0770185922945494	0.463051920811407	0.408	0.346	1	TXNIP
0.0771658637085017	-0.504586065675237	0.06	0.106	1	IFI16
0.0778560456181596	-0.313453684913359	0.321	0.413	1	H3F3B
0.0785374376116612	0.80356623588547	0.147	0.096	1	ARID5B
0.0797084423869122	1.06628164572394	0.117	0.072	1	MORF4L2
0.0797184710948419	1.25728100291234	0.11	0.067	1	SERPINB6
0.0797502572658822	0.728333403640198	0.251	0.202	1	EIF4A2
0.0799071824479457	-0.485040515674139	0.104	0.159	1	SRSF11
0.0807048874798897	0.866426011179954	0.187	0.135	1	CAST
0.0809084413372962	-0.501947632212258	0.124	0.183	1	PTN
0.0810147514570641	0.663870368495034	0.204	0.149	1	HMGN3
0.0812490100843242	-0.334035437539632	0.09	0.144	1	TMBIM4
0.084570724835759	1.01603187215495	0.11	0.067	1	BLVRB
0.0854803762187268	1.28165730803263	0.104	0.062	1	GADD45GIP1
0.0856417758777997	1.09994593711391	0.137	0.091	1	PSMA4
0.0865890540245299	-0.438375370684987	0.077	0.125	1	CXCL12
0.0869183936471195	-0.639840741802455	0.09	0.139	1	RTN4
0.0870185250412695	1.04713320508313	0.127	0.082	1	ETFA
0.0871944833357315	-0.70232473563979	0.087	0.135	1	USP15
0.0878818307558019	0.681659465082377	0.221	0.168	1	RPL27
0.0891597125043302	-0.379030849416464	0.077	0.125	1	CD164
0.0900681162742271	1.25720568828651	0.114	0.072	1	CLTB
0.0903313428749812	0.593835753872171	0.167	0.115	1	LAMTOR5
0.090929047879803	0.665063471894413	0.161	0.111	1	PPP1CB
0.0924788979502884	0.692991734809439	0.204	0.149	1	RPS8
0.0934807288018412	0.809870393459137	0.184	0.135	1	RPS21
0.0950812473713212	1.00620107902994	0.12	0.077	1	FBXO32
0.0951273059843208	1.06697762974562	0.124	0.082	1	COMMD6
0.0962647216958502	-0.406164921912366	0.067	0.111	1	SEC61B
0.0968124848626696	1.71353341957383	0.11	0.072	1	RP11-532N4.2
0.0975487061507285	-0.380739313601683	0.064	0.106	1	ARPC5
0.0987411335510029	0.484021675450628	0.465	0.428	1	S100A6
0.10621797822034	-0.337810237745804	0.087	0.135	1	FAM133B
0.106914260505136	1.32492532103962	0.1	0.062	1	ZFAND6
0.107217997234129	0.986043033520325	0.124	0.082	1	SRP9
0.107888689027826	1.17915173893013	0.1	0.062	1	TUBB
0.110439364192998	0.892467190807612	0.184	0.139	1	ANAPC16
0.110519923896933	0.839894791050541	0.114	0.072	1	SET
0.114329049454624	0.754630962092534	0.114	0.072	1	GUK1
0.118759626260071	-0.332799700065861	0.11	0.067	1	PHLDB2
0.119079652776781	1.00010141881602	0.1	0.062	1	HMGN1
0.119233277315012	0.931057065341681	0.117	0.077	1	LIMCH1
0.119382665986868	0.898464065570319	0.11	0.072	1	SPCS1
0.119670854779498	-0.411185874680653	0.077	0.12	1	COL15A1
0.122309951578897	0.564089142611097	0.281	0.231	1	UBC
0.127356734608557	1.0750259762636	0.11	0.072	1	RPS10
0.130336479985836	0.533850236062554	0.391	0.37	1	CALD1
0.130763910194561	0.960084622688615	0.104	0.067	1	COPE
0.133149892193581	1.44972330892343	0.117	0.082	1	SDHC
0.13332939001542	0.974752654016481	0.104	0.067	1	GABARAPL1
0.1340402544017	-0.559409460876979	0.114	0.163	1	PFN1
0.134350018626701	0.461463506105213	0.371	0.332	1	PTMA
0.134787231327919	0.844731385158726	0.11	0.072	1	MRFAP1
0.137245250466206	1.13189227105622	0.114	0.077	1	EIF3E
0.138222153896447	-0.297145700106909	0.07	0.111	1	NCOR1
0.14013092595264	0.556507795752698	0.227	0.183	1	GNLY
0.14127521983502	1.03809215758012	0.144	0.106	1	SERBP1
0.141766919503415	0.712169176324391	0.104	0.067	1	NOP10
0.142830273294768	0.57000565819896	0.227	0.183	1	ITGB1
0.144466876859904	1.00418015936855	0.137	0.101	1	CAMTA1
0.145867999230226	0.716228641243205	0.171	0.13	1	ABLIM1
0.146618270487599	0.760533477820806	0.114	0.077	1	SNRPG
0.15048761551283	-0.43356308870143	0.321	0.375	1	WSB1
0.151255804642673	-0.313972391067054	0.087	0.13	1	TRA2A
0.151933800933387	1.05612210326649	0.117	0.082	1	PCM1
0.152900104241286	-0.517322096707897	0.08	0.12	1	ARHGAP29
0.154939369730819	0.984412375309133	0.151	0.115	1	RAMP1
0.155749171658035	0.440579071473342	0.331	0.293	1	RPLP2
0.1582788553725	0.786037607488818	0.157	0.12	1	DYNLL1
0.160694983752271	0.754490115008106	0.114	0.077	1	ZFAND5
0.164084340802475	0.745677494513444	0.154	0.115	1	SFPQ
0.167360132671687	0.647293944859409	0.231	0.188	1	RPL28
0.167748832710403	-0.420798475163425	0.09	0.13	1	PLEKHA5
0.167911805718149	0.787294958140894	0.1	0.067	1	WDR83OS
0.168989064807648	0.869372710506174	0.127	0.091	1	PGK1
0.169195732485669	1.01554148966267	0.117	0.082	1	LAPTM4B
0.169856054170645	0.962330560684749	0.151	0.115	1	HSPE1
0.171639764066821	0.967008179619938	0.1	0.067	1	SLC16A7
0.172373061177068	0.731418865902272	0.107	0.072	1	TBL1XR1
0.173039424789099	0.887905164844824	0.117	0.082	1	NDUFA10
0.176826345434182	1.01864646042805	0.124	0.091	1	ENY2
0.178457641907293	0.952470976581265	0.12	0.087	1	SPAG7
0.179959062957617	0.7437715196083	0.13	0.096	1	SHFM1
0.18220082373291	0.835858295421335	0.12	0.087	1	SNRPD2
0.183394562742141	0.836971134402693	0.14	0.106	1	ZNF638
0.183599144475731	0.816902547370119	0.151	0.115	1	LMNA
0.184872785049694	-0.346940242269704	0.084	0.12	1	HLA-DRA
0.185173547218043	-0.382871036675419	0.134	0.178	1	AAK1
0.185289236671289	0.525274463801433	0.247	0.207	1	UBA52
0.187346216287463	-0.327494335208631	0.09	0.13	1	SRSF6
0.191044735951981	-0.272378865479464	0.067	0.101	1	RERE
0.195209258354283	0.721953557754188	0.11	0.077	1	ZRANB2
0.195252474808651	-0.331958393182124	0.087	0.125	1	MYH6
0.20763603187528	-0.458962955614826	0.08	0.115	1	STAT3
0.208173485119734	-0.479666365475929	0.077	0.111	1	LPAR6
0.212224600559541	0.345880731162599	0.318	0.284	1	MYL6
0.216045807236384	0.880552338527199	0.14	0.111	1	HSBP1
0.222681115654335	0.629431989592862	0.161	0.125	1	BTF3
0.222738961972309	-0.292097608897117	0.074	0.106	1	BCLAF1
0.224011978526945	0.737526630675026	0.104	0.072	1	EMC10
0.224059505665167	0.865931397670255	0.107	0.077	1	ROCK1
0.225192391324222	-0.263872870640707	0.077	0.111	1	RAD23A
0.226874193223621	0.566936453330815	0.147	0.111	1	A2M
0.229065443896602	0.663323655222861	0.154	0.12	1	TSC22D1
0.2294215387733	0.812398626552222	0.107	0.077	1	ITGAV
0.23046373057025	0.804670015075115	0.137	0.106	1	RPSA
0.236478447377545	0.833233503207111	0.117	0.087	1	MYH7B
0.238013056929308	0.914167663658562	0.11	0.082	1	DLD
0.243938337140681	0.64699780348152	0.144	0.111	1	CSNK1A1
0.24721483586329	0.668655603186725	0.117	0.087	1	LAMB2
0.253319318900053	0.679984377014928	0.181	0.149	1	MACF1
0.255512226860664	-0.273810093217736	0.087	0.12	1	RBM5
0.256094243054746	0.938421932165536	0.144	0.115	1	MRPS21
0.257450672260449	-0.330304071338598	0.1	0.135	1	CALR
0.261239153346143	-0.263828961585583	0.12	0.159	1	PDIA3
0.26508749297729	0.751428066284226	0.11	0.082	1	EPM2AIP1
0.26721821282596	0.820930110735933	0.144	0.115	1	HNRNPK
0.274586245639409	-0.34499988747109	0.077	0.106	1	SERINC3
0.280183619150121	-0.330268024140539	0.097	0.13	1	PHLDB1
0.2846848305418	0.925939012980063	0.117	0.091	1	PSMD8
0.285524706366261	0.813348986273309	0.191	0.168	1	SEPW1
0.289178340337463	0.6395983012331	0.247	0.226	1	AKAP13
0.291156457308469	0.418718092668701	0.137	0.106	1	DKK3
0.293289845011931	0.468596421892949	0.147	0.115	1	PPDPF
0.293913716495391	0.668426915339118	0.124	0.096	1	CALU
0.294105977694565	0.697134314745964	0.237	0.216	1	SPTBN1
0.29616069763518	-0.327684830277369	0.09	0.12	1	ERH
0.297530815504124	0.467066486575173	0.227	0.197	1	MORF4L1
0.30177279784783	0.547673887051154	0.127	0.101	1	C11orf58
0.30786322719517	0.426704542434947	0.147	0.115	1	PET100
0.30884958300034	0.563162565158609	0.14	0.115	1	LRPAP1
0.313575096487186	0.319075062207369	0.211	0.183	1	H3F3A
0.316926193527671	0.659861807607946	0.117	0.091	1	DYNLT1
0.318281569098877	0.449421143957193	0.177	0.149	1	ARGLU1
0.323662440406935	-0.440787126848076	0.097	0.125	1	SARAF
0.32844826338253	1.00561735234912	0.114	0.091	1	ATP6V0E1
0.333479782282045	-0.372569998931631	0.11	0.139	1	FNDC3B
0.344219921100447	-0.318479457638525	0.097	0.125	1	PTP4A2
0.344788285096855	0.887140793807714	0.114	0.091	1	NDRG2
0.350179918237738	0.339657636298829	0.147	0.12	1	BTG2
0.350395259502223	0.352613216897152	0.244	0.216	1	ACTG1
0.359975281091657	0.291077473856139	0.211	0.183	1	MT2A
0.361088607324924	-1.22701438325194	0.12	0.144	1	RRAD
0.367770476280557	1.22307402980101	0.114	0.096	1	PIK3R1
0.370210471526795	0.655514516492513	0.104	0.082	1	ARHGAP5
0.373921464663464	0.636598258444121	0.191	0.168	1	FUS
0.374453064199447	1.02151224764743	0.134	0.115	1	EIF5
0.378365425117153	0.592603539235494	0.104	0.082	1	C15orf41
0.386536306563675	0.434578250951198	0.124	0.101	1	MIF
0.393444987822083	0.77652904113175	0.117	0.096	1	DLC1
0.394951473755939	0.859033891001189	0.12	0.101	1	SOD2
0.398068258944489	-0.385599534647603	0.117	0.144	1	CCDC80
0.402323182897538	0.489800533794175	0.124	0.101	1	LAMB1
0.403751631944126	0.739973863316326	0.12	0.101	1	C4orf3
0.405196208193216	0.390795465584268	0.104	0.082	1	AKR1B1
0.408934365234178	0.395052832948941	0.124	0.101	1	CD151
0.410408136285661	0.771515113788986	0.137	0.12	1	VAPA
0.412906755082153	0.688455134581006	0.11	0.091	1	MEF2C
0.429741173818455	0.64480150595959	0.171	0.154	1	TCEB2
0.434951633758077	0.593236631753991	0.11	0.091	1	COPS6
0.436107698107434	0.647724321156826	0.127	0.111	1	RBM25
0.439886731335682	-0.28180784882972	0.087	0.111	1	CDC42SE1
0.440133747698564	0.646809046105808	0.11	0.091	1	TERF2IP
0.459592731764958	0.574571907619506	0.114	0.096	1	SDCBP
0.46446698394749	0.633999156600548	0.104	0.087	1	DAAM1
0.465126311773392	0.580146078688572	0.12	0.101	1	COL4A1
0.473692320377154	0.605209913385407	0.104	0.087	1	SPAG9
0.474957890819154	0.549281607205772	0.124	0.106	1	CCNI
0.475889819195174	0.588178253331737	0.164	0.149	1	SUMO1
0.483963050760836	0.308529793857474	0.247	0.231	1	DDX17
0.484918487385455	0.69654819737918	0.107	0.091	1	MTUS1
0.490474229245782	0.444334171032544	0.177	0.159	1	MT-ND6
0.496749232754437	0.560576558948832	0.154	0.139	1	GOLGA4
0.503802573315686	0.70151991494234	0.11	0.096	1	RAC1
0.503853763751031	0.72163677261897	0.114	0.101	1	ARPC3
0.509068260613719	0.540934704316115	0.117	0.101	1	SNRNP70
0.514395500663938	0.31459462903089	0.157	0.139	1	GPX4
0.519644932034195	0.800800913744642	0.114	0.101	1	NFKBIA
0.526810671231728	0.400814578948747	0.107	0.091	1	LPP
0.528143649136496	0.468155372068932	0.117	0.101	1	RBMS1
0.531560073255546	0.696825242962957	0.114	0.101	1	RNMT
0.534874534379953	0.512757267054737	0.12	0.106	1	GPNMB
0.544192089844116	0.54423781262524	0.127	0.115	1	SNX3
0.577856400639348	0.364664370408605	0.11	0.096	1	HOOK2
0.579236707829421	0.411268282669542	0.298	0.298	1	RPL3
0.582655779086994	0.450456826750845	0.117	0.106	1	TM4SF1
0.584007907429622	-0.279281593318068	0.107	0.125	1	COL3A1
0.585157343718046	0.291731544396347	0.12	0.106	1	TGM2
0.586721468422392	0.268129299825005	0.1	0.087	1	TMEM259
0.590258940583962	0.445721102226713	0.09	0.111	1	MTDH
0.601431330922829	0.265284924551144	0.201	0.188	1	SRRM2
0.60835289036807	0.46863666158968	0.117	0.106	1	SYNE1
0.609637553120813	0.429987331358849	0.197	0.188	1	LUC7L3
0.62518775354594	0.278940818725931	0.137	0.125	1	CYB5R3
0.633311271044814	0.560004077008382	0.157	0.149	1	HNRNPU
0.637007009705092	0.455786884633742	0.154	0.144	1	REEP5
0.645596648169611	0.276432204945088	0.161	0.149	1	HNRNPA1
0.650439519458814	0.421387935821876	0.174	0.168	1	ZBTB20
0.65476850292316	0.2790720042844	0.137	0.125	1	JUNB
0.6629955301219	0.327050455601395	0.09	0.106	1	NRP1
0.664304430052633	0.435663593265455	0.09	0.106	1	INSR
0.665490912102402	0.48638842570769	0.127	0.12	1	GSTK1
0.669577861755479	0.39983146738566	0.124	0.144	1	PRDX6
0.678710917518457	0.362996609990543	0.134	0.125	1	S100A13
0.680036673285649	0.279911243147152	0.174	0.163	1	SF3B1
0.694185094425685	0.336307982365102	0.147	0.139	1	SUMO2
0.702092587796071	0.505468889254591	0.117	0.111	1	SSR4
0.718025590668753	0.308150960960268	0.167	0.159	1	HSP90B1
0.737719461928889	0.336411070540988	0.107	0.12	1	TRA2B
0.745859400722578	0.583877375129715	0.12	0.115	1	PAPOLA
0.754046723191146	0.308905784370066	0.094	0.106	1	CSTB
0.761644911333983	0.274127206343326	0.117	0.111	1	SF1
0.777230386793241	0.549805429069933	0.1	0.096	1	SMG1
0.794432033611459	0.271488894974612	0.1	0.111	1	LRRFIP1
0.819146702542743	0.298274719139145	0.1	0.111	1	GTF2I
0.82212286197981	0.805127339033616	0.11	0.111	1	CAV2
0.826775452371538	0.312132795943961	0.177	0.178	1	TMEM59
0.835812372244568	0.276867263358693	0.14	0.154	1	HNRNPA3
0.842480310203345	0.262613887661595	0.14	0.154	1	SYNE2
0.843643604702303	0.358215743667922	0.104	0.101	1	RBM6
0.860905186029444	0.311662324284649	0.224	0.231	1	CFLAR
0.873963689162009	0.310545051570696	0.161	0.163	1	TNRC6B
0.880148471146974	0.341683814853931	0.107	0.106	1	TTC3
0.892976268254131	0.459730979729665	0.14	0.144	1	ARL6IP4
0.899439498044436	0.329446230468522	0.124	0.125	1	ECHDC2
0.905096346445753	0.262859483185566	0.201	0.216	1	CD81
0.910687587531477	0.342211702774915	0.1	0.101	1	FOXP1
0.940884967761083	0.305559283402935	0.114	0.115	1	DUSP1
0.95479130656419	0.401792978165669	0.137	0.144	1	SPARC
0.958295574379552	0.472744679341236	0.14	0.144	1	FTX
0.976952617840575	0.357767993955994	0.164	0.173	1	UBE2B
0.987381489186973	0.482891517433555	0.117	0.125	1	EIF4A1
0.988614036581735	0.409359517568114	0.107	0.111	1	IL6ST
0.997722733115368	0.338930575869787	0.107	0.111	1	DNAJB6
