# Supplementary material for: Integrative Transcriptomics and Machine Learning Identify Macrophage-Associated Biomarkers in Hypertrophic Cardiomyopathy
Source: Int J Mol Sci. 2026 Jun 4;27(11):5102. doi: 10.3390/ijms27115102 (PMC13256712; doi:10.3390/ijms27115102)
Supplement: Supplementary file 1 [file ijms-27-05102-s001.zip › Supplement table S9 DEG_Pericyte_HCM_vs_Normal.csv]

p_val	avg_log2FC	pct.1	pct.2	p_val_adj	gene
0	3.35610980691224	0.931	0.247	0	ACTA1
0	2.76927430567998	0.94	0.353	0	ACTC1
0	2.14583139688104	0.987	0.551	0	MYH7
0	2.84507759203488	0.971	0.546	0	TNNI3
0	2.01923407641775	0.98	0.634	0	TPM1
0	3.467524468415	0.997	0.739	0	MYL2
0	-1.38547688723808	1	1	0	MALAT1
1.40314643418914e-321	1.96858090700843	0.955	0.546	4.11598975005042e-317	TNNT2
4.67058766665349e-315	2.42509243086428	0.908	0.379	1.37007018613613e-310	MB
5.7362365962342e-302	2.34661728769353	0.897	0.418	1.68266764313934e-297	TNNC1
3.3693949366399e-298	2.13307664441469	0.919	0.47	9.88378310713947e-294	TCAP
1.76612047863475e-270	-6.43757593564079	0.008	0.404	5.18073781202719e-266	PLA2G2A
1.48746432096677e-260	2.47043690517307	0.822	0.233	4.36332783912393e-256	ANKRD1
1.87405839795653e-258	2.1980304751586	0.87	0.429	5.4973629045657e-254	CRYAB
3.43746716697497e-239	-3.04426677711116	0.218	0.685	1.00834661876044e-234	APOD
6.05047925112465e-236	2.9308646520532	0.786	0.332	1.7748475835249e-231	MYL12A
1.45587343856806e-210	2.66699348397619	0.729	0.231	4.27065914469556e-206	CSRP3
2.08982971875492e-189	1.19080074791558	0.922	0.589	6.13030649699569e-185	TTN
3.07460022817881e-189	-2.58921782821763	0.213	0.643	9.01903230933971e-185	CFD
2.30529343416124e-177	1.65793544633477	0.822	0.415	6.76234775976858e-173	DES
8.23847926367687e-162	2.38919578991203	0.712	0.332	2.41667550720697e-157	NDUFA4
2.01165773586625e-160	-6.26507265768186	0.004	0.25	5.90099680239006e-156	RARRES1
1.21705408505524e-159	2.1439689152645	0.715	0.315	3.57010645310103e-155	COX6A2
8.69100615879268e-148	2.28287011874761	0.642	0.231	2.54941974662024e-143	PTGDS
6.26157830307655e-147	2.28216094425168	0.637	0.21	1.83677137942447e-142	CMYA5
1.10405073860364e-143	-1.82258640792502	0.406	0.757	3.23862243661993e-139	DCN
3.14039336591144e-142	-1.20351349562736	0.788	0.911	9.21202989956463e-138	MT-ND2
1.03481350149863e-135	2.14291362724854	0.669	0.319	3.03552192529607e-131	COX7C
2.28239189113961e-135	1.74269801467236	0.714	0.345	6.69516837346895e-131	MYL3
6.6523819462108e-126	2.32617423000485	0.611	0.249	1.95140972010148e-121	COX6C
1.10921029428234e-119	-3.72666257435991	0.072	0.348	3.25375747724781e-115	ADH1B
7.01612138472083e-113	1.95149559285168	0.668	0.373	2.05810904699401e-108	COX7A1
4.5234645050279e-108	1.79586027094254	0.63	0.307	1.32691307790488e-103	UQCRB
3.78120256143427e-106	1.70156353603448	0.61	0.254	1.10917795937113e-101	PLN
4.83401242006197e-104	1.55807238652237	0.661	0.353	1.41800920330098e-99	SLC25A4
1.81422290758345e-101	-1.3096513229779	0.505	0.815	5.3218414771053e-97	PDGFRB
5.38638274611724e-100	1.83929466391082	0.594	0.279	1.58004151474603e-95	COX4I1
3.12268666126509e-99	2.35162383148133	0.467	0.127	9.16008905215502e-95	ACTN2
5.87553643608675e-94	2.66640121571627	0.411	0.085	1.72352985816169e-89	S100A1
1.66167026016318e-91	-1.76984509021992	0.156	0.45	4.87434354116267e-87	TIMP1
2.97723763163187e-91	2.05955104036369	0.512	0.189	8.73342886862893e-87	FABP3
1.02082242279157e-90	1.14271526403034	0.768	0.545	2.9944804950168e-86	RPLP1
1.0951770701005e-89	2.02426605539753	0.514	0.203	3.2125924174328e-85	NDUFA13
4.76291018392844e-89	2.01007954249817	0.535	0.233	1.39715207335357e-84	COX7B
2.01822530388992e-87	-0.858971974812837	0.883	0.934	5.92026210643069e-83	MT-ND3
1.70830914893024e-85	3.96965615909963	0.312	0.029	5.01115405747198e-81	MYL7
1.78389162413152e-85	1.85458216103196	0.562	0.272	5.2328676902274e-81	COX5B
1.24684228162854e-83	1.91411311508629	0.513	0.214	3.65748714892915e-79	CKM
4.93518328589293e-82	2.63821862340034	0.376	0.081	1.44768666508383e-77	XIRP2
5.90366546302467e-80	1.91428364276692	0.513	0.228	1.73178122692366e-75	NDUFA1
5.73947015752871e-79	2.11580694848119	0.461	0.172	1.68361617600947e-74	UQCR10
7.71730454524983e-79	-0.727691421952015	0.967	0.972	2.26379411530358e-74	MT-CO2
1.01345658479558e-77	-3.40706162976117	0.018	0.174	2.97287354583934e-73	MGST1
5.8853407465243e-77	2.01866038646362	0.503	0.231	1.72640585458544e-72	UQCRQ
1.58558993751527e-75	2.69978600093049	0.359	0.079	4.6511695227073e-71	LMOD2
1.62300582951096e-74	-2.62986182442602	0.026	0.191	4.76092530028746e-70	LHFP
6.15557325008354e-74	1.5207728181433	0.496	0.179	1.8056758571795e-69	XIST
5.38962886897668e-73	2.46133544771848	0.372	0.095	1.58099373242562e-68	NRAP
1.69204455397925e-69	-0.690529267733221	0.949	0.931	4.96344349464274e-65	MT-ND4
6.23381652008484e-66	2.05551975002139	0.433	0.178	1.82862773800169e-61	COX7A2
1.56820056643108e-65	2.05345334943161	0.425	0.168	4.60015954156893e-61	MDH1
2.95402597370371e-65	1.69603825606551	0.421	0.145	8.66533979126247e-61	RYR2
4.74982896123684e-65	-2.40403711090891	0.035	0.197	1.39331482748921e-60	RP11-394O4.5
5.08137087269472e-65	1.35894447510849	0.502	0.221	1.49056933179627e-60	MYBPC3
1.10788137826957e-63	-1.99533043044117	0.073	0.267	3.24985923501594e-59	C1R
6.97630357052032e-63	-3.04802204856362	0.017	0.15	2.04642888937643e-58	MUM1
1.66608246594013e-61	1.37073569963874	0.534	0.29	4.88728630558878e-57	RPL37A
2.53636125264516e-61	1.69859322976251	0.489	0.247	7.44016209850932e-57	MGST3
1.38924694435441e-60	1.84993606247887	0.438	0.192	4.07521698656922e-56	COX6B1
1.77797720070736e-60	1.60789711751542	0.427	0.163	5.21551832055498e-56	NEXN
2.43903789426775e-60	2.52514658518098	0.303	0.069	7.15467375904501e-56	SMPX
4.20307535333341e-60	1.42876133954971	0.533	0.297	1.23293012414682e-55	HSPB1
3.39968757374642e-59	1.74045412288958	0.432	0.185	9.97264352882774e-55	UQCRH
1.29996944173708e-58	2.00653803817983	0.351	0.108	3.81333036039155e-54	TECRL
5.4557216551487e-58	2.20185459346829	0.369	0.137	1.60038139032132e-53	NDUFB4
6.54009816903666e-58	-2.30672475137284	0.036	0.186	1.91847239690521e-53	LINC00969
5.60409232537964e-57	2.09723707989461	0.373	0.14	1.64390444272686e-52	COX5A
3.75489624594555e-56	1.90650896017559	0.403	0.171	1.10146126478567e-51	NDUFB2
6.30772667710153e-56	-1.89098248973114	0.069	0.246	1.85030854346096e-51	STEAP4
6.73465805999311e-56	1.54912040604507	0.478	0.249	1.97554459531838e-51	UQCR11
7.91386833908942e-56	-1.73571305448038	0.118	0.323	2.32145413858849e-51	CEBPD
1.05382081590365e-55	1.57128120613771	0.466	0.237	3.09127798137178e-51	RPL35A
5.6698671570828e-55	2.79129918570663	0.235	0.028	1.66319883185867e-50	ATP5ME
2.02565090689473e-54	1.39436947714589	0.442	0.194	5.942044370285e-50	HSPB7
1.7570205868055e-53	1.72500799301445	0.395	0.16	5.15404418933527e-49	FHL1
1.89711733083336e-53	2.97065526865691	0.234	0.032	5.56500397826657e-49	ATP5F1B
2.09444227678375e-53	2.67918671341507	0.277	0.065	6.14383697471745e-49	PGAM2
7.66865306232775e-53	1.48971574661081	0.411	0.169	2.24952268930322e-48	NEBL
1.68203661138169e-52	2.00286796013981	0.346	0.123	4.93408619582706e-48	LPL
2.97572995223318e-52	3.24759837312479	0.212	0.021	8.7290062418808e-48	ATP5MG
2.23402464579637e-51	-0.60576711960293	0.927	0.942	6.55328789597909e-47	MT-CYB
1.01435433349185e-50	-1.11656172687632	0.33	0.565	2.97550700186498e-46	MGP
3.17111484491754e-50	-1.57294786528917	0.122	0.32	9.30214828608112e-46	SERPINF1
6.71589587579163e-50	-1.58362556020259	0.084	0.262	1.97004089620472e-45	SERPING1
6.95443782440949e-50	1.33833079564761	0.446	0.214	2.04001479141228e-45	PDLIM5
5.3975889893243e-49	1.7554636030994	0.39	0.175	1.58332875412839e-44	SLC25A3
5.5977748031407e-49	2.14567130312857	0.331	0.123	1.64205126075329e-44	COX8A
5.82327715518431e-48	-3.43953108655512	0.011	0.107	1.70820012070176e-43	PTPRS
1.2427638789079e-47	2.15326828946098	0.284	0.08	3.64552356238842e-43	MYOM1
1.36807606952086e-47	1.07045167750434	0.568	0.354	4.0131143423325e-43	GAPDH
1.96480401028878e-47	2.67520096277901	0.219	0.033	5.7635560837811e-43	ATP5PF
2.25296321787044e-47	1.68756687897579	0.387	0.176	6.60884230330116e-43	CHCHD10
3.20142323633676e-47	2.61960401086981	0.217	0.032	9.39105492147025e-43	ATP5F1E
7.42672703359747e-47	-1.46167969340077	0.171	0.373	2.17855610803548e-42	ID3
8.94124778289177e-47	2.14132738991482	0.284	0.084	2.62282562463347e-42	SVIL
1.47271366642168e-46	2.74864362444275	0.216	0.033	4.32005826908135e-42	SELENOW
6.21638186109724e-46	1.70332540569293	0.387	0.184	1.82351345513426e-41	NDUFS5
6.88607254096361e-46	1.96313930061282	0.328	0.124	2.01996051916627e-41	CKMT2
1.8457661888042e-45	-1.5488674889298	0.1	0.274	5.41437053823823e-41	MDM4
1.804958221599e-44	1.97847306096096	0.318	0.119	5.2946644472385e-40	NDUFAB1
2.24792280880797e-44	2.47817989482384	0.215	0.036	6.59405676735731e-40	ATP5F1A
3.9796542922606e-44	2.24075806062287	0.286	0.095	1.16739179009173e-39	PRDX2
4.27841889957916e-44	-0.407186903105432	0.999	0.989	1.25503140000255e-39	MT-CO1
4.93784870913013e-44	2.99159719433496	0.194	0.025	1.44846854033623e-39	ATP5MPL
9.53352680799685e-44	-2.10969626608209	0.039	0.165	2.7965647538578e-39	C3
1.09762367418826e-43	1.74667678964094	0.324	0.119	3.21976928586386e-39	MAP4
1.66132128960015e-43	3.29361789171285	0.191	0.025	4.87331987091308e-39	PLCG2
1.33054341176144e-42	-1.04395342412082	0.318	0.536	3.90301604406099e-38	CST3
1.48298204859174e-42	-0.934469424644802	0.501	0.693	4.35017954133902e-38	SPARCL1
2.33481722871576e-42	3.6883936595114	0.165	0.012	6.84895285871482e-38	SEPTIN7
1.21886228060049e-41	0.897109603064128	0.631	0.458	3.57541061391349e-37	RPL10
1.29067316360449e-41	1.51963456174328	0.419	0.229	3.7860606581174e-37	LDHB
1.39001640074334e-41	-1.83606013845098	0.117	0.281	4.07747410994051e-37	ABCA6
1.44599583775117e-41	1.30756177765282	0.468	0.282	4.24168419045928e-37	TPT1
1.90511217011863e-41	2.68390101247391	0.195	0.03	5.58845603982599e-37	ATP5MC3
3.64888044996696e-41	-1.48756250374691	0.094	0.256	1.07036259119331e-36	POLR2J3
3.8108411639243e-41	1.47845549513583	0.391	0.196	1.11787214702556e-36	UBB
4.34293541923931e-41	2.30245875977936	0.247	0.069	1.27395667587966e-36	CFL2
1.1312136432119e-40	2.18624336727722	0.253	0.073	3.31830210099777e-36	CASQ2
1.60253280831485e-40	-0.663742435335996	0.748	0.863	4.70086973991077e-36	MT-ND1
4.24898589378221e-40	-1.41924269121227	0.112	0.279	1.24639752208207e-35	GPX3
1.07929816752663e-39	-2.05173848718819	0.027	0.135	3.16601324462261e-35	SELM
2.03455219717152e-39	2.23680747716821	0.246	0.072	5.96815541518292e-35	TRDN
5.05499946200272e-39	1.33525387426889	0.358	0.16	1.48283354218388e-34	PDE4DIP
7.93635828613541e-39	2.96012562846779	0.173	0.023	2.32805133965496e-34	ATP5MD
1.51734417684393e-38	-1.59562596329786	0.044	0.167	4.45097740835399e-34	SEPP1
3.83713639314645e-38	2.01093630090198	0.252	0.077	1.12558558956558e-33	HRC
1.73660919259411e-37	1.65368684817329	0.309	0.125	5.09416940555556e-33	RPL23
1.86370056741831e-37	-2.45426479234361	0.018	0.109	5.46697924446487e-33	RP11-138A9.2
1.48771808318053e-36	1.54317976396076	0.356	0.176	4.36407222520178e-32	NDUFB1
1.79291775955549e-36	1.73351543283149	0.235	0.064	5.25934495588008e-32	SNHG14
2.21991699089527e-36	1.09457324624737	0.482	0.299	6.5119045010922e-32	RPS14
2.35969958656067e-36	-1.55334545266866	0.147	0.312	6.92194276721707e-32	ABCA8
2.65088562468361e-36	1.88438269758179	0.298	0.125	7.7761078914469e-32	NFIA
2.81669578351512e-36	1.78309823325212	0.247	0.078	8.26249541136324e-32	MYOM2
4.49978328665713e-36	2.81158143510241	0.162	0.021	1.319966429308e-31	EEF1G
5.72073104373842e-36	2.80727912666332	0.169	0.025	1.67811924437023e-31	MAP3K20
6.69338217892311e-36	-1.87350710004433	0.045	0.161	1.9634367283653e-31	GADD45B
1.58336461025255e-35	1.53106960032138	0.337	0.161	4.64464174771483e-31	CYCS
1.8304219816245e-35	-1.72914997082792	0.086	0.229	5.36935984089731e-31	HES1
3.19160317274864e-35	1.09084300054942	0.403	0.206	9.36224874694087e-31	SORBS2
3.28980895245103e-35	1.29195881186657	0.389	0.206	9.65032558111984e-31	RPS24
1.36507451653674e-34	2.10967690763179	0.221	0.063	4.00430958680888e-30	FLNC
1.43834812827917e-34	2.90498514933002	0.161	0.023	4.21925039949412e-30	ATP5IF1
1.83813117692854e-34	-1.83483694155651	0.038	0.146	5.39197399440218e-30	CCL2
3.68429826761174e-34	1.87829820329803	0.263	0.099	1.08075205382123e-29	NDUFC1
8.87482706572871e-34	1.00220965310193	0.498	0.334	2.60334177146086e-29	RPS28
9.03403615751414e-34	1.56994926042555	0.303	0.129	2.6500441664452e-29	ZNF106
2.28893008990201e-33	1.24682456136963	0.4	0.225	6.71434752571856e-29	FAU
2.3172919658841e-33	1.08922181251462	0.455	0.285	6.79754425272441e-29	RPS27A
3.27823147250213e-33	4.41126027660282	0.126	0.008	9.61636420143776e-29	APOA1
3.6182115136754e-33	2.04216701735967	0.226	0.071	1.06136616542154e-28	EEF1A2
5.81577545593308e-33	2.96100086090044	0.147	0.018	1.70599957224341e-28	NIBAN1
7.9107450245161e-33	-1.48303724200884	0.068	0.195	2.32053794549155e-28	C1S
9.72074468776382e-33	2.089521020685	0.217	0.065	2.85148324670864e-28	RPL17
1.52417144794546e-32	-2.32867641229023	0.019	0.102	4.47100452540323e-28	PTGIR
1.87029815950901e-32	2.08959674754902	0.224	0.071	5.48633262110373e-28	ENO3
2.43439422202529e-32	-0.461386542919127	0.989	0.965	7.14105201088898e-28	MT-CO3
2.49601481764362e-32	-1.960402253152	0.031	0.128	7.32180986607578e-28	PLTP
9.91450315404281e-32	1.62548893511178	0.266	0.105	2.90832035520692e-27	MYOZ2
1.14927921985065e-31	1.27262256117934	0.366	0.197	3.3712956635099e-27	HSP90AA1
1.34435977376118e-31	1.55769689359769	0.281	0.119	3.94354496035103e-27	NDUFB10
1.4983051304024e-31	-1.88613274866106	0.022	0.108	4.39512826952239e-27	GUCY1A3
1.89129059205193e-31	2.34332361264934	0.157	0.026	5.54791182272512e-27	ATP5F1D
5.42406554356065e-31	-1.47810656910126	0.045	0.152	1.59109538654808e-26	AXL
8.31326846282627e-31	1.19347456015775	0.405	0.247	2.43861417088546e-26	RPL39
9.14834543854004e-31	2.30252347782729	0.2	0.06	2.68357565094134e-26	ETFB
1.11044407484134e-30	1.22476764567611	0.393	0.233	3.25737664913957e-26	RPL19
1.90002894196613e-30	1.42182625573656	0.332	0.173	5.57354489836345e-26	HSP90AB1
2.1776534706213e-30	1.59897794249284	0.287	0.13	6.38792869072053e-26	NDUFB7
3.55551443724806e-30	1.34815772923988	0.338	0.176	1.04297460502234e-25	RPS12
3.93724965186522e-30	2.38754842633032	0.155	0.028	1.15495281287814e-25	ATP5PO
5.02930579371328e-30	1.88252749214336	0.23	0.083	1.47529656152785e-25	NDUFS6
5.59644012704421e-30	1.49468615167306	0.295	0.137	1.64165974686715e-25	GNAS
5.69000487956799e-30	-1.41689136264319	0.044	0.148	1.66910603137247e-25	VIMP
8.69497894016869e-30	3.98167603243789	0.12	0.01	2.55058512230908e-25	HBB
9.23666980867276e-30	1.81812955572507	0.245	0.097	2.70948472167607e-25	NDUFB3
9.47284750626498e-30	0.842154857123148	0.531	0.377	2.77876508748777e-25	RPL13
1.18880783040353e-29	-1.65851488711838	0.038	0.135	3.48724888970571e-25	ISYNA1
1.48963227829327e-29	2.62359752638129	0.138	0.019	4.36968732514546e-25	RACK1
1.54751912552135e-29	-1.99629357856721	0.034	0.127	4.53949260280432e-25	NOVA1
3.71618296899429e-29	2.27999860346483	0.18	0.048	1.09010511212479e-24	PDHA1
4.40389609132525e-29	1.27524411777507	0.354	0.197	1.29183887942935e-24	RPL9
5.64248942033442e-29	-0.771173494093005	0.336	0.526	1.6551678465609e-24	N4BP2L2
6.73001000737353e-29	1.66485834307432	0.272	0.124	1.97418113556295e-24	PHPT1
7.18714002499771e-29	1.82947356733647	0.229	0.084	2.10827565493283e-24	MPC1
1.32002079943612e-28	1.10246757701946	0.333	0.167	3.8721490130659e-24	LDB3
2.41644034653214e-28	1.92015991445411	0.198	0.061	7.08838611251738e-24	SORBS1
2.79766710597824e-28	1.49247470956248	0.291	0.141	8.20667668867657e-24	TOMM7
3.00000269084832e-28	-1.91877002329876	0.028	0.114	8.80020789333447e-24	SRPX
3.42598432282279e-28	0.942313794620792	0.491	0.343	1.00497824125684e-23	RPL21
4.01404418325524e-28	-1.50027183895908	0.053	0.16	1.17747972071609e-23	IFITM2
6.90447198225728e-28	1.04285802881931	0.411	0.252	2.02535781127535e-23	RPS23
8.43438580032874e-28	2.4429396218061	0.164	0.041	2.47414273066843e-23	CDH2
1.44508036042405e-27	1.57465782101236	0.28	0.134	4.23899872926791e-23	PEBP1
1.98798558865008e-27	2.59038799299988	0.166	0.043	5.83155692574614e-23	DECR1
1.99476902153535e-27	-1.31817004064316	0.073	0.19	5.85145544777179e-23	IGFBP6
3.42597944976876e-27	-1.76250447368625	0.025	0.106	1.00497681179517e-22	GGT5
3.5132642031444e-27	0.784340998600926	0.56	0.418	1.03058092135038e-22	RPL34
5.35935451241152e-27	1.77911341163556	0.228	0.09	1.57211305267079e-22	UQCRC1
7.38630860969382e-27	4.41998357191133	0.102	0.006	2.16669976756759e-22	CCN2
8.92217113490827e-27	1.82800478098544	0.22	0.084	2.61722968071399e-22	GHITM
9.60810365079869e-27	3.12583873853717	0.119	0.014	2.81844112492529e-22	ATP5F1C
1.01540869904587e-26	-0.962817256104536	0.509	0.642	2.97859987778115e-22	IGFBP7
2.13176970236405e-26	-1.03107018482468	0.114	0.251	6.25333324491471e-22	SEPT7
2.93689674460032e-26	2.0489574088372	0.256	0.124	8.61509291061058e-22	ATPIF1
6.55891704931101e-26	3.11837129985265	0.111	0.012	1.92399272724489e-21	ATP5MF
6.65236081609363e-26	1.10113772989064	0.373	0.22	1.95140352179291e-21	RPL26
7.24831669884779e-26	0.900544847582458	0.43	0.272	2.12622122044001e-21	MYL9
1.45370011612401e-25	3.42424711999818	0.104	0.008	4.26428392063816e-21	ATP5MC2
1.60022441539917e-25	2.83303682700117	0.132	0.024	4.69409830013194e-21	NPPA
2.34056454741082e-25	2.04508682575779	0.168	0.047	6.86581204337489e-21	XIRP1
2.92698243228336e-25	1.12133216594513	0.354	0.209	8.58601026686002e-21	DSTN
5.430994137001e-25	1.80142599050381	0.325	0.208	1.59312782014787e-20	ATP5L
5.55376618077925e-25	1.08964161717515	0.387	0.241	1.62914177146979e-20	RPS3A
6.66688231980518e-25	2.87478493341809	0.113	0.014	1.95566325969165e-20	NORAD
1.16825891554036e-24	1.66869387636511	0.22	0.089	3.42697070284608e-20	FXYD1
1.28531655697913e-24	-1.53039831515768	0.042	0.133	3.77034758824258e-20	H1FX
2.47009069961801e-24	-1.08029465724679	0.07	0.179	7.24576405825947e-20	VAMP2
2.66558334187857e-24	2.75264095776802	0.113	0.015	7.8192221750666e-20	ELOB
3.3878015442095e-24	-0.887471852125033	0.268	0.422	9.93777704978416e-20	MFGE8
4.81945055609826e-24	1.49815630333662	0.26	0.128	1.41373762612586e-19	HADHB
5.06196037187515e-24	-0.976844744480701	0.132	0.267	1.48487545548586e-19	TFPI
5.59355707935922e-24	1.67720432907157	0.228	0.099	1.64081403365923e-19	COX17
6.26865999962523e-24	3.21484872520468	0.101	0.01	1.83884872429006e-19	ATP5PD
7.6559847590096e-24	1.25207118346413	0.314	0.174	2.24580656920788e-19	RPL24
8.12220278672777e-24	1.88820573990137	0.321	0.211	2.38256696545873e-19	ATP5J
1.1112487968326e-23	0.886462300253211	0.458	0.324	3.25973722062875e-19	RPL11
1.12315549850565e-23	2.49598459574442	0.112	0.016	3.29466433931646e-19	TLE5
3.05325775607755e-23	1.44877633029162	0.257	0.128	8.95642630167789e-19	EIF3K
3.33563654370817e-23	1.32990908699846	0.287	0.152	9.78475623731355e-19	RPL5
4.74910390045133e-23	-1.2611683808456	0.148	0.276	1.39310213815839e-18	COL3A1
4.76559315049516e-23	-1.62424276154675	0.113	0.227	1.39793909476625e-18	AGT
5.17570705931535e-23	-1.41298340393198	0.036	0.119	1.51824190877956e-18	CYBA
7.34767608843974e-23	1.7973976964844	0.202	0.082	2.15536730378291e-18	UQCRFS1
9.50612296699082e-23	1.32213370531032	0.312	0.179	2.78852611113709e-18	ATP2A2
9.85055575008908e-23	-1.22842528243908	0.051	0.144	2.88956202373113e-18	MAP1LC3A
1.02733250705473e-22	-1.4442905066596	0.067	0.166	3.01357717619435e-18	ABCA9
1.1661689994244e-22	0.81228176423201	0.468	0.324	3.42084014291153e-18	LGALS1
1.18594511122812e-22	1.17663589563027	0.304	0.165	3.47885138927658e-18	FILIP1
1.62229443694508e-22	1.32265178516106	0.28	0.15	4.75883850133471e-18	CALM1
2.01383345066098e-22	-1.7181502523778	0.028	0.101	5.90737904416891e-18	SPTSSA
2.03431762824459e-22	-0.968988816946788	0.176	0.314	5.96746733069267e-18	IFITM3
2.14178660289847e-22	0.9152398491438	0.349	0.207	6.28271682094239e-18	FHL2
3.4820981879582e-22	2.39759423346036	0.118	0.023	1.02143868245566e-17	PALM2-AKAP2
3.96672988296897e-22	-1.42107674617764	0.053	0.145	1.16360054387012e-17	MMP2
4.45602510555543e-22	1.19062370539588	0.325	0.195	1.30713040446363e-17	ASAH1
6.20955420164964e-22	1.78915556672513	0.2	0.084	1.82151062951191e-17	VDAC1
7.42214755867067e-22	-0.83387057260142	0.209	0.359	2.17721276486045e-17	COL6A2
8.72095081721472e-22	1.95753359690915	0.159	0.051	2.55820371272177e-17	DSP
9.39143515299751e-22	-1.03722410808696	0.074	0.179	2.75488358778029e-17	ANXA2
1.03224562477717e-21	1.67635839714652	0.18	0.065	3.02798931572134e-17	HSPB6
1.18961715035413e-21	-1.56474953551957	0.035	0.111	3.4896229488488e-17	PHYKPL
1.25552089550732e-21	0.869145778012798	0.433	0.307	3.68294499488116e-17	DST
1.35560120614903e-21	-1.33765901550451	0.057	0.149	3.97652057811757e-17	TMEM165
2.44069889161437e-21	1.1923203340217	0.295	0.166	7.15954612866161e-17	RPS11
2.52534238481209e-21	1.79959844784794	0.216	0.101	7.40783935160779e-17	SLIRP
2.78814879730644e-21	-1.21892274971157	0.063	0.157	8.17875568201872e-17	ZNF302
3.06900287003903e-21	-1.29941656154077	0.111	0.226	9.0026130189725e-17	JUNB
3.75746252432844e-21	1.71531338440915	0.159	0.052	1.10221405688651e-16	PRKAA2
4.06822928008027e-21	1.68428793467054	0.2	0.086	1.19337437701875e-16	SDHA
4.07176068332789e-21	0.888515212227031	0.415	0.284	1.1944102788474e-16	RPL32
5.38936914598818e-21	1.07205505294439	0.365	0.237	1.58091754528417e-16	SRP14
8.41898339496093e-21	1.01073200228862	0.34	0.207	2.46962458907784e-16	RPS16
1.17475926712466e-20	2.02190845956225	0.134	0.036	3.44603883418348e-16	MYZAP
1.43461348908408e-20	0.985234936522709	0.406	0.287	4.20829520887924e-16	RPL7
1.61678550365211e-20	1.5332916711551	0.224	0.108	4.74267859641311e-16	CSDE1
1.94752985466786e-20	-1.09172156004673	0.056	0.145	5.7128840756827e-16	PPIB
2.04501756470541e-20	1.80510638569559	0.298	0.196	5.99885452430686e-16	C14orf2
2.06743196358636e-20	1.84987082945111	0.171	0.065	6.06460492198424e-16	ACO2
2.59694067801664e-20	-0.847966236998792	0.085	0.191	7.61786578489402e-16	C1orf56
2.92920484671426e-20	-1.25304626451628	0.063	0.155	8.5925294973516e-16	NID1
3.01601169847588e-20	1.73945817574994	0.204	0.094	8.84716871630915e-16	NDUFA5
4.05726213535141e-20	1.54468034187056	0.215	0.101	1.19015727478398e-15	DBI
4.78983818136366e-20	1.17737791121974	0.259	0.134	1.40505113212122e-15	SLC8A1
6.45179953394664e-20	-1.25341395311737	0.045	0.126	1.89257087528791e-15	YPEL3
7.92508196723477e-20	1.37397913270109	0.279	0.162	2.32474354426865e-15	POLR2L
8.59070570506372e-20	0.617741635385188	0.607	0.503	2.51999761152339e-15	RPL41
8.90541819615212e-20	-1.26501125695159	0.041	0.119	2.61231537365926e-15	ATP1B3
1.14757279167437e-19	1.13273779470462	0.307	0.186	3.3662900270976e-15	RPL38
1.17093088566394e-19	1.35908365369604	0.275	0.158	3.43480866000661e-15	UBL5
1.68986724267448e-19	1.09933472929474	0.291	0.166	4.95705656966131e-15	RPL37
1.78886306915699e-19	-0.831786418385051	0.065	0.16	5.24745092706513e-15	GNB2L1
1.8931069011325e-19	1.56132600528738	0.228	0.116	5.55323978378209e-15	ECH1
1.92051985093503e-19	1.14718841711261	0.271	0.149	5.63365293073282e-15	RPL7A
2.73203669975715e-19	1.31669194244042	0.254	0.138	8.01415645506762e-15	NDUFA11
3.71857524309467e-19	1.52111226545333	0.199	0.089	1.09080686180939e-14	AHNAK
3.77657189577988e-19	2.0128797225125	0.141	0.045	1.10781959990807e-14	UQCC2
4.59484185622974e-19	1.3162513732088	0.245	0.129	1.34785091010643e-14	MRPL41
4.64863515005569e-19	0.795446388968919	0.48	0.378	1.36363063491734e-14	EIF1
5.19505531411766e-19	1.72180986283918	0.182	0.077	1.52391752584327e-14	RNF115
5.68008619206792e-19	1.78159581932172	0.158	0.058	1.6661964835812e-14	MSRB2
6.66832789700017e-19	1.69845017170537	0.155	0.055	1.95608730530603e-14	SYNM
7.5352555917608e-19	2.03687881488117	0.141	0.047	2.21039187528711e-14	ACADM
8.13599382292612e-19	-0.840144972426826	0.115	0.229	2.38661242801715e-14	S100A4
1.07418548119595e-18	1.91877621766939	0.194	0.091	3.1510156905402e-14	ATP5G1
1.12990611156468e-18	-0.96828089410448	0.175	0.3	3.31446658766383e-14	COL1A2
1.34279201702363e-18	1.59907025443261	0.206	0.099	3.93894610273712e-14	NDUFA6
1.49670920038451e-18	-1.0592174063623	0.072	0.164	4.39044676840792e-14	FBLN1
1.64423093825819e-18	1.28041916479884	0.234	0.121	4.82318703428657e-14	IFI27
1.98424100300086e-18	2.46468462011222	0.105	0.023	5.82057255820273e-14	NDUFA7
2.24349652410073e-18	1.51237008155136	0.192	0.086	6.58107270379709e-14	AK1
2.42155824252208e-18	1.62487102064588	0.188	0.084	7.10339894861426e-14	UQCRC2
2.79090667214276e-18	-0.554976079548424	0.538	0.673	8.18684563206357e-14	GSN
3.11189223085217e-18	0.922140042779836	0.355	0.236	9.12842466998177e-14	RPL27A
3.33575311310262e-18	1.58982684233172	0.194	0.09	9.78509818197523e-14	HSPB3
3.48455652916502e-18	-0.797276341773185	0.168	0.292	1.02215981226527e-13	C7
3.53885977182909e-18	2.48921411723586	0.11	0.028	1.03808912546834e-13	EGR1
4.02070752730492e-18	1.54821078157677	0.215	0.109	1.17943434605962e-13	MRPL33
4.06543810076938e-18	2.3303370990036	0.114	0.03	1.19255561247969e-13	SYNPO2L
4.08361696060718e-18	1.79737997105082	0.13	0.039	1.19788819922451e-13	ARID1B
4.64717611726686e-18	0.930555484862267	0.37	0.26	1.36320264223906e-13	RPS25
5.65797319122324e-18	-0.728337317587683	0.194	0.325	1.65970985591343e-13	CHD9
6.2955531979768e-18	1.46565589182187	0.211	0.105	1.84673757509451e-13	HSPA8
6.40944504986499e-18	1.31408570329069	0.227	0.118	1.8801466109274e-13	NDUFB9
6.80056185380234e-18	1.36147810576693	0.208	0.101	1.99487681419438e-13	EIF1B
7.55497013696505e-18	2.21173075682477	0.13	0.042	2.21617493997733e-13	CISD1
7.65041887236762e-18	-1.06608313955898	0.062	0.148	2.24417387202032e-13	GJA4
1.26247839167529e-17	-1.51426516013771	0.035	0.102	3.7033541141403e-13	COL1A1
1.3232981925237e-17	1.23480079969753	0.232	0.12	3.88176291794903e-13	PPP1R12B
1.47754594656464e-17	1.29896479661645	0.256	0.148	4.33423327965273e-13	PRKAR1A
1.98340422803779e-17	0.952234238804005	0.353	0.238	5.81811796252607e-13	RPS4X
2.08758307318618e-17	1.80614914516581	0.226	0.129	6.12371618688435e-13	ATP5O
2.53907859120892e-17	1.40353710664495	0.169	0.069	7.44813313945225e-13	LMO7
2.77028290895711e-17	-1.28959085448005	0.038	0.106	8.12634788513479e-13	ZFP36
3.06777350166812e-17	1.04258026472512	0.281	0.168	8.99900678979326e-13	RPL29
3.41773831381622e-17	1.21325820553952	0.212	0.105	1.00255935697485e-12	SLMAP
4.56243730049146e-17	-0.995283815410231	0.074	0.163	1.33834535772616e-12	CD99
4.76196790075547e-17	2.37960254968656	0.108	0.028	1.39687566400761e-12	LRRC49
5.24609950857661e-17	-0.947121077425037	0.242	0.365	1.53889082984586e-12	TIMP3
5.85158814565714e-17	2.05580614865447	0.132	0.046	1.71650486664707e-12	OTUD1
6.31412338882948e-17	1.8768070831749	0.15	0.059	1.85218495487924e-12	NDUFA8
9.29310928385112e-17	1.39563945639804	0.217	0.113	2.72604067732489e-12	NDUFB8
1.13411269148997e-16	-1.23275382005647	0.07	0.153	3.32680616921667e-12	GABPB1-AS1
1.15312977732887e-16	1.51915650332672	0.191	0.091	3.38259088881652e-12	NDUFA12
1.78016828222578e-16	1.70008705417413	0.147	0.058	5.22194563908111e-12	NDUFB5
1.87370306338871e-16	-1.00896622919379	0.063	0.145	5.49632056614445e-12	GPATCH8
2.32878500935255e-16	1.3515748294802	0.204	0.103	6.83125794643478e-12	PDLIM3
2.63581519369081e-16	1.38484496382955	0.208	0.108	7.73190028917262e-12	NDUFA3
2.71734777715262e-16	-1.02503154823068	0.041	0.111	7.97106796949951e-12	PTRF
2.87637117391645e-16	1.17100461895998	0.147	0.056	8.43754720156652e-12	NPPB
3.13055097722568e-16	1.55021536510957	0.161	0.068	9.18315823659381e-12	PAM
3.13470911204824e-16	1.45564447957925	0.198	0.1	9.19535570928230e-12	ACAT1
3.39692962394362e-16	1.45467416974118	0.143	0.053	9.96455335887622e-12	OBSCN
3.47772909659721e-16	1.42174976996938	0.214	0.114	1.02015705319583e-11	NDUFV2
4.27205225317511e-16	1.49356445194273	0.16	0.067	1.25316380794639e-11	PIK3R1
4.30267211122119e-16	1.53847013309095	0.174	0.08	1.26214583710562e-11	TIMM8B
4.91048963525543e-16	-0.771146640421217	0.12	0.226	1.44044302960583e-11	THUMPD3-AS1
5.26248150901445e-16	1.15462429497297	0.254	0.15	1.5436963258543e-11	EIF5B
7.04254546605215e-16	1.35840461116438	0.162	0.069	2.06586028701174e-11	PKP2
8.45700832498553e-16	1.47039025269517	0.161	0.069	2.48077882205125e-11	CCND2
8.60968281693163e-16	-1.07634189854191	0.069	0.15	2.52556435751872e-11	IGFBP4
1.43903404903546e-15	1.23081815368271	0.237	0.136	4.22126247944061e-11	SOD1
1.6226324484014e-15	1.96186887324545	0.118	0.039	4.75983002414065e-11	NES
1.70407376097387e-15	1.8106551602514	0.133	0.05	4.99872997044075e-11	MPC2
2.00674395041315e-15	-0.878998724699839	0.043	0.112	5.88658270414193e-11	IFITM1
2.24372362488066e-15	1.74714651112637	0.139	0.054	6.58173888122492e-11	GOT1
2.41621924901646e-15	-0.649116371123975	0.208	0.332	7.08773754506487e-11	HNRNPH1
3.71366551986758e-15	-1.18994133493623	0.048	0.116	1.08936664359796e-10	PCOLCE
3.75706630335339e-15	1.26685250947828	0.219	0.121	1.10209782942568e-10	HNRNPU
4.27061219081931e-15	0.755083951539627	0.418	0.321	1.25274138005494e-10	RPS15
5.23074953506253e-15	-1.08126269796685	0.049	0.119	1.53438806861524e-10	EMP3
5.37978476933689e-15	0.771982996810265	0.378	0.276	1.57810606423728e-10	RPL8
5.87101192753361e-15	-1.07964824434111	0.072	0.151	1.72220263882271e-10	SRSF6
7.30707119408132e-15	1.682606670216	0.224	0.136	2.14345626407182e-10	ATP5A1
7.77278429599696e-15	1.63475228573872	0.144	0.06	2.28006854538775e-10	COX20
8.34715514212552e-15	-1.07942483532727	0.088	0.172	2.4485544893911e-10	KCNQ1OT1
8.35646570709e-15	-0.858804685048361	0.044	0.112	2.45128565051778e-10	PRKCDBP
8.77507333114129e-15	-0.926070666573933	0.061	0.137	2.57408001095699e-10	CEBPB
1.47286953414281e-14	-0.848094990013413	0.104	0.196	4.32051549145451e-10	HIGD1B
1.61602273331935e-14	1.51345890834423	0.149	0.064	4.74044108591898e-10	NDUFA10
1.81174655615669e-14	1.39650209102901	0.192	0.1	5.31457734783002e-10	IDH2
2.31850895804742e-14	-1.06201754300371	0.042	0.106	6.80111417753629e-10	ENO1
2.35540453423056e-14	1.09328560604085	0.227	0.129	6.90934366071191e-10	CAST
2.4138538141743e-14	1.08585378499816	0.219	0.12	7.08079877849888e-10	ZBTB16
2.91066977697806e-14	-0.410146275199947	0.963	0.939	8.53815872378745e-10	MT-ATP6
3.00556592435758e-14	1.63128286280778	0.136	0.055	8.81652708251054e-10	NDUFA2
3.09923492332403e-14	0.724136833437644	0.468	0.386	9.09129572407871e-10	SERF2
4.82697227162952e-14	0.599677737978488	0.521	0.434	1.4159440461598e-09	RPS27
6.68391756448029e-14	1.47118523126704	0.147	0.064	1.96066037836465e-09	FKBP5
7.54691256135608e-14	-0.74875576972833	0.164	0.268	2.21381133074819e-09	HLA-B
7.95693391766199e-14	0.910794820299516	0.29	0.189	2.33408699540697e-09	RPS20
8.61404265470273e-14	1.38874763201114	0.178	0.091	2.5268432723305e-09	NDUFB11
1.11665095567383e-13	0.780419780672409	0.37	0.272	3.27558391337361e-09	RPS29
1.13488070051472e-13	1.44494223864168	0.148	0.066	3.32905904688987e-09	COX14
1.39610190668107e-13	0.910336145940976	0.31	0.216	4.09532533305824e-09	RPS13
1.4247431515819e-13	0.768047711646341	0.383	0.29	4.17934156085034e-09	RPL15
1.43605548477877e-13	-0.802262631274737	0.067	0.143	4.21252515905004e-09	RABAC1
1.55198571754281e-13	0.916715064564526	0.267	0.169	4.55259490384009e-09	UBA52
1.55619436489117e-13	-0.552190161210791	0.307	0.428	4.56494054997177e-09	CD63
1.58754441952234e-13	-0.995196049261899	0.042	0.104	4.65690280022684e-09	EMILIN1
1.64957017882167e-13	1.00351092356714	0.335	0.236	4.83884916255549e-09	PDK4
1.80794478766816e-13	1.04678291394486	0.275	0.182	5.30342524014577e-09	RPL6
1.95577527692584e-13	1.43241689348259	0.277	0.198	5.73707119733426e-09	ATP5I
1.99029805795661e-13	1.69123378965062	0.192	0.11	5.83834032320991e-09	ATP5J2
2.84724956485943e-13	1.6905952042246	0.135	0.058	8.35212187355865e-09	PDLIM1
3.45943530623407e-13	1.06277506006191	0.298	0.209	1.0147907527307e-08	SKP1
3.88464984041096e-13	-0.78567628427084	0.139	0.234	1.13952318418615e-08	KCNJ8
3.92457262213267e-13	1.71875831317392	0.114	0.043	1.1512341329764e-08	NEK7
4.5336735573262e-13	-0.575545343575212	0.15	0.255	1.32990780130607e-08	RSRP1
5.72130460842798e-13	1.00009958554112	0.266	0.173	1.67828749383626e-08	ARGLU1
5.73428109541276e-13	1.78668629980019	0.133	0.058	1.68209401652838e-08	ECHS1
5.96254974414317e-13	1.48076065674474	0.155	0.076	1.74905434194696e-08	NDUFS1
5.97684556100362e-13	-0.620573049867829	0.118	0.212	1.7532478768648e-08	PLAC9
5.97762219846463e-13	1.14870076352819	0.197	0.109	1.75347569569761e-08	QKI
6.98165129167766e-13	1.91222182325798	0.105	0.038	2.04799758990073e-08	LIMCH1
7.53890676967964e-13	-0.74239547782239	0.087	0.168	2.21146291181783e-08	SRSF2
8.2533496499974e-13	1.16653214663187	0.188	0.102	2.42103758633024e-08	MZT2B
8.33966523302714e-13	1.96233788694671	0.101	0.035	2.44635739945618e-08	SMYD2
9.23453345688345e-13	-1.1209032564509	0.043	0.102	2.70885804424219e-08	SLC25A37
1.02358003273433e-12	1.32083280351373	0.168	0.086	3.00256966802287e-08	HADHA
1.09187226123385e-12	-0.838947572476619	0.072	0.145	3.20289809110339e-08	LDHA
1.81276943683003e-12	0.612534409336609	0.468	0.389	5.31757786599722e-08	RPS18
2.38990088081468e-12	1.0898658339674	0.212	0.125	7.01053524378178e-08	RPL22
2.43244168785575e-12	-0.899109487471942	0.051	0.114	7.13532444715606e-08	EPHX1
2.49816059154673e-12	1.1931854333806	0.173	0.091	7.32810427924319e-08	PRDX5
2.58167892726095e-12	0.957980906381451	0.279	0.19	7.57309696522727e-08	ACADVL
3.1267953206887e-12	-0.912955056047883	0.061	0.129	9.17214139370824e-08	C11orf96
3.12967286369591e-12	1.2301996438761	0.205	0.123	9.1805823783656e-08	EIF4G2
3.81702738302671e-12	1.06991801389878	0.172	0.089	1.11968681253706e-07	CPEB4
3.8594144030125e-12	0.841234425461227	0.342	0.256	1.13212062097969e-07	RPL23A
3.88362127460805e-12	0.829022388422516	0.304	0.214	1.13922146469352e-07	RPL30
4.33215892826479e-12	0.826607833995488	0.302	0.21	1.27079550001719e-07	SPTBN1
4.54010050844254e-12	0.896181631810254	0.283	0.196	1.33179308314653e-07	RPL18
5.07840257458242e-12	1.28010145502683	0.212	0.131	1.48969861122801e-07	CYC1
5.24143935087342e-12	-1.00939789497581	0.051	0.113	1.53752381918521e-07	RNASE1
5.27606389314766e-12	0.962161590144394	0.247	0.16	1.54768058241593e-07	EEF1D
5.85691590919655e-12	-0.86256271708865	0.052	0.114	1.71806771280372e-07	CYGB
5.93491579083337e-12	-0.923492724507774	0.044	0.102	1.74094819808306e-07	ARHGDIB
6.37212259614448e-12	-1.13223483346458	0.131	0.212	1.86919844235302e-07	FN1
7.18899728940659e-12	1.30018910042488	0.192	0.112	2.10882046487453e-07	NDUFS7
7.62430487221548e-12	-0.584645072983965	0.192	0.296	2.23651359121569e-07	COL6A1
7.98591559814517e-12	1.71266205851616	0.102	0.038	2.3425884815599e-07	POLR2I
8.12674572358374e-12	-0.623523205508041	0.389	0.493	2.38389959055605e-07	ACTB
8.62121053808506e-12	1.40785013697736	0.147	0.074	2.52894589924187e-07	NDUFS8
1.03278253642016e-11	1.3731542413777	0.145	0.071	3.02956429233491e-07	SNRPN
1.03469959238772e-11	-0.43553653240719	0.187	0.296	3.03518778431014e-07	PABPC1
1.12717713195106e-11	1.75635869821712	0.127	0.058	3.30646139886523e-07	DLD
1.18523555806733e-11	0.854408273173616	0.274	0.185	3.47676998603471e-07	RPL28
1.26482404381262e-11	1.93498284629907	0.101	0.038	3.71023485011994e-07	NDUFA9
1.29501144661912e-11	0.778573340795984	0.321	0.233	3.79878657751253e-07	RPL36
1.35511804635486e-11	0.720201675897314	0.332	0.241	3.97510327717735e-07	RPL35
1.50877737488884e-11	1.71745376219286	0.104	0.04	4.42584755149892e-07	LMOD3
1.51506996656302e-11	-0.878027023962567	0.062	0.127	4.44430623991596e-07	COX4I2
1.61413826345663e-11	1.33808255919945	0.12	0.051	4.73491318202367e-07	FRY
1.81653682813647e-11	0.675765105827494	0.389	0.305	5.32862913165553e-07	RPS19
1.85421957139568e-11	0.872625841363746	0.285	0.201	5.43916769073208e-07	RPS3
1.89985587794538e-11	1.54302029292278	0.245	0.177	5.57303723236499e-07	ATP5G3
2.07799906603143e-11	1.42312603634663	0.166	0.092	6.0956024602966e-07	NDUFS2
2.26998317768211e-11	0.99947764580599	0.222	0.138	6.6587686534127e-07	PALLD
2.39468036024541e-11	1.32715652930184	0.148	0.075	7.02455536874388e-07	NDUFV1
2.52650910205601e-11	0.99398802522091	0.2	0.115	7.4112617999711e-07	MACF1
2.55760504033373e-11	-0.781901215860516	0.081	0.153	7.50247862531495e-07	PLA2G5
2.57840130279693e-11	-0.516479822010178	0.308	0.422	7.56348238162451e-07	H3F3B
3.21745750968473e-11	1.1367846540178	0.207	0.127	9.43808985890917e-07	ISCU
3.62897125071209e-11	-0.86475754391753	0.056	0.116	1.06452242668388e-06	FXYD6
3.7662943868347e-11	1.47846492054224	0.142	0.072	1.10480479543409e-06	HSPA9
3.88061445691876e-11	-0.871672782533307	0.056	0.116	1.13833944479255e-06	ANXA1
4.20812185720753e-11	0.877086350213623	0.248	0.165	1.23441046559326e-06	YBX1
4.42300958768163e-11	1.55440142745327	0.109	0.045	1.29744563245053e-06	ENAH
4.48747480621748e-11	0.83972976528949	0.251	0.164	1.31635585965584e-06	MT-ND6
4.52370364160838e-11	-0.722065291503926	0.085	0.157	1.3269832262294e-06	ADAMTS1
5.363106753331e-11	1.65044883812604	0.123	0.058	1.57321373502212e-06	NDUFB6
6.68953473154524e-11	-0.613016371891845	0.099	0.177	1.96230811815148e-06	S100A11
6.97861176513056e-11	-0.787652542326886	0.072	0.138	2.0471059751834e-06	NUPR1
7.59013745322399e-11	-0.727611689544887	0.069	0.135	2.22649092052873e-06	LEPROT
8.76608177191984e-11	1.48490575444241	0.233	0.166	2.57144242697497e-06	ATP5B
9.35048936451913e-11	-0.886610595140839	0.132	0.211	2.74287255018804e-06	NDUFA4L2
9.74432613692643e-11	-0.63344669266802	0.207	0.305	2.858400629006e-06	HES4
1.01239184747091e-10	-0.823300170009938	0.077	0.144	2.96975024537118e-06	PRELP
1.07246685837016e-10	1.13911668391797	0.158	0.084	3.14597428234304e-06	VCL
1.12300149718264e-10	1.27319380418655	0.159	0.088	3.29421259183555e-06	NEDD8
1.32127077534911e-10	0.978008718857233	0.227	0.15	3.87581569240908e-06	RPL27
1.36200027847824e-10	-0.966597201889225	0.05	0.106	3.99529161688806e-06	EDNRB
2.08355042313668e-10	-0.833750597185051	0.047	0.101	6.11188681122915e-06	ZNF397
2.09500521252e-10	0.903120901547995	0.261	0.183	6.14548829040616e-06	TPM2
2.58095774525528e-10	0.877927635000541	0.183	0.105	7.57098144993183e-06	PPM1K
2.72691514478212e-10	1.51763822640384	0.102	0.043	7.99913288570386e-06	SAMD4A
3.06344564227486e-10	-0.590356968394319	0.11	0.189	8.98631144704907e-06	EPS8
3.22209147225184e-10	-0.343857952117215	0.429	0.558	9.45168312470356e-06	MT-ND4L
3.41904748937792e-10	-0.857038420298674	0.05	0.105	1.00294339053412e-05	SNHG25
3.58231878826328e-10	-0.554009325547148	0.109	0.185	1.05083739334915e-05	NR2F2
3.66552530754116e-10	1.0824390706655	0.203	0.129	1.07524519371412e-05	CHCHD2
3.85660984701794e-10	-0.904073914949097	0.048	0.102	1.13129793252424e-05	MLH3
4.29632919798903e-10	-0.843335714233459	0.048	0.101	1.2602852069381e-05	AC013461.1
4.34160386212789e-10	1.24764678513918	0.156	0.086	1.2735660769166e-05	ADI1
6.4839613926631e-10	1.31769428857337	0.145	0.079	1.9020052349238e-05	MDH2
6.73859100531132e-10	-0.684344773560951	0.122	0.201	1.97669828549802e-05	SPRY1
6.86799548450379e-10	1.08776776246729	0.18	0.109	2.01465779542434e-05	NAP1L1
9.75893433009221e-10	1.1534817553628	0.142	0.075	2.86268579638925e-05	CKB
1.21644757818223e-09	1.35511984615974	0.107	0.048	3.56832732583976e-05	MZT2A
1.25723412500752e-09	0.700129954102567	0.328	0.253	3.68797058229707e-05	RPS9
1.36525557123658e-09	1.50669609102542	0.115	0.056	4.00484069266538e-05	ETFA
1.43605632089681e-09	1.04964355858956	0.197	0.126	4.21252761171872e-05	POMP
1.44967236463998e-09	1.13300172259835	0.187	0.118	4.25246891443493e-05	PARK7
1.45637863120466e-09	1.53842031260531	0.113	0.054	4.27214107677576e-05	PFKM
1.52393434810685e-09	1.19519398507067	0.138	0.074	4.47030901673664e-05	RAMP1
1.60621458429699e-09	0.854425857786736	0.254	0.18	4.7116698615768e-05	MTRNR2L12
1.74143910908672e-09	-0.577899729165797	0.071	0.132	5.108337482595e-05	EPC1
1.87985881632796e-09	1.08215966881736	0.171	0.102	5.51437785181644e-05	HINT1
1.92607262919954e-09	1.16531258271181	0.146	0.081	5.64994145049394e-05	MEF2A
1.99209753107788e-09	0.952952914129645	0.227	0.155	5.84361889766385e-05	PFDN5
2.54211841459043e-09	-0.729754932922211	0.088	0.152	7.45705015735958e-05	INSR
2.89010306377061e-09	-0.763191871170434	0.086	0.149	8.47782832726471e-05	ENG
3.25837275816254e-09	-0.768863760343712	0.063	0.119	9.558110648794e-05	CDC42SE1
3.33319329117315e-09	0.940435894240978	0.202	0.131	9.77758920032733e-05	NACA
3.52506508658015e-09	-0.434474651799692	0.066	0.126	0.000103404259249742	FKBP2
3.6420745165131e-09	1.43940359114512	0.153	0.091	0.000106836613867395	ATP5H
3.74997679345419e-09	-0.633211114013802	0.242	0.324	0.000110001819259185	SPARC
4.14373873349056e-09	0.49727911445639	0.448	0.38	0.000121552432008212	RPL13A
4.7379167011655e-09	1.22543948035828	0.127	0.066	0.000138982048511989	WNK1
4.86312890989324e-09	1.21004815710975	0.154	0.09	0.000142655023442808	RBX1
4.97224030747944e-09	1.38434076493832	0.11	0.053	0.000145855697179602	EEF1B2
5.04968762313653e-09	1.41715130611057	0.102	0.047	0.000148127536737087	ITGAV
5.12147066644108e-09	0.80751929662501	0.247	0.175	0.000150233220529383	EEF2
5.26306384501118e-09	-0.781452317003956	0.06	0.114	0.000154386714829558	NSD1
5.61586538354568e-09	-0.598136031793357	0.12	0.193	0.000164735795160929	ZEB2
6.15929448522382e-09	0.429455802761687	0.447	0.371	0.000180676744429555	TXNIP
7.77196200499469e-09	1.62622474579769	0.115	0.06	0.000227982733454514	SDHB
7.97082905309256e-09	0.975400241590114	0.17	0.104	0.000233816299443417	NPM1
8.97785668048029e-09	1.29382973867093	0.102	0.048	0.000263356447865209	TNFRSF12A
8.98945589642996e-09	-0.856330762332383	0.061	0.114	0.000263696699265876	IGFBP3
9.48684370124321e-09	1.29290195125113	0.108	0.052	0.000278287073132268	GPNMB
1.0519125533025e-08	1.28450371716965	0.147	0.086	0.000308568028385756	HSPE1
1.13420051788183e-08	1.07634958645265	0.158	0.095	0.000332706379915455	SUB1
1.16187568744444e-08	1.34324953369606	0.111	0.055	0.000340824614154951	NNT
1.28904016533723e-08	1.29933258557137	0.137	0.078	0.000378127042100024	VDAC3
1.48824249325768e-08	-0.619020798809557	0.066	0.121	0.000436561052972208	SERP1
1.56008641008903e-08	1.04417138436833	0.141	0.079	0.000457635747535515	RHOQ
1.97008093092126e-08	1.26503668334718	0.115	0.059	0.000577903540276441	EIF3A
2.01781785823661e-08	1.29815090589104	0.175	0.114	0.000591906690535129	ATP5C1
2.25015502580021e-08	-0.984730928335898	0.07	0.124	0.000660060475268233	CRISPLD2
2.34138166339403e-08	-0.592526501783509	0.096	0.16	0.000686820897140005	LRP1
2.53427387740016e-08	0.87601259029781	0.199	0.131	0.000743403899196564	NUCKS1
2.67149161298527e-08	1.46041035953649	0.105	0.053	0.0007836553497531	SERPINB6
2.9158967547443e-08	-0.435590869103036	0.123	0.195	0.000855349154036692	PNRC1
3.02488072234969e-08	1.13007061444826	0.147	0.088	0.000887318511094058	LGALS3BP
3.18024160589922e-08	1.14878119976415	0.119	0.063	0.000932892072674478	JPX
3.86393323947008e-08	1.08047755001418	0.159	0.099	0.00113344617646615	VDAC2
3.90886390401666e-08	1.37764792016391	0.116	0.063	0.00114662613760425	MRPL20
3.92600432186651e-08	0.91986235157968	0.171	0.108	0.00115165410777632	RPL36AL
4.57257672993316e-08	1.04474341011283	0.144	0.084	0.00134131965795859	ZFAND5
5.30673635846629e-08	1.17110618377154	0.113	0.059	0.0015566780433925	HIPK3
6.08455809962756e-08	-0.707593315505154	0.064	0.116	0.00178484427294475	CPM
6.8049341636094e-08	1.16580065967007	0.246	0.195	0.00199615938755318	USMG5
6.8910484715453e-08	1.25464464210026	0.137	0.081	0.0020214201586431	SNU13
8.25839656842979e-08	1.17897688631367	0.12	0.066	0.00242251804938319	ARHGAP5
8.68509467456706e-08	-0.752506572550453	0.057	0.105	0.0025476856718375	PRPF38B
9.52406201346095e-08	0.783040904560745	0.244	0.18	0.00279378835102863	H3F3A
1.00091889141099e-07	1.30506784964668	0.113	0.061	0.002936095476065	NDUFS4
1.02084306071261e-07	0.775144223889076	0.255	0.191	0.00299454103429437	RPS17
1.02414649224402e-07	0.830323801611728	0.144	0.086	0.0030042313203486	SOD2
1.04982490116222e-07	0.818165590909212	0.194	0.129	0.00307955636506925	FTX
1.14933718062489e-07	1.05455422543714	0.155	0.098	0.00337146568564504	TNS1
1.32518585169598e-07	-0.512516547369565	0.809	0.885	0.003887300177365	NEAT1
1.35969915367949e-07	0.871031730750518	0.216	0.154	0.00398854149740342	EID1
1.42050045243599e-07	1.04213205186916	0.109	0.057	0.00416689602717572	NMRK2
1.44088016599818e-07	1.04248831008769	0.128	0.073	0.00422667787893907	CAMK2D
1.53877345378351e-07	1.04260229634193	0.147	0.091	0.00451383804932856	KIF5B
1.58126218193844e-07	-0.59253437949755	0.102	0.163	0.00463847448449822	VMP1
1.63152484381977e-07	1.3082668616038	0.124	0.072	0.00478591497686092	SUCLG1
1.7966328829062e-07	1.12753004104211	0.166	0.11	0.00527024289871706	SAP18
1.94083778402897e-07	-0.604522551312958	0.076	0.129	0.00569325355567058	TTC19
2.07491158977633e-07	1.37185871669252	0.102	0.053	0.00608654565744988	FXR1
2.11350021312243e-07	-0.399939758433373	0.076	0.131	0.00619974152517334	TINAGL1
2.15040999243315e-07	1.24978310456719	0.118	0.067	0.00630801267180339	GADD45GIP1
2.24146532947719e-07	-0.617917389950582	0.17	0.24	0.00657511439748838	FABP4
2.27011350549296e-07	1.39766054732279	0.116	0.066	0.00665915095701305	NDUFS3
2.60053153258194e-07	0.722531239591534	0.232	0.166	0.00762839919767585	AKAP13
2.75143829952621e-07	1.13315390219007	0.157	0.103	0.00807106910783018	GABARAPL2
2.91620211421795e-07	-0.46075746335917	0.059	0.108	0.00855438728184693	FKBP1A
3.28328993774399e-07	1.1348948658552	0.109	0.059	0.00963120270337822	HIPK2
3.3318790965609e-07	-0.567390766154711	0.097	0.155	0.00977373414185174	NOTCH3
3.52788353092475e-07	-0.300958220061817	0.323	0.422	0.0103486935496147	FTL
3.85081854017023e-07	0.601517554623854	0.301	0.238	0.0112959911057353	UBC
3.94736303455113e-07	-0.398417872287299	0.103	0.165	0.0115791947255523	SLC25A6
4.10460006609602e-07	-0.385677122071387	0.063	0.113	0.0120404338338861	CTSL
4.13659478997046e-07	-0.391087620202584	0.111	0.175	0.0121342871568993	ANXA5
4.14228106161353e-07	-0.386643330723953	0.138	0.207	0.0121509672661371	MEF2C
4.16439823169288e-07	1.05141945848902	0.152	0.098	0.0122158457728479	NDUFC2
4.23726717140457e-07	1.05460054458205	0.161	0.105	0.0124295995205982	DDX24
4.42618840399241e-07	-0.542575598967525	0.092	0.149	0.0129837810642713	CALR
4.91643945414429e-07	-0.540758603112157	0.13	0.194	0.0144218834947869	BTG1
5.37960588336073e-07	1.38306745544956	0.113	0.065	0.0157805358982504	DDT
5.41470492624061e-07	0.583329724239353	0.338	0.282	0.0158834954306342	RPS6
5.71858735080252e-07	1.10660630703255	0.108	0.059	0.0167749041348441	PDE1C
5.88670340079767e-07	-0.374614961859209	0.115	0.18	0.0172680557558999	SRSF7
5.96570405119674e-07	-0.584495070373224	0.073	0.124	0.0174997962637805	FBN1
6.10249366370667e-07	1.24988086357259	0.124	0.074	0.0179010549131171	VCP
6.1744472840552e-07	1.29805008050413	0.105	0.058	0.0181121236630475	ALDH2
7.03556804415248e-07	-0.42354517413553	0.12	0.185	0.0206381353007169	CD9
7.45088574261311e-07	1.26530067688445	0.104	0.058	0.0218564282373813	C12orf57
7.62328091033635e-07	-0.422138098571225	0.088	0.144	0.0223621322223806	RHOB
7.93079952092655e-07	0.700801896405903	0.167	0.108	0.023264207314686	SYNPO2
9.12307142386735e-07	1.07761700348663	0.148	0.096	0.0267616177147725	DYNC1H1
9.8191126429055e-07	-0.792540862535309	0.058	0.101	0.028803385026699	RNF152
1.02793196529751e-06	0.826701975454424	0.216	0.161	0.030153356270037	CRIP2
1.29680570810529e-06	0.65671616485534	0.258	0.202	0.0380404986415605	RPS7
1.36790950858485e-06	1.0654862930791	0.128	0.078	0.040126257524828	FILIP1L
1.39293455034857e-06	1.22338244921391	0.107	0.061	0.040860342099925	MRPS36
1.4524395333157e-06	1.32079897843387	0.105	0.059	0.0426058612702827	PSMC1
1.47609110723616e-06	0.772615937109982	0.218	0.162	0.0432996565396655	RPS5
1.543392117592e-06	-0.542884179907585	0.073	0.121	0.0452738643774437	RBPJ
1.63588352730233e-06	1.24541808813269	0.102	0.058	0.0479870073898865	NCL
1.72479595577687e-06	1.0301975650486	0.103	0.057	0.0505951645667586	S100A13
1.74179219500854e-06	-0.40275883426818	0.196	0.271	0.0510937322483806	LAPTM4A
1.84123081872732e-06	1.10639074375749	0.122	0.074	0.0540106648365472	NFE2L1
1.88162540667251e-06	0.604623840302922	0.182	0.123	0.0551955996793314	ABLIM1
1.93430824184294e-06	1.2568817127456	0.103	0.058	0.0567409979662207	FIS1
2.15240344218876e-06	0.761643432220437	0.214	0.158	0.063138602573165	RPS26
2.18761628371251e-06	0.282975809857378	0.5	0.419	0.0641715360664228	CD36
2.29118108133833e-06	-0.397069669281732	0.123	0.184	0.0672095058399786	RTN4
2.43481115493286e-06	1.07391733467879	0.102	0.057	0.0714227504188004	DYNC1LI2
2.50378058305651e-06	-0.433419144394942	0.139	0.202	0.0734458996233795	ASH1L
2.69077234049681e-06	1.08818491831093	0.103	0.058	0.0789311158361333	AKAP6
2.81773790963677e-06	0.897030607141319	0.168	0.116	0.0826555238412851	PSMA7
2.87060665598974e-06	-0.539616361349146	0.066	0.112	0.084206375646803	THOC2
2.96214326419419e-06	-0.451866511336768	0.075	0.124	0.0868915105118724	ARPC5
3.21346723513147e-06	0.984388549306816	0.133	0.085	0.0942638478753464	HSBP1
3.8006637519469e-06	1.18076019586824	0.105	0.061	0.111488670499611	FAM162A
4.52320047468951e-06	1.12408864068262	0.121	0.075	0.132683562724542	SEC61G
4.83104651506505e-06	1.03899923942141	0.126	0.079	0.141713918472918	EIF5
4.83470552185207e-06	-0.65068836606729	0.115	0.169	0.141821251778009	CCDC80
4.93151279242172e-06	1.12286793142537	0.113	0.069	0.144660996252899	TUFM
5.3310512688629e-06	1.15894044087097	0.116	0.071	0.156381057920824	ARHGAP10
5.83735003133934e-06	0.933720283902438	0.138	0.09	0.171232825819308	CLIC4
6.99280603159997e-06	1.0480052171927	0.115	0.071	0.205126972130954	VPS13C
7.08966076705568e-06	-0.386074946831039	0.059	0.101	0.207968108940811	SEC61B
7.31139234375272e-06	0.895453919022146	0.142	0.093	0.214472383011642	SYNE1
7.58753876525299e-06	-0.547430711821208	0.072	0.116	0.222572862139931	VCAN
7.68188224305993e-06	1.09140737022541	0.109	0.066	0.22534033371792	REXO2
7.78550282187004e-06	-0.75090597855013	0.144	0.196	0.228379939776736	CPE
8.04063442573247e-06	0.692575228121665	0.235	0.182	0.235863970244436	SRRM2
8.19163485899055e-06	0.530503983702476	0.328	0.279	0.240293416953629	RPLP2
8.21249208644662e-06	-0.289838774568948	0.102	0.157	0.240905242863825	PFN1
8.2178630166017e-06	1.06533653426205	0.129	0.084	0.241062793728994	PSMD8
8.60074105959994e-06	-0.325080623712416	0.115	0.173	0.252294138242305	ARHGAP29
9.41099976081411e-06	0.873464010129062	0.184	0.137	0.276062266983721	OST4
9.71376927676859e-06	-0.284640841731275	0.138	0.198	0.28494370796473	COL6A3
9.83635200693794e-06	-0.548852561553177	0.06	0.101	0.288539549771517	NME3
9.89365751955511e-06	0.911905712219978	0.144	0.096	0.29022054967863	SFPQ
9.92537616331347e-06	-0.495883053543657	0.078	0.124	0.291150984374637	REV3L
1.03426851467547e-05	1.10074617927382	0.13	0.086	0.303392326094903	CANX
1.06893718648745e-05	-0.387032468087604	0.115	0.17	0.313562034284227	ZFP36L1
1.28541378914921e-05	0.51012986446916	0.303	0.251	0.377063280909028	RPL18A
1.48530518159391e-05	1.05332598916128	0.136	0.092	0.435699421968759	AURKAIP1
1.60449051999145e-05	0.962246053510297	0.1	0.059	0.470661249134291	FNIP2
1.69336071458358e-05	0.961518161090691	0.118	0.075	0.496730432015947	TJP1
1.73453497741384e-05	0.309534954384128	0.619	0.591	0.508808490274576	FTH1
1.74792986152605e-05	-0.379240949045724	0.229	0.297	0.512737745580051	ACTG1
1.81072178392882e-05	1.07499944459502	0.11	0.069	0.531157128097681	GSTO1
1.81307381092517e-05	-0.565825162425498	0.063	0.103	0.531847071696788	MEIS2
1.8550957695011e-05	-0.477315843620188	0.068	0.109	0.544173793025453	SAT2
1.85992009116562e-05	1.17934665832236	0.1	0.061	0.545588959542522	PRDX3
1.93377780078279e-05	1.03217998355338	0.105	0.064	0.567254380081623	CAMTA1
1.94216387103685e-05	-0.339905932152864	0.07	0.114	0.56971434992995	P4HB
1.94655550270484e-05	-0.389986605777932	0.1	0.15	0.571002591163437	KLF6
2.14111484149069e-05	-0.510009296204645	0.124	0.177	0.628074627602879	CDH19
2.28634409920902e-05	-0.261560844738003	0.105	0.157	0.670676178061974	DPYSL2
2.52250017973448e-05	1.01616014453505	0.109	0.069	0.739950202723313	EIF1AX
2.7612724459703e-05	0.826955081586747	0.143	0.098	0.809991659300926	NDUFV3
2.79916719215987e-05	-0.413359302454827	0.094	0.142	0.821107704148176	BGN
2.86586836611382e-05	0.894382696823804	0.105	0.064	0.840673826515828	LRRFIP1
3.10853957958079e-05	-0.269625346807827	0.283	0.36	0.91185900027423	WSB1
3.11520985001161e-05	-0.419758522911801	0.066	0.106	0.913815657402406	ORMDL1
3.12732638406897e-05	0.729814383404781	0.148	0.103	0.917369921502791	CCNI
3.79700877496071e-05	0.814402053800454	0.131	0.089	1	ZRANB2
4.02983033333422e-05	-0.424531715636688	0.098	0.145	1	SRSF3
4.6662543799947e-05	0.460250872858456	0.326	0.281	1	DDX17
5.29722326896322e-05	1.02873111440815	0.118	0.079	1	COMMD6
5.50695024899656e-05	0.866425051898433	0.162	0.119	1	LAMTOR5
5.74550979246651e-05	0.920359163128654	0.13	0.089	1	GOLGB1
5.98968941443044e-05	0.582636879793917	0.217	0.169	1	RPL12
6.29866318799649e-05	-0.472538233942276	0.073	0.113	1	MCAM
6.67334656694368e-05	-0.310696483687993	0.09	0.135	1	PTMS
6.69404377740458e-05	0.815317862072233	0.165	0.122	1	TAX1BP1
7.3102268544407e-05	0.877202042754567	0.164	0.122	1	COL4A1
8.93017584254877e-05	0.805587676623406	0.124	0.084	1	SBDS
9.01105647932435e-05	0.717519528259756	0.174	0.131	1	UGP2
9.28582325922314e-05	1.09024064614008	0.124	0.087	1	C4orf3
9.43109475611286e-05	0.675900816834045	0.212	0.17	1	MORF4L1
9.44143360067889e-05	-0.404502842010029	0.078	0.119	1	SOD3
9.44450861318907e-05	-0.330479350846791	0.063	0.1	1	CNN3
9.55494774324068e-05	-0.282142145975578	0.097	0.143	1	CFL1
9.64263306964361e-05	-0.585826317106031	0.084	0.124	1	YIPF4
9.83477273834295e-05	-0.561351577447541	0.1	0.144	1	FSTL1
0.00010391767017772	0.685370411307779	0.219	0.179	1	TMA7
0.000105035253398438	-0.273833664736211	0.123	0.174	1	ANKRD12
0.000140725193461259	0.53760492616592	0.228	0.183	1	RPL14
0.000143292887750921	-0.364721127230483	0.108	0.154	1	KMT2E
0.000145387783666445	1.04694056912362	0.242	0.216	1	ATP5E
0.000169618788535805	-0.286236725950642	0.082	0.123	1	NCOR1
0.000181915256774625	-0.347928699745003	0.076	0.114	1	BAZ2B
0.000193477232034316	0.867664899259632	0.141	0.104	1	VAPA
0.000198726052771216	-0.39153067614836	0.131	0.177	1	TNRC6B
0.000214692964776573	0.562875982987609	0.235	0.194	1	RPL10A
0.000220419356357526	-0.42645882828272	0.067	0.102	1	TM4SF1
0.000239229352372893	0.732971668296298	0.1	0.065	1	ATP1B1
0.000242035965063143	0.671242392232178	0.191	0.15	1	MBNL1
0.000250350464259504	1.01796043764582	0.117	0.082	1	PSMB6
0.000255982826837427	0.659961905518295	0.237	0.202	1	EIF4A2
0.000280682019454174	-0.26760988392179	0.065	0.1	1	CLIC1
0.000298207489425679	-0.610983325763295	0.16	0.208	1	SAT1
0.000300337340048017	-0.397319644752403	0.078	0.114	1	STAT3
0.00030241702003155	-0.272083822889943	0.072	0.109	1	OAZ2
0.000324982936831757	-0.336158487466818	0.066	0.101	1	IFNGR1
0.000340987752184275	0.645762554293601	0.224	0.184	1	CARMN
0.000352681848578136	-0.275708951300127	0.14	0.19	1	LTBP4
0.00035305877040539	-0.342724311531459	0.081	0.118	1	CDC42BPA
0.000390438536392301	-0.289841177631169	0.072	0.107	1	NFE2L2
0.000417167418146518	-0.275485062855472	0.111	0.155	1	TUBA1B
0.000459625760410186	0.758521609283566	0.125	0.089	1	JUND
0.000461942620877677	0.457573533039838	0.339	0.309	1	CALM2
0.000481291449687358	0.705058523914484	0.162	0.124	1	RPL4
0.000485982990128806	0.713867984837531	0.123	0.088	1	DDX3X
0.000505717988781752	0.568658765573609	0.21	0.172	1	RPS21
0.00051325383920461	0.547909229819829	0.18	0.14	1	DMD
0.000531285390450204	0.762607077012291	0.109	0.075	1	SLC16A7
0.000537328417658219	0.619475737798171	0.118	0.082	1	LIMA1
0.000545226491116008	0.498030933059479	0.259	0.22	1	RPS8
0.00056074884723695	0.740659335604677	0.161	0.124	1	GOLGA4
0.000570248312052224	-0.279836088372204	0.103	0.145	1	NFKBIA
0.000582999468197634	0.900747956814724	0.109	0.077	1	DKK3
0.000594240902055405	-0.477431638654408	0.068	0.1	1	TLE4
0.000610416980858065	0.415179902511495	0.286	0.247	1	BSG
0.000656271227575754	-0.285867202195875	0.39	0.445	1	ITM2B
0.000731755631708579	0.862894469222131	0.105	0.074	1	ZEB1
0.000749374419468818	-0.30918695851251	0.067	0.1	1	TRA2A
0.000751791055567293	0.931599471445095	0.111	0.079	1	HIGD2A
0.00079332091016083	0.850876075188397	0.101	0.07	1	EPB41L2
0.00096495198766058	0.766277148379872	0.167	0.134	1	EDF1
0.000997682401086761	0.882993663491649	0.106	0.075	1	TLN1
0.00101719271244186	0.817035160094065	0.109	0.078	1	HMGN2
0.0010623337497269	-0.547834074223018	0.185	0.226	1	MEG3
0.00112061674555555	-0.340533864855566	0.096	0.134	1	ASPN
0.00113913470621726	-0.356200286669848	0.114	0.154	1	DUSP1
0.00114874506415091	0.824376411111558	0.139	0.106	1	CAPZA2
0.00123696227190452	0.713139006390698	0.107	0.076	1	SMG1
0.00126298329997912	0.629850492032178	0.153	0.119	1	RPSA
0.0013586484308767	0.829328295363062	0.127	0.096	1	SERBP1
0.00139261405589049	0.768714579801258	0.143	0.111	1	PPDPF
0.00152431864322715	0.903187695041183	0.104	0.074	1	NR4A1
0.00159550964053883	0.869398143810167	0.106	0.077	1	PSMA4
0.00163905880590004	0.742041398613787	0.124	0.093	1	GNG5
0.00167914724594963	-0.335782013019511	0.105	0.14	1	TNXB
0.00215445025267535	0.269269013879388	0.317	0.277	1	ITGB1
0.00225839721604685	0.664295375932468	0.168	0.137	1	PPP1CB
0.00232638220389549	0.388668050572982	0.3	0.272	1	KTN1
0.00235612705064765	0.762304060626615	0.136	0.106	1	CHURC1
0.00237418339653101	0.630874480251697	0.123	0.091	1	BTG2
0.00289656169924608	0.630919076787299	0.164	0.134	1	RPL36A
0.00296547136924272	0.377309234112454	0.305	0.275	1	HNRNPA2B1
0.00297550042666882	0.673046664734917	0.134	0.104	1	JUN
0.0031956712624129	0.625230841349568	0.132	0.101	1	UTRN
0.00322014977181981	0.808329360849641	0.14	0.113	1	PSMB1
0.0034009641655159	-0.432173070933068	0.085	0.114	1	ABCA10
0.00344940145539888	0.91605866921366	0.109	0.083	1	PGK1
0.00382940209846931	0.426762350593126	0.253	0.223	1	YBX3
0.00396068816639366	-0.335281505593304	0.082	0.111	1	PCSK7
0.00403399431381335	0.656099524544577	0.153	0.124	1	RPS27L
0.00410554670893438	0.724002424648527	0.107	0.079	1	TPR
0.00424809577968774	0.673702282686196	0.115	0.087	1	ARHGEF12
0.0044681451061672	0.316442996782404	0.414	0.399	1	S100A6
0.00476943538122179	0.630950284092939	0.14	0.111	1	PPFIBP1
0.00487526503016574	0.941306150391142	0.105	0.08	1	PSMB5
0.00493506144687369	0.637728582037395	0.131	0.103	1	MIF
0.00512628693760906	0.558519447624729	0.17	0.141	1	HNRNPK
0.00580849044991055	0.634892698582499	0.144	0.115	1	YWHAE
0.00598719348798742	0.576911467841372	0.182	0.153	1	PKM
0.00612536281329833	0.676584621167944	0.145	0.119	1	APLP2
0.00621473571559759	0.767447983398776	0.11	0.084	1	GUK1
0.00622127995124446	0.470479839936051	0.104	0.077	1	TGM2
0.00685039401103434	0.680179276309966	0.106	0.08	1	KLF9
0.00750145055014088	0.666448242188264	0.128	0.102	1	HP1BP3
0.0084880568890427	0.580477602352416	0.116	0.09	1	RBM25
0.00882557616445684	0.690566757915246	0.136	0.111	1	TMEM258
0.00907071622693722	0.466168893441844	0.264	0.242	1	OAZ1
0.00945262205572547	0.47275096550715	0.141	0.113	1	MTUS1
0.00956955158678951	0.587756402867691	0.101	0.077	1	KIDINS220
0.0102647587491564	0.719850979443689	0.116	0.092	1	PCBP2
0.0114522406595409	0.533955962956091	0.154	0.128	1	ANAPC16
0.0114684270246743	-0.28305046394387	0.087	0.114	1	SLC12A2
0.0120779226169615	0.653124232802135	0.109	0.085	1	UACA
0.0127695907694363	0.656328440835762	0.119	0.095	1	TCF25
0.0143614874692625	0.571499567008388	0.147	0.124	1	BTF3
0.0171108178270061	0.441855461060841	0.186	0.161	1	HSPA5
0.0180659081798041	0.466101417403877	0.158	0.135	1	DYNLL1
0.018208909671757	0.518995579310414	0.181	0.159	1	GSTP1
0.0187784711103927	0.68684152477102	0.1	0.079	1	DNAJB6
0.0190281064917783	0.662216291002902	0.16	0.139	1	PTEN
0.0196290800564015	0.355129547835003	0.375	0.37	1	EEF1A1
0.0198591266166292	0.329410587690533	0.182	0.155	1	LUM
0.0236302304504704	0.545896014692529	0.106	0.085	1	YWHAB
0.0237768954077358	0.265335885769525	0.123	0.16	1	SEPW1
0.0288427567875182	0.604092206947168	0.151	0.131	1	MYL12B
0.0295010009238533	0.655146272353018	0.103	0.084	1	CLTB
0.0304149038668507	0.522911160519362	0.165	0.146	1	ARL6IP5
0.0306177082734495	0.436778107322826	0.207	0.186	1	LUC7L3
0.0399603712570142	0.281412110670602	0.1	0.081	1	PHLDB2
0.040951932557707	-0.345434712312814	0.175	0.204	1	ACTA2
0.0417612068159257	0.580717620530985	0.159	0.141	1	CNBP
0.0457147389519336	0.530459477492996	0.163	0.145	1	UBE2B
0.0466360366277602	0.513521204475361	0.103	0.084	1	TIMP2
0.0526332709834459	0.748675902731483	0.103	0.087	1	DYNC1I2
0.0536912119145808	0.822602175500651	0.131	0.116	1	MINOS1
0.0606029075241114	0.548485668985758	0.108	0.091	1	CAV2
0.0609753465203433	0.399871155957047	0.147	0.128	1	CSNK1A1
0.0613839329521551	0.588886573512251	0.1	0.084	1	NCKAP1
0.0636036834895165	0.29938837579878	0.141	0.121	1	ABI2
0.0642114122473138	0.323254204407994	0.271	0.259	1	PSAP
0.0663627023149354	0.478732085517416	0.1	0.084	1	TRA2B
0.0719726259511277	0.490442679480716	0.123	0.107	1	IL6ST
0.0756882594248478	0.744762587844044	0.137	0.124	1	TCEB2
0.0816667325606034	0.545555848845213	0.108	0.093	1	ANXA11
0.0936750326255267	0.484876258275483	0.103	0.089	1	MTDH
0.0956073335824593	0.520907659752048	0.157	0.144	1	TSC22D1
0.0985368115529503	0.364959060923789	0.124	0.109	1	CTSD
0.119257244362963	0.506930391735338	0.104	0.091	1	GOLIM4
0.122580166840251	0.534936945111743	0.104	0.091	1	SET
0.126138958141327	0.570812212075531	0.105	0.093	1	HNRNPC
0.130237910651869	0.306066031000699	0.216	0.204	1	CIRBP
0.133989327961915	0.417234335169412	0.117	0.103	1	LAMB1
0.143718164369049	0.419955581413056	0.119	0.105	1	TTC3
0.14914516227812	0.257598869086604	0.256	0.247	1	RPS15A
0.150449613180888	-0.268854282954905	0.212	0.236	1	IGFBP5
0.153316397556871	0.435808388236311	0.113	0.101	1	PCM1
0.165094509942502	0.426268933671812	0.163	0.155	1	HNRNPA3
0.167367993728285	0.384606049928244	0.142	0.13	1	SQSTM1
0.168849147537352	0.337243704024079	0.223	0.216	1	RPL31
0.186922321586404	0.283232838606934	0.106	0.093	1	HSPG2
0.188210232495287	0.311259228803738	0.145	0.132	1	SCAF11
0.219689399320772	-0.418424105954478	0.104	0.119	1	RRAD
0.246481153964291	0.362563137934646	0.135	0.126	1	SF1
0.246735411946511	0.519432636475733	0.116	0.108	1	PAPOLA
0.250956124118986	0.410069899353506	0.169	0.163	1	CAV1
0.266605570036118	0.438952230554971	0.106	0.097	1	PET100
0.269085119632198	0.58721244403446	0.263	0.282	1	ALDOA
0.3030846675509	0.408389986894831	0.107	0.099	1	SSR4
0.354931962845645	0.330415222940884	0.22	0.221	1	HNRNPDL
0.367801098753185	0.296001985928703	0.197	0.195	1	FUS
0.388406071101978	0.384526948596344	0.195	0.197	1	TPI1
0.395040982537498	0.465792234202344	0.105	0.099	1	LAMB2
0.411283662929901	0.332725933189124	0.103	0.098	1	RAB2A
0.421604879924996	0.260989328107003	0.103	0.116	1	ATP6V1G1
0.424525783958814	0.33954170997557	0.133	0.129	1	EPAS1
0.430166977525609	0.39775222844683	0.11	0.105	1	LRPAP1
0.44022353690423	0.286025240878619	0.12	0.114	1	ID1
0.443652762938915	0.283001945012261	0.146	0.141	1	THBS4
0.446751507599962	0.302050689562671	0.105	0.099	1	PHLDB1
0.447342313301483	0.393462890811168	0.132	0.129	1	LGALS3
0.449786082187055	0.39473708066943	0.107	0.102	1	GNG11
0.450447373210744	0.351949606300294	0.116	0.111	1	ARL6IP4
0.468274890164266	0.456764528409474	0.119	0.135	1	ATP5G2
0.485968128450256	0.337936943768153	0.144	0.141	1	PRDX1
0.513622127912734	0.286916069663718	0.103	0.099	1	PRRC2C
0.622979553759429	0.253796162527489	0.114	0.111	1	GLUL
0.646732368106324	0.313585715210195	0.125	0.124	1	C11orf58
0.712772099312873	0.341159300643381	0.121	0.122	1	CYB5R3
0.719449511620753	0.273577981514599	0.175	0.18	1	ZBTB20
0.724125951113395	0.328754166555347	0.125	0.125	1	PRDX6
0.779617099318563	0.297440765556345	0.152	0.164	1	HMGN3
0.871229514266955	0.55555689866749	0.125	0.132	1	ATP5D
0.88698039330167	0.273220208473817	0.159	0.17	1	SEC62
0.8998667959841	0.343034431095344	0.142	0.149	1	LMNA
0.929204853223432	0.366829324120307	0.098	0.103	1	TUBB4B
0.962977602770508	0.322710127151596	0.097	0.1	1	HNRNPM
